# Supplementary material for: Activity-based chemoproteomic profiling reveals the active kinome of Leishmania
Source: Front Pharmacol. 2026 Jan 6;16:1687590. doi: 10.3389/fphar.2025.1687590 (PMC12816314; doi:10.3389/fphar.2025.1687590)
Supplement: Supplementary file 2 [file Table1.xlsx]

## Sheet: Probe 3 vs Probe 1
Note: This spreadsheet shows pairwise differences between probes for all quantified targets. No significance filters have been applied: protein targets below the manuscript thresholds and naturally biotinylated proteins are included. Effect sizes are log₂ fold changes (log₂FC) relative to DMSO. Pairwise differences are defined as Δlog₂FC(Probe X, Probe Y) = log₂FC(Probe X vs DMSO) − log₂FC(Probe …
-LOG(P-value)	Δ Log2 FC (Probe 3 vs Probe 1)	Protein IDs	Majority protein IDs	Fasta headers	Mol. weight [kDa]	Sequence coverage [%]	Unique + razor sequence coverage [%]	Unique sequence coverage [%]	MS/MS count	Peptides	Razor + unique peptides	Unique peptides	Reporter intensity corrected 1	Reporter intensity corrected 2	Reporter intensity corrected 3	Reporter intensity corrected 4	Reporter intensity corrected 5	Reporter intensity corrected 6	Reporter intensity corrected 7	Reporter intensity corrected 8
3.35921	3.50942	E9ARW6	E9ARW6	tr|E9ARW6|E9ARW6_LEIMU Uncharacterized protein OS=Leishmania mexicana (strain MHOM/GT/2001/U1103) OX=929439 GN=LMXM_19_0150 PE=3 SV=1	30.854	41.1	41.1	41.1	23	12	12	12	21.0005	22.2563	22.3401	25.891	21.5647	23.0719	22.4768	25.9448
2.84284	3.43319	Q06309;E9AV92	Q06309;E9AV92	sp|Q06309|CRK1_LEIME Cell division protein kinase 2 homolog CRK1 OS=Leishmania mexicana OX=5665 GN=CRK1 PE=2 SV=1;tr|E9AV92|E9AV92_LEIMU Cell division protein kinase 2 OS=Leishmania mexicana (strain MHOM/GT/2001/U1103) OX=929439 GN=LMXM_21_1080 PE=3 SV=1	34.473	12.6	12.6	12.6	3	3	3	3	17.4271	19.6017	19.109	22.6156	18.2262	19.8143	19.3514	22.7111
3.46759	3.12507	E9AYV7	E9AYV7	tr|E9AYV7|E9AYV7_LEIMU Uncharacterized protein OS=Leishmania mexicana (strain MHOM/GT/2001/U1103) OX=929439 GN=LMXM_27_0560 PE=3 SV=1	37.399	22	22	22	9	5	5	5	19.5117	21.4788	20.8637	24.0366	19.9317	21.8324	20.9776	24.0549
3.05662	3.01304	E9B296	E9B296	tr|E9B296|E9B296_LEIMU Putative serine/threonine-protein kinase OS=Leishmania mexicana (strain MHOM/GT/2001/U1103) OX=929439 GN=LMXM_30_2960 PE=3 SV=1	49.798	8.6	8.6	8.6	3	3	3	3	17.5724	19.0247	18.889	22.001	17.8463	19.3628	19.0664	21.9805
3.64161	2.93007	Q9GRT3;E9AP68	Q9GRT3;E9AP68	tr|Q9GRT3|Q9GRT3_LEIME Putative mitogen-activated protein kinase kinase 2 OS=Leishmania mexicana mexicana OX=44270 GN=MKK2 PE=4 SV=1;tr|E9AP68|E9AP68_LEIMU Mitogen-activated protein kinase kinase 2 OS=Leishmania mexicana (strain MHOM/GT/2001/U1103) OX=9294	120.87	0.7	0.7	0.7	2	1	1	1	17.1457	18.8845	18.6254	21.4969	17.6241	19.1643	18.5892	21.5777
3.39951	2.92695	E9AQ05	E9AQ05	tr|E9AQ05|E9AQ05_LEIMU Uncharacterized protein OS=Leishmania mexicana (strain MHOM/GT/2001/U1103) OX=929439 GN=LMXM_15_0080 PE=4 SV=1	36.624	3.8	3.8	3.8	1	1	1	1	14.9718	16.297	15.7371	18.7332	14.9868	16.1273	15.8515	18.7092
3.13981	2.88525	E9B2V8	E9B2V8	tr|E9B2V8|E9B2V8_LEIMU Uncharacterized protein OS=Leishmania mexicana (strain MHOM/GT/2001/U1103) OX=929439 GN=LMXM_31_1810 PE=4 SV=1	71.085	1.5	1.5	1.5	1	1	1	1	16.7597	19.0181	18.7437	21.7233	17.4297	19.2337	18.8944	21.6853
3.05246	2.77933	E9AVR1	E9AVR1	tr|E9AVR1|E9AVR1_LEIMU Putative NADH-cytochrome b5 reductase OS=Leishmania mexicana (strain MHOM/GT/2001/U1103) OX=929439 GN=LMXM_22_0770 PE=4 SV=1	31.868	48.8	48.8	48.8	16	14	14	14	20.7564	22.6497	22.2863	25.1581	21.3016	23.0476	22.4506	25.1375
3.42876	2.71394	E9AS15	E9AS15	tr|E9AS15|E9AS15_LEIMU Putative histone H3 variant OS=Leishmania mexicana (strain MHOM/GT/2001/U1103) OX=929439 GN=LMXM_19_0630 PE=3 SV=1	16.554	11	11	11	2	2	2	2	19.8642	21.0216	21.3757	24.11	20.4277	21.2484	21.4673	24.1608
3.69044	2.70633	E9AVH3	E9AVH3	tr|E9AVH3|E9AVH3_LEIMU Putative ATP synthase F1 subunit gamma protein OS=Leishmania mexicana (strain MHOM/GT/2001/U1103) OX=929439 GN=LMXM_21_1770 PE=4 SV=1	34.408	28.7	28.7	28.7	11	8	8	8	20.379	21.8623	21.7143	24.4333	20.7597	22.2039	21.7802	24.4738
3.79034	2.70417	E9ALG7	E9ALG7	tr|E9ALG7|E9ALG7_LEIMU Putative serine/threonine-protein kinase OS=Leishmania mexicana (strain MHOM/GT/2001/U1103) OX=929439 GN=LMXM_08_29_2570 PE=4 SV=1	56.248	24.4	24.4	24.4	17	12	12	12	20.4316	22.4305	22.2009	24.9038	21.0598	22.637	22.2484	24.9537
2.766	2.67113	E9AKT6	E9AKT6	tr|E9AKT6|E9AKT6_LEIMU Putative 60S ribosomal protein L23a OS=Leishmania mexicana (strain MHOM/GT/2001/U1103) OX=929439 GN=LMXM_06_0570 PE=3 SV=1	16.296	14.5	14.5	14.5	3	3	3	3	20.196	21.16	21.1606	23.8474	20.6492	21.6584	21.3321	23.9875
3.19375	2.59054	E9B0K7	E9B0K7	tr|E9B0K7|E9B0K7_LEIMU Putative rac serine-threonine kinase OS=Leishmania mexicana (strain MHOM/GT/2001/U1103) OX=929439 GN=LMXM_29_0800 PE=4 SV=1	57.575	12.4	12.4	12.4	9	7	7	7	21.0837	22.6662	22.5537	25.203	21.6453	23.0789	22.6842	25.216
3.49848	2.52342	E9AXW8	E9AXW8	tr|E9AXW8|E9AXW8_LEIMU Putative serine/threonine-protein kinase (Putative protein kinase) OS=Leishmania mexicana (strain MHOM/GT/2001/U1103) OX=929439 GN=LMXM_25_2340 PE=3 SV=1	44.468	23.1	23.1	23.1	17	9	9	9	20.0188	21.8837	21.4915	24.0757	20.6694	22.2207	21.5708	24.0334
2.97271	2.41206	Q9GU60;E9B6A2;E9B6A1;E9B6A0	Q9GU60;E9B6A2;E9B6A1;E9B6A0	tr|Q9GU60|Q9GU60_LEIAM Kinetoplast membrane protein 11 OS=Leishmania amazonensis OX=5659 GN=Kmp-11 PE=2 SV=1;tr|E9B6A2|E9B6A2_LEIMU Kinetoplastid membrane protein-11 OS=Leishmania mexicana (strain MHOM/GT/2001/U1103) OX=929439 GN=LMXM_34_2221 PE=4 SV=1;tr|	11.22	20.7	20.7	20.7	2	2	2	2	19.0396	20.0564	19.9292	22.241	19.1886	20.2746	19.8776	22.3899
2.66814	2.37005	E9ASB9	E9ASB9	tr|E9ASB9|E9ASB9_LEIMU Histone H4 OS=Leishmania mexicana (strain MHOM/GT/2001/U1103) OX=929439 GN=LMXM_25_2450 PE=3 SV=1	11.378	40	40	20	10	7	7	5	20.4556	21.8609	21.8605	24.3124	21.0328	22.2588	22.0747	24.3629
2.06036	2.33792	E8NHE3	E8NHE3	tr|E8NHE3|E8NHE3_LEIMU Putative 60S ribosomal protein L28 OS=Leishmania mexicana (strain MHOM/GT/2001/U1103) OX=929439 GN=LMXM_11_1130 PE=4 SV=1	16.236	10.2	10.2	10.2	2	1	1	1	19.7667	20.0718	20.1587	22.7033	19.9013	20.5581	20.5971	22.7282
2.67935	2.283	E9B5K1	E9B5K1	tr|E9B5K1|E9B5K1_LEIMU Putative ubiquitin hydrolase (Cysteine peptidase, clan ca, family c19,putative) OS=Leishmania mexicana (strain MHOM/GT/2001/U1103) OX=929439 GN=LMXM_33_4060 PE=3 SV=1	102.49	4.9	4.9	4.9	6	4	4	4	19.8511	21.2784	21.2878	23.6546	20.369	21.4524	21.4935	23.6927
3.13104	2.26725	E9AKM9;E9AUW4	E9AKM9;E9AUW4	tr|E9AKM9|E9AKM9_LEIMU Histone H4 OS=Leishmania mexicana (strain MHOM/GT/2001/U1103) OX=929439 GN=LMXM_06_0010 PE=3 SV=1;tr|E9AUW4|E9AUW4_LEIMU Histone H4 OS=Leishmania mexicana (strain MHOM/GT/2001/U1103) OX=929439 GN=LMXM_21_0015 PE=3 SV=1	11.272	30	22	12	2	3	2	1	18.4374	19.8122	19.928	22.1308	19.0568	20.2318	19.8047	22.1364
2.72033	2.25899	E9AV77	E9AV77	tr|E9AV77|E9AV77_LEIMU Histone H2A OS=Leishmania mexicana (strain MHOM/GT/2001/U1103) OX=929439 GN=LMXM_21_0920 PE=3 SV=1	13.832	12.9	12.9	7.6	3	2	2	1	19.4202	20.1664	20.3393	22.7328	19.8068	20.5303	20.5111	22.6356
2.82481	2.2344	E9AS98	E9AS98	tr|E9AS98|E9AS98_LEIME Putative mitogen-activated protein kinase OS=Leishmania mexicana OX=5665 PE=4 SV=1;tr|E9AS98|E9AS98_LEIMU Putative mitogen activated protein kinase OS=Leishmania mexicana (strain MHOM/GT/2001/U1103) OX=929439 GN=LMXM_19_1440 PE=4	41.583	8.8	8.8	8.8	3	3	3	3	18.7102	20.4352	20.016	22.3035	19.1335	20.5301	20.1794	22.3608
2.86938	2.20755	E9B1V7	E9B1V7	tr|E9B1V7|E9B1V7_LEIMU Putative cytochrome c oxidase VIII (COX VIII) OS=Leishmania mexicana (strain MHOM/GT/2001/U1103) OX=929439 GN=LMXM_30_1570 PE=4 SV=1	18.842	20.4	20.4	20.4	2	2	2	2	17.0333	18.1748	17.9504	20.2638	17.3464	18.4781	18.0119	20.1135
3.05126	2.16479	E9AST7	E9AST7	tr|E9AST7|E9AST7_LEIMU Proteasome subunit beta OS=Leishmania mexicana (strain MHOM/GT/2001/U1103) OX=929439 GN=LMXM_36_1650 PE=3 SV=1	33.613	22.2	22.2	22.2	9	6	6	6	20.1375	22.1882	21.6593	23.8509	20.5727	22.5034	21.7734	23.9114
2.23854	2.16073	E9AUU6	E9AUU6	tr|E9AUU6|E9AUU6_LEIMU Putative 40S ribosomal protein S11 OS=Leishmania mexicana (strain MHOM/GT/2001/U1103) OX=929439 GN=LMXM_20_1650 PE=3 SV=1	16.326	29.1	29.1	29.1	8	5	5	5	21.3894	21.9373	22.1039	24.4265	21.713	22.2348	22.4337	24.4326
1.85948	2.14395	E9AVM6	E9AVM6	tr|E9AVM6|E9AVM6_LEIMU Putative 40S ribosomal protein S15 OS=Leishmania mexicana (strain MHOM/GT/2001/U1103) OX=929439 GN=LMXM_22_0420 PE=3 SV=1	17.435	15.1	15.1	15.1	3	2	2	2	19.3154	20.1729	20.07	22.504	19.7673	20.4711	20.5736	22.4274
2.5293	2.12898	E9B6S9;E9B6S4	E9B6S9;E9B6S4	tr|E9B6S9|E9B6S9_LEIMU Protein kinase A catalytic subunit isoform 1 OS=Leishmania mexicana (strain MHOM/GT/2001/U1103) OX=929439 GN=LMXM_34_4010 PE=3 SV=1;tr|E9B6S4|E9B6S4_LEIMU Protein kinase A catalytic subunit isoform 2 OS=Leishmania mexicana (strain MH	42.094	5.9	5.9	5.9	2	2	2	2	18.4424	21.0583	20.3443	22.6192	19.1041	21.3133	20.5652	22.5483
2.77889	2.09891	E9ANH0	E9ANH0	tr|E9ANH0|E9ANH0_LEIMU Proteasome subunit alpha type OS=Leishmania mexicana (strain MHOM/GT/2001/U1103) OX=929439 GN=LMXM_11_0240 PE=3 SV=1	27.779	18.6	18.6	18.6	5	4	4	4	20.1096	22.5429	22.0652	24.2232	20.5461	22.6997	22.2301	24.2699
3.16202	2.08605	Q71PB4;E9B5W2	Q71PB4;E9B5W2	tr|Q71PB4|Q71PB4_LEIME Broad specificity aminotransferase (Fragment) OS=Leishmania mexicana OX=5665 PE=1 SV=1;tr|E9B5W2|E9B5W2_LEIMU Putative aspartate aminotransferase OS=Leishmania mexicana (strain MHOM/GT/2001/U1103) OX=929439 GN=LMXM_34_0820 PE=4 SV=1	46.202	39.1	39.1	39.1	21	14	14	14	21.3786	23.2286	23.2507	25.4046	21.8176	23.5372	23.356	25.3742
2.62867	2.07934	E9ARV5;E9AR94;E9AMY6;P27893	E9ARV5;E9AR94;E9AMY6	tr|E9ARV5|E9ARV5_LEIMU Histone H2B OS=Leishmania mexicana (strain MHOM/GT/2001/U1103) OX=929439 GN=LMXM_19_0030 PE=3 SV=1;tr|E9AR94|E9AR94_LEIMU Histone H2B OS=Leishmania mexicana (strain MHOM/GT/2001/U1103) OX=929439 GN=LMXM_17_1220 PE=3 SV=1;tr|E9AMY6|E9	11.921	54.2	54.2	54.2	15	6	6	6	20.037	20.5898	21.1563	23.2687	20.3366	20.7761	21.0504	23.0967
3.41702	2.07182	E9AUB0	E9AUB0	tr|E9AUB0|E9AUB0_LEIMU Putative prolyl oligopeptidase OS=Leishmania mexicana (strain MHOM/GT/2001/U1103) OX=929439 GN=LMXM_36_6750 PE=4 SV=1	77.931	21.1	21.1	21.1	24	13	13	13	20.2721	21.662	21.7957	23.8387	20.8643	22.0747	21.7173	23.8179
3.59362	2.04577	E9B3A9	E9B3A9	tr|E9B3A9|E9B3A9_LEIMU Glucosamine-6-phosphate isomerase OS=Leishmania mexicana (strain MHOM/GT/2001/U1103) OX=929439 GN=LMXM_31_3260 PE=3 SV=1	31.512	11.1	11.1	11.1	3	3	3	3	20.1464	21.8429	21.7236	23.8068	20.6518	22.1488	21.7338	23.7422
2.81299	2.00293	E9AL20	E9AL20	tr|E9AL20|E9AL20_LEIMU Pitrilysin-like metalloprotease (Metallo-peptidase, clan me, family m16c) OS=Leishmania mexicana (strain MHOM/GT/2001/U1103) OX=929439 GN=LMXM_07_0100 PE=3 SV=1	115.44	11.6	11.6	11.6	13	10	10	10	19.9081	21.2373	21.124	23.2291	20.308	21.494	21.2702	23.171
4.0925	1.98394	E9B602	E9B602	tr|E9B602|E9B602_LEIMU Putative short chain dehydrogenase OS=Leishmania mexicana (strain MHOM/GT/2001/U1103) OX=929439 GN=LMXM_34_1230 PE=4 SV=1	28.076	13.4	13.4	13.4	5	4	4	4	17.8817	20.3336	20.0285	22.0198	18.5178	20.5171	20.06	22.0366
2.80104	1.98312	E9AJT5	E9AJT5	tr|E9AJT5|E9AJT5_LEIMU Uncharacterized protein OS=Leishmania mexicana (strain MHOM/GT/2001/U1103) OX=929439 GN=LMXM_03_0520 PE=4 SV=1	90.946	1.9	1.9	1.9	2	2	2	2	14.9954	16.4755	16.4377	18.328	15.0942	16.6577	16.407	18.4829
3.8492	1.98147	E9B0Q4;A0A075DMU1	E9B0Q4;A0A075DMU1	tr|E9B0Q4|E9B0Q4_LEIMU Putative Pyridoxal kinase OS=Leishmania mexicana (strain MHOM/GT/2001/U1103) OX=929439 GN=LMXM_29_1250 PE=4 SV=1;tr|A0A075DMU1|A0A075DMU1_LEIAM Pyridoxal kinase OS=Leishmania amazonensis OX=5659 PE=4 SV=1	33.137	3.3	3.3	3.3	2	1	1	1	17.4942	18.9751	18.9031	20.9169	18.0174	19.1436	18.9436	20.8927
3.88175	1.95856	E9AJG4	E9AJG4	tr|E9AJG4|E9AJG4_LEIMU Uncharacterized protein OS=Leishmania mexicana (strain MHOM/GT/2001/U1103) OX=929439 GN=LMXM_01_0770 PE=3 SV=1	51.086	26.5	26.5	26.5	18	13	13	13	22.0952	23.5352	23.5036	25.4626	22.3888	23.8039	23.5358	25.4939
2.7135	1.94102	E9ANS8	E9ANS8	tr|E9ANS8|E9ANS8_LEIMU Proteasome subunit beta OS=Leishmania mexicana (strain MHOM/GT/2001/U1103) OX=929439 GN=LMXM_12_0030 PE=3 SV=1	30.501	10.2	10.2	10.2	3	3	3	3	18.0079	20.8883	19.6459	21.7006	18.0296	20.8902	19.8007	21.6281
2.74125	1.93673	E9B196	E9B196	tr|E9B196|E9B196_LEIMU Uncharacterized protein OS=Leishmania mexicana (strain MHOM/GT/2001/U1103) OX=929439 GN=LMXM_29_3220 PE=4 SV=1	43.569	2.4	2.4	2.4	1	1	1	1	18.0182	19.1263	19.0771	21.0913	18.4023	19.514	19.242	21.1013
2.61691	1.90672	E9APA2	E9APA2	tr|E9APA2|E9APA2_LEIMU Uncharacterized protein OS=Leishmania mexicana (strain MHOM/GT/2001/U1103) OX=929439 GN=LMXM_13_0780 PE=4 SV=1	64.548	11.6	11.6	11.6	8	6	6	6	18.342	19.9959	19.8702	21.8475	18.6712	20.2682	20.0532	21.8894
3.06781	1.86983	E9AP69	E9AP69	tr|E9AP69|E9AP69_LEIMU Uncharacterized protein OS=Leishmania mexicana (strain MHOM/GT/2001/U1103) OX=929439 GN=LMXM_13_0450 PE=4 SV=1	13.323	18.2	18.2	18.2	4	3	3	3	21.0164	22.6729	22.6534	24.4466	21.4785	22.9762	22.5877	24.5342
3.41201	1.86375	E9B683	E9B683	tr|E9B683|E9B683_LEIMU 60S ribosomal protein L32 OS=Leishmania mexicana (strain MHOM/GT/2001/U1103) OX=929439 GN=LMXM_34_2050 PE=4 SV=1	15.336	21.8	21.8	12	5	4	4	2	20.7912	21.4919	21.7228	23.5781	21.1863	21.6719	21.7655	23.6378
3.62523	1.85669	E9APE7;E9APE6	E9APE7;E9APE6	tr|E9APE7|E9APE7_LEIMU 40S ribosomal protein S4 OS=Leishmania mexicana (strain MHOM/GT/2001/U1103) OX=929439 GN=LMXM_13_1230 PE=3 SV=1;tr|E9APE6|E9APE6_LEIMU Putative 40S ribosomal protein S4 OS=Leishmania mexicana (strain MHOM/GT/2001/U1103) OX=929439 GN=	30.654	42.9	42.9	42.9	19	13	13	13	21.7707	23.1982	23.1303	25.0179	22.1555	23.3408	23.1872	25.013
3.92014	1.85578	E8NHS4;E8NHP1	E8NHS4;E8NHP1	tr|E8NHS4|E8NHS4_LEIMU WGS CADB00000000 data, contig 97 (Fragment) OS=Leishmania mexicana (strain MHOM/GT/2001/U1103) OX=929439 GN=LmxM_15_0440b_1 PE=4 SV=1;tr|E8NHP1|E8NHP1_LEIMU WGS CADB00000000 data, contig 73 OS=Leishmania mexicana (strain MHOM/GT/2001	73.368	11.6	11.6	11.6	9	6	6	6	20.4648	22.1477	21.5962	23.4795	20.695	22.3659	21.6153	23.4435
2.53403	1.85574	E9B665	E9B665	tr|E9B665|E9B665_LEIMU Putative 60S ribosomal protein L5 OS=Leishmania mexicana (strain MHOM/GT/2001/U1103) OX=929439 GN=LMXM_34_1880 PE=3 SV=1	34.029	37.7	37.7	37.7	16	12	12	12	21.9526	23.761	23.8012	25.6213	22.4607	24.0167	23.9032	25.7947
1.71003	1.84683	E9AYQ6	E9AYQ6	tr|E9AYQ6|E9AYQ6_LEIMU CAAX prenyl protease OS=Leishmania mexicana (strain MHOM/GT/2001/U1103) OX=929439 GN=LMXM_27_0040 PE=3 SV=1	49.294	8	8	8	4	4	4	4	19.0555	20.8557	21.1132	22.6679	19.6133	21.1957	20.5938	22.7327
2.69386	1.838	E9B6R2	E9B6R2	tr|E9B6R2|E9B6R2_LEIMU Proteasome subunit beta OS=Leishmania mexicana (strain MHOM/GT/2001/U1103) OX=929439 GN=LMXM_34_3840 PE=3 SV=1	27.548	14.6	14.6	14.6	9	4	4	4	19.4469	21.701	21.0515	22.9984	19.9562	21.8814	21.2033	22.9323
3.4097	1.8375	E9AP43	E9AP43	tr|E9AP43|E9AP43_LEIMU Putative carboxypeptidase (Metallo-peptidase, clan ma(E), family 32) OS=Leishmania mexicana (strain MHOM/GT/2001/U1103) OX=929439 GN=LMXM_13_0090 PE=4 SV=1	57.25	29.6	29.6	29.6	18	12	12	12	21.043	22.6322	22.5894	24.4763	21.4725	22.8529	22.6525	24.4406
2.43473	1.83739	E9AL07	E9AL07	tr|E9AL07|E9AL07_LEIMU Putative coproporphyrinogen III oxidase OS=Leishmania mexicana (strain MHOM/GT/2001/U1103) OX=929439 GN=LMXM_06_1270 PE=3 SV=1	34.322	6.6	6.6	6.6	2	2	2	2	18.0761	20.0494	19.5865	21.4909	18.5249	20.3063	19.7966	21.567
3.41899	1.82607	Q7Z031;E9ANG7	Q7Z031;E9ANG7	tr|Q7Z031|Q7Z031_LEIAM Acidocalcisomal pyrophosphatase OS=Leishmania amazonensis OX=5659 PE=4 SV=1;tr|E9ANG7|E9ANG7_LEIMU Acidocalcisomal pyrophosphatase OS=Leishmania mexicana (strain MHOM/GT/2001/U1103) OX=929439 GN=LMXM_11_0210 PE=4 SV=1	51.174	12.9	12.9	12.9	7	5	5	5	20.215	22.209	22.1224	23.9093	20.6555	22.4704	22.115	23.9802
3.18102	1.81376	E9AXT3	E9AXT3	tr|E9AXT3|E9AXT3_LEIMU Uncharacterized protein OS=Leishmania mexicana (strain MHOM/GT/2001/U1103) OX=929439 GN=LMXM_25_2010 PE=4 SV=1	30.341	16.8	16.8	16.8	15	5	5	5	21.4865	23.483	23.3823	25.2617	21.872	23.6287	23.4543	25.2024
3.17744	1.81194	E9AZT9	E9AZT9	tr|E9AZT9|E9AZT9_LEIMU Putative glucose-regulated protein 78 OS=Leishmania mexicana (strain MHOM/GT/2001/U1103) OX=929439 GN=LMXM_28_1200 PE=3 SV=1	71.792	23.6	23.6	23.6	21	13	13	13	20.5647	22.2695	22.19	24.0494	20.8944	22.5027	22.2834	24.0478
3.76652	1.80774	E9AM47	E9AM47	tr|E9AM47|E9AM47_LEIMU Uncharacterized protein OS=Leishmania mexicana (strain MHOM/GT/2001/U1103) OX=929439 GN=LMXM_08_29_0320 PE=4 SV=1	36.554	13.5	13.5	13.5	5	4	4	4	18.9352	21.1538	21.0447	22.8194	19.4197	21.3592	21.017	22.8578
2.08039	1.80505	E9ALD8;E9B569	E9ALD8;E9B569	tr|E9ALD8|E9ALD8_LEIMU 40S ribosomal protein S19-like protein OS=Leishmania mexicana (strain MHOM/GT/2001/U1103) OX=929439 GN=LMXM_08_29_2860 PE=4 SV=1;tr|E9B569|E9B569_LEIMU Putative 40S ribosomal protein S19 protein OS=Leishmania mexicana (strain MHOM/GT	18.153	31.1	31.1	31.1	5	4	4	4	20.9925	21.8705	21.9429	23.966	21.3047	22.1541	22.2463	23.8333
2.72048	1.80268	E9AST1	E9AST1	tr|E9AST1|E9AST1_LEIMU Proteasome subunit alpha type OS=Leishmania mexicana (strain MHOM/GT/2001/U1103) OX=929439 GN=LMXM_36_1600 PE=3 SV=1	29.755	7.2	7.2	7.2	2	2	2	2	18.489	20.3141	20.0566	21.8449	18.8568	20.5491	20.1526	21.9697
2.63846	1.77537	E9ASW6	E9ASW6	tr|E9ASW6|E9ASW6_LEIMU Putative 60S ribosomal protein L37a OS=Leishmania mexicana (strain MHOM/GT/2001/U1103) OX=929439 GN=LMXM_21_1820 PE=3 SV=1	10.313	17.4	17.4	17.4	5	3	3	3	20.3407	21.5683	21.5816	23.3795	20.6657	21.9025	21.7226	23.4754
3.28154	1.77138	E9AK97	E9AK97	tr|E9AK97|E9AK97_LEIMU Putative fructose-1,6-bisphosphatase, cytosolic OS=Leishmania mexicana (strain MHOM/GT/2001/U1103) OX=929439 GN=LMXM_04_1160 PE=3 SV=1	35.244	14.4	14.4	14.4	4	4	4	4	19.4292	20.626	20.5829	22.4111	19.7068	20.8247	20.6327	22.3472
2.60436	1.76678	E9AVY4	E9AVY4	tr|E9AVY4|E9AVY4_LEIMU Putative 40S ribosomal protein L14 OS=Leishmania mexicana (strain MHOM/GT/2001/U1103) OX=929439 GN=LMXM_22_1520 PE=4 SV=1	19.985	16.6	16.6	16.6	6	4	4	4	21.2719	22.9834	22.9937	24.7703	21.787	23.2663	23.128	24.8849
3.61197	1.75943	E9AYB7	E9AYB7	tr|E9AYB7|E9AYB7_LEIMU Prefoldin subunit 3 OS=Leishmania mexicana (strain MHOM/GT/2001/U1103) OX=929439 GN=LMXM_26_1380 PE=3 SV=1	22.19	11.9	11.9	11.9	3	2	2	2	18.8616	20.4757	20.3846	22.1062	19.2823	20.7855	20.3557	22.153
1.8814	1.7536	V5RIA5;E9AMU3	V5RIA5;E9AMU3	tr|V5RIA5|V5RIA5_LEIAM Calmodulin-like protein OS=Leishmania amazonensis OX=5659 GN=CALA2 PE=3 SV=1;tr|E9AMU3|E9AMU3_LEIMU Putative calmodulin OS=Leishmania mexicana (strain MHOM/GT/2001/U1103) OX=929439 GN=LMXM_09_0910 PE=3 SV=1	16.824	11.4	11.4	11.4	1	1	1	1	19.5813	20.7849	20.2171	21.7325	19.4326	20.9866	19.8187	21.8105
3.03514	1.75308	Q25327;E9AT34	Q25327;E9AT34	tr|Q25327|Q25327_LEIME Membrane-bound acid phosphatase OS=Leishmania mexicana OX=5665 GN=MBAP PE=3 SV=1;tr|E9AT34|E9AT34_LEIMU Membrane-bound acid phosphatase OS=Leishmania mexicana (strain MHOM/GT/2001/U1103) OX=929439 GN=LMXM_36_2570 PE=3 SV=1	57.456	1.7	1.7	1.7	1	1	1	1	17.0976	18.6231	18.5474	20.3354	17.609	18.7781	18.6491	20.3673
2.76353	1.74846	E9AVH2	E9AVH2	tr|E9AVH2|E9AVH2_LEIMU Centromere/microtubule binding protein cbf5,putative OS=Leishmania mexicana (strain MHOM/GT/2001/U1103) OX=929439 GN=LMXM_21_1760 PE=4 SV=1	48.443	5.8	5.8	5.8	3	3	3	3	19.3237	21.2185	21.1111	22.9227	19.8443	21.5238	21.2553	22.9406
2.93741	1.72122	E9APR0	E9APR0	tr|E9APR0|E9APR0_LEIMU Elongation of fatty acids protein OS=Leishmania mexicana (strain MHOM/GT/2001/U1103) OX=929439 GN=LMXM_14_0650 PE=3 SV=1	32.386	10.2	10.2	10.2	6	3	3	3	19.4999	22.3745	21.6099	23.3986	20.0577	22.4578	21.7254	23.3791
2.62859	1.71333	E9AXZ8;E9AXZ9	E9AXZ8;E9AXZ9	tr|E9AXZ8|E9AXZ8_LEIMU Putative 60S ribosomal protein L7 OS=Leishmania mexicana (strain MHOM/GT/2001/U1103) OX=929439 GN=LMXM_26_0170 PE=4 SV=1;tr|E9AXZ9|E9AXZ9_LEIMU Putative 60S ribosomal protein L7 OS=Leishmania mexicana (strain MHOM/GT/2001/U1103) OX=9	28.901	35.3	35.3	35.3	14	9	9	9	20.3739	22.464	21.6399	23.4709	20.8096	22.0355	21.7531	23.3488
3.10575	1.70609	E9B2E8	E9B2E8	tr|E9B2E8|E9B2E8_LEIMU Uncharacterized protein OS=Leishmania mexicana (strain MHOM/GT/2001/U1103) OX=929439 GN=LMXM_31_0270 PE=4 SV=1	139.77	0.8	0.8	0.8	1	1	1	1	16.9939	18.6987	18.4979	20.1651	17.3452	19.2419	18.5143	20.2593
2.39263	1.70231	E9AY66;Q86LI2	E9AY66;Q86LI2	tr|E9AY66|E9AY66_LEIMU Putative 40S ribosomal protein S16 OS=Leishmania mexicana (strain MHOM/GT/2001/U1103) OX=929439 GN=LMXM_26_0880 PE=3 SV=1;tr|Q86LI2|Q86LI2_LEIEN Ribosomal protein S16 OS=Leishmania enriettii OX=5663 GN=Rps16 PE=2 SV=1	16.673	30.2	30.2	30.2	9	6	6	6	20.2585	21.9054	21.8114	23.5967	20.6251	22.0418	22.0237	23.6431
4.16602	1.70042	E9B052	E9B052	tr|E9B052|E9B052_LEIMU Eukaryotic translation initiation factor 3 subunit E OS=Leishmania mexicana (strain MHOM/GT/2001/U1103) OX=929439 GN=LMXM_28_2310 PE=3 SV=1	46.375	17.5	17.5	17.5	8	6	6	6	20.1598	21.4634	21.5413	23.2613	20.5721	21.7741	21.5643	23.2451
3.06442	1.69816	E9ASL3	E9ASL3	tr|E9ASL3|E9ASL3_LEIMU Putative 40S ribosomal protein S18 OS=Leishmania mexicana (strain MHOM/GT/2001/U1103) OX=929439 GN=LMXM_36_0930 PE=3 SV=1	17.368	49.7	49.7	49.7	15	11	11	11	21.009	22.5961	22.566	24.24	21.383	22.8115	22.6082	24.3305
3.05635	1.68997	E9AXQ3	E9AXQ3	tr|E9AXQ3|E9AXQ3_LEIMU Pyruvate dehydrogenase E1 component subunit beta OS=Leishmania mexicana (strain MHOM/GT/2001/U1103) OX=929439 GN=LMXM_25_1710 PE=4 SV=1	37.873	9.7	9.7	9.7	5	4	4	4	20.1769	22.0278	21.8356	23.5705	20.5497	22.286	21.9353	23.5804
2.29889	1.68459	E9ASR3	E9ASR3	tr|E9ASR3|E9ASR3_LEIMU Putative translation elongation factor 1-beta OS=Leishmania mexicana (strain MHOM/GT/2001/U1103) OX=929439 GN=LMXM_36_1430 PE=3 SV=1	22.954	27.4	27.4	14.9	8	5	5	2	20.7548	22.2814	22.1954	23.7482	20.7989	22.3953	21.957	23.7734
2.32376	1.68224	E9AJC9	E9AJC9	tr|E9AJC9|E9AJC9_LEIMU 40S ribosomal protein S7 OS=Leishmania mexicana (strain MHOM/GT/2001/U1103) OX=929439 GN=LMXM_01_0410 PE=3 SV=1	23.851	32.5	32.5	32.5	12	7	7	7	23.1576	23.0134	23.2367	25.0756	23.7857	23.3617	23.4435	24.9692
3.02175	1.67657	E9B549	E9B549	tr|E9B549|E9B549_LEIMU Uncharacterized protein OS=Leishmania mexicana (strain MHOM/GT/2001/U1103) OX=929439 GN=LMXM_33_2580 PE=4 SV=1	22.572	25.4	25.4	25.4	7	5	5	5	17.4379	18.8838	18.6917	20.4007	17.8886	18.9399	18.7898	20.4339
2.96287	1.67439	E9B6X6	E9B6X6	tr|E9B6X6|E9B6X6_LEIMU Uncharacterized protein OS=Leishmania mexicana (strain MHOM/GT/2001/U1103) OX=929439 GN=LMXM_34_4470 PE=4 SV=1	21.837	7.4	7.4	7.4	2	1	1	1	19.1615	21.2517	20.8268	22.5743	19.5836	21.4441	20.9277	22.5289
2.4518	1.67074	E9AQ94	E9AQ94	tr|E9AQ94|E9AQ94_LEIMU Putative 40S ribosomal protein S3 OS=Leishmania mexicana (strain MHOM/GT/2001/U1103) OX=929439 GN=LMXM_15_0950 PE=4 SV=1	24.471	24.2	24.2	24.2	6	5	5	5	20.0156	21.7555	21.5004	23.2411	20.4447	21.8216	21.6926	23.2933
3.44352	1.65798	E9AMW3	E9AMW3	tr|E9AMW3|E9AMW3_LEIMU Mitochondrial RNA binding protein 2 OS=Leishmania mexicana (strain MHOM/GT/2001/U1103) OX=929439 GN=LMXM_09_1120 PE=4 SV=1	26.891	5	5	5	2	2	2	2	18.8851	20.2156	20.2447	21.8583	19.2834	20.3767	20.203	21.9054
3.06252	1.6571	E9B6I9	E9B6I9	tr|E9B6I9|E9B6I9_LEIMU Putative ATP-dependent RNA helicase OS=Leishmania mexicana (strain MHOM/GT/2001/U1103) OX=929439 GN=LMXM_34_3100 PE=4 SV=1	100.88	12.7	12.7	12.7	18	11	11	11	20.6651	21.9401	22.0341	23.7224	21.0525	22.1896	22.1269	23.7528
3.99921	1.65687	E9B2G1	E9B2G1	tr|E9B2G1|E9B2G1_LEIMU Putative ATP-dependent RNA helicase OS=Leishmania mexicana (strain MHOM/GT/2001/U1103) OX=929439 GN=LMXM_31_0400 PE=3 SV=1	67.786	28.6	28.6	28.6	25	17	17	17	22.5287	24.1943	24.1297	25.8078	22.835	24.3527	24.1608	25.7965
2.92501	1.64252	E9AXC7;E9AXC6	E9AXC7;E9AXC6	tr|E9AXC7|E9AXC7_LEIMU RNA-binding protein, putative, UPB2 OS=Leishmania mexicana (strain MHOM/GT/2001/U1103) OX=929439 GN=LMXM_25_0500 PE=4 SV=1;tr|E9AXC6|E9AXC6_LEIMU RNA-binding protein, putative, UPB1 OS=Leishmania mexicana (strain MHOM/GT/2001/U1103)	19.012	21	21	21	4	3	3	3	19.3757	21.3129	21.029	22.5995	19.6036	21.2398	20.9219	22.6366
2.56805	1.64212	E9AV54	E9AV54	tr|E9AV54|E9AV54_LEIMU Uncharacterized protein OS=Leishmania mexicana (strain MHOM/GT/2001/U1103) OX=929439 GN=LMXM_21_0830 PE=4 SV=1	40.282	2.7	2.7	2.7	1	1	1	1	16.9036	19.1111	18.8402	20.3754	17.7373	19.3043	18.6767	20.4258
2.79615	1.63142	E9B2V9;E9B2W0	E9B2V9;E9B2W0	tr|E9B2V9|E9B2V9_LEIMU Superoxide dismutase OS=Leishmania mexicana (strain MHOM/GT/2001/U1103) OX=929439 GN=LMXM_31_1820 PE=3 SV=1;tr|E9B2W0|E9B2W0_LEIMU Superoxide dismutase OS=Leishmania mexicana (strain MHOM/GT/2001/U1103) OX=929439 GN=LMXM_31_1830 PE=3	21.722	3.6	3.6	3.6	1	1	1	1	19.1657	21.1705	20.8787	22.4856	19.4192	21.1737	20.9432	22.5992
3.03049	1.63131	E9ASL9;E9ASL8	E9ASL9;E9ASL8	tr|E9ASL9|E9ASL9_LEIMU Putative 40S ribosomal protein S10 OS=Leishmania mexicana (strain MHOM/GT/2001/U1103) OX=929439 GN=LMXM_36_0990 PE=4 SV=1;tr|E9ASL8|E9ASL8_LEIMU Putative 40S ribosomal protein S10 OS=Leishmania mexicana (strain MHOM/GT/2001/U1103) OX	18.603	19	19	19	3	2	2	2	18.584	20.4774	20.3712	21.964	19.2062	20.6805	20.3917	22.0616
3.28798	1.63106	E9AQD3	E9AQD3	tr|E9AQD3|E9AQD3_LEIMU Putative nucleolar RNA binding protein OS=Leishmania mexicana (strain MHOM/GT/2001/U1103) OX=929439 GN=LMXM_15_1380 PE=4 SV=1	49.101	23.3	23.3	23.3	13	8	8	8	19.9937	21.8178	21.884	23.5392	20.434	21.9923	21.9546	23.5615
2.65806	1.62867	E9B5Y1;E9B5Y0;E9B1C3	E9B5Y1	tr|E9B5Y1|E9B5Y1_LEIMU Putative casein kinase OS=Leishmania mexicana (strain MHOM/GT/2001/U1103) OX=929439 GN=LMXM_34_1010 PE=3 SV=1	39.933	10.7	10.7	10.7	4	4	4	4	19.9953	21.9407	21.6773	23.3782	20.4307	22.059	21.83	23.3864
3.76099	1.62741	E9B478	E9B478	tr|E9B478|E9B478_LEIMU Putative heat shock protein OS=Leishmania mexicana (strain MHOM/GT/2001/U1103) OX=929439 GN=LMXM_32_2390 PE=3 SV=1	72.111	20.8	20.8	20.8	16	12	12	12	21.6298	23.647	23.5894	25.2402	22.1364	23.9113	23.6321	25.2362
2.51457	1.6272	E9B578;E9B396	E9B578;E9B396	tr|E9B578|E9B578_LEIMU Putative ribosomal protein L3 OS=Leishmania mexicana (strain MHOM/GT/2001/U1103) OX=929439 GN=LMXM_33_2870 PE=3 SV=1;tr|E9B396|E9B396_LEIMU Putative ribosomal protein L3 OS=Leishmania mexicana (strain MHOM/GT/2001/U1103) OX=929439 GN	47.543	37	37	37	25	15	15	15	21.7592	22.8517	22.8349	24.5755	22.1423	23.0942	23.0067	24.5206
2.13451	1.62277	E9AXJ2	E9AXJ2	tr|E9AXJ2|E9AXJ2_LEIMU Putative cytochrome c oxidase VII OS=Leishmania mexicana (strain MHOM/GT/2001/U1103) OX=929439 GN=LMXM_25_1130 PE=4 SV=1	19.045	6.1	6.1	6.1	1	1	1	1	13.7468	15.7954	15.8378	17.3421	14.392	15.9941	15.5611	17.3022
4.16017	1.62275	E9ARZ1	E9ARZ1	tr|E9ARZ1|E9ARZ1_LEIMU Putative 40S ribosomal protein S13 OS=Leishmania mexicana (strain MHOM/GT/2001/U1103) OX=929439 GN=LMXM_19_0390 PE=3 SV=1	17.471	42.4	42.4	42.4	10	8	8	8	20.531	22.2148	22.1418	23.7787	21.0185	22.3503	22.1688	23.7775
3.02778	1.61663	E9AY83	E9AY83	tr|E9AY83|E9AY83_LEIMU Uncharacterized protein OS=Leishmania mexicana (strain MHOM/GT/2001/U1103) OX=929439 GN=LMXM_26_1040 PE=4 SV=1	59.608	1.3	1.3	1.3	1	1	1	1	17.3422	19.5246	19.1691	20.8262	17.7322	19.6803	19.2668	20.8429
2.70988	1.61595	E9B4Z4	E9B4Z4	tr|E9B4Z4|E9B4Z4_LEIMU Uncharacterized protein OS=Leishmania mexicana (strain MHOM/GT/2001/U1103) OX=929439 GN=LMXM_33_2090 PE=4 SV=1	42.912	6	6	6	3	2	2	2	17.7669	20.0881	19.7962	21.4485	18.3558	20.4698	19.9269	21.5065
2.85397	1.61593	E9AS32	E9AS32	tr|E9AS32|E9AS32_LEIMU Putative ABC transporter OS=Leishmania mexicana (strain MHOM/GT/2001/U1103) OX=929439 GN=LMXM_19_0800 PE=4 SV=1	68.581	3.6	3.6	3.6	2	2	2	2	17.6575	19.5999	19.2748	20.9754	18.0944	19.8144	19.3722	20.9035
3.14534	1.61275	E9AZR7	E9AZR7	tr|E9AZR7|E9AZR7_LEIMU Putative ribosomal protein S20 OS=Leishmania mexicana (strain MHOM/GT/2001/U1103) OX=929439 GN=LMXM_28_1010 PE=3 SV=1	13.011	21.6	21.6	21.6	3	3	3	3	19.9861	21.8762	21.7582	23.3105	20.2813	22.0368	21.6893	23.3625
2.92896	1.61148	E9AX57	E9AX57	tr|E9AX57|E9AX57_LEIMU Uncharacterized protein OS=Leishmania mexicana (strain MHOM/GT/2001/U1103) OX=929439 GN=LMXM_24_2110 PE=4 SV=1	55.329	26.7	26.7	26.7	18	13	13	13	21.2737	23.1084	22.8216	24.5018	21.7215	23.2838	22.9279	24.4707
2.29827	1.60853	E9B533;E9AN13	E9B533;E9AN13	tr|E9B533|E9B533_LEIMU Putative ribosomal protein l35a OS=Leishmania mexicana (strain MHOM/GT/2001/U1103) OX=929439 GN=LMXM_33_2470 PE=3 SV=1;tr|E9AN13|E9AN13_LEIMU Putative ribosomal protein l35a OS=Leishmania mexicana (strain MHOM/GT/2001/U1103) OX=92943	16.454	27.8	27.8	27.8	7	6	6	6	20.6777	21.6561	21.6693	23.3251	21.1881	22.0112	21.8715	23.4328
3.77167	1.59417	E9AL45	E9AL45	tr|E9AL45|E9AL45_LEIMU Putative ATP-dependent DEAD/H RNA helicase OS=Leishmania mexicana (strain MHOM/GT/2001/U1103) OX=929439 GN=LMXM_07_0340 PE=4 SV=1	45.931	8	8	8	4	3	3	3	19.2402	21.0962	20.856	22.4256	19.6024	21.1594	20.8474	22.4662
2.58318	1.58154	E9AVK9	E9AVK9	tr|E9AVK9|E9AVK9_LEIMU Uncharacterized protein OS=Leishmania mexicana (strain MHOM/GT/2001/U1103) OX=929439 GN=LMXM_22_0260 PE=4 SV=1	30.761	6.7	6.7	6.7	2	2	2	2	13.8575	15.4518	15.2912	16.7592	14.3611	15.6636	15.1634	16.8585
2.49089	1.58124	E9ARP5	E9ARP5	tr|E9ARP5|E9ARP5_LEIMU Protein kinase A catalytic subunit OS=Leishmania mexicana (strain MHOM/GT/2001/U1103) OX=929439 GN=LMXM_18_1080 PE=3 SV=1	38.185	3	3	3	1	1	1	1	17.5291	19.9641	19.6349	21.224	18.2002	20.0485	19.7699	21.3433
3.1551	1.57971	E9B699	E9B699	tr|E9B699|E9B699_LEIMU Putative RNA-binding protein OS=Leishmania mexicana (strain MHOM/GT/2001/U1103) OX=929439 GN=LMXM_34_2200 PE=4 SV=1	30.286	2.9	2.9	2.9	1	1	1	1	17.9203	20.1934	19.9191	21.5367	18.283	20.3113	20.0024	21.5442
2.45807	1.56992	E9AT43	E9AT43	tr|E9AT43|E9AT43_LEIMU Dihydrolipoamide acetyltransferase component of pyruvate dehydrogenase complex OS=Leishmania mexicana (strain MHOM/GT/2001/U1103) OX=929439 GN=LMXM_36_2660 PE=3 SV=1	48.774	5.8	5.8	5.8	3	3	3	3	18.9752	20.6463	20.4292	22.061	19.2993	20.7041	20.3752	21.8832
1.78676	1.56672	E9AYU4	E9AYU4	tr|E9AYU4|E9AYU4_LEIMU Ribokinase OS=Leishmania mexicana (strain MHOM/GT/2001/U1103) OX=929439 GN=LMXM_27_0420 PE=3 SV=1	35.274	3.3	3.3	3.3	1	1	1	1	14.9205	17.0778	16.5478	18.3111	15.1541	17.1253	16.9531	18.3232
2.32174	1.5629	E9AWJ4	E9AWJ4	tr|E9AWJ4|E9AWJ4_LEIMU Putative 60S ribosomal protein L17 OS=Leishmania mexicana (strain MHOM/GT/2001/U1103) OX=929439 GN=LMXM_24_0040 PE=3 SV=1	19.083	29.5	29.5	29.5	7	6	6	6	19.0077	19.7709	19.886	21.5513	19.2386	19.8674	20.1023	21.5628
2.76855	1.55734	E9B713	E9B713	tr|E9B713|E9B713_LEIMU Proteasome subunit alpha type OS=Leishmania mexicana (strain MHOM/GT/2001/U1103) OX=929439 GN=LMXM_34_4850 PE=3 SV=1	27.265	21.2	21.2	21.2	6	4	4	4	18.4803	20.1343	19.9987	21.6377	18.8757	20.5481	20.1205	21.5961
3.04674	1.55719	E9AQ24	E9AQ24	tr|E9AQ24|E9AQ24_LEIMU Lysine--tRNA ligase OS=Leishmania mexicana (strain MHOM/GT/2001/U1103) OX=929439 GN=LMXM_15_0230 PE=3 SV=1	67.154	18.9	18.9	18.9	10	10	10	10	20.5571	21.8267	22.0466	23.6581	20.9224	22.0581	22.1385	23.6414
3.0981	1.55547	E9AXF0	E9AXF0	sp|E9AXF0|IF5A_LEIMU Eukaryotic translation initiation factor 5A OS=Leishmania mexicana (strain MHOM/GT/2001/U1103) OX=929439 GN=LMXM_25_0720 PE=1 SV=1	17.828	19.3	19.3	19.3	6	4	4	4	21.9083	23.8188	23.7738	25.2853	22.2965	24.0019	23.6859	25.2854
2.85334	1.55453	E9ANB1	E9ANB1	tr|E9ANB1|E9ANB1_LEIMU Nucleoside phosphorylase-like protein OS=Leishmania mexicana (strain MHOM/GT/2001/U1103) OX=929439 GN=LMXM_10_1010 PE=4 SV=1	36.855	7.9	7.9	7.9	3	3	3	3	18.2281	20.0111	19.8063	21.3572	18.6735	20.1525	19.885	21.4431
2.9957	1.55181	E9ATT5;E9ATU6	E9ATT5;E9ATU6	tr|E9ATT5|E9ATT5_LEIMU 40S ribosomal protein SA OS=Leishmania mexicana (strain MHOM/GT/2001/U1103) OX=929439 GN=LMXM_36_5010 PE=3 SV=1;tr|E9ATU6|E9ATU6_LEIMU 40S ribosomal protein SA OS=Leishmania mexicana (strain MHOM/GT/2001/U1103) OX=929439 GN=LMXM_36_5	27.569	28.9	28.9	28.9	17	6	6	6	20.8412	22.4528	22.3753	23.9961	21.2838	22.7162	22.4546	23.9373
3.39113	1.54993	Q867J9;E9ALP9	Q867J9;E9ALP9	tr|Q867J9|Q867J9_LEIME Histone H2A OS=Leishmania mexicana OX=5665 GN=H2A PE=3 SV=1;tr|E9ALP9|E9ALP9_LEIMU Histone H2A OS=Leishmania mexicana (strain MHOM/GT/2001/U1103) OX=929439 GN=LMXM_08_29_1720 PE=3 SV=1	13.96	16.7	11.4	11.4	1	2	1	1	17.7944	19.2683	19.2313	20.7506	18.1512	19.5969	19.1688	20.7494
3.71011	1.54387	E9B493	E9B493	tr|E9B493|E9B493_LEIMU Putative carboxypeptidase OS=Leishmania mexicana (strain MHOM/GT/2001/U1103) OX=929439 GN=LMXM_32_2540 PE=4 SV=1	56.957	36.5	36.5	36.5	26	18	18	18	22.1361	23.5471	23.6676	25.2209	22.4051	23.7811	23.648	25.1825
2.13889	1.5404	E9AVR2	E9AVR2	tr|E9AVR2|E9AVR2_LEIMU NADH-cytochrome b5 reductase OS=Leishmania mexicana (strain MHOM/GT/2001/U1103) OX=929439 GN=LMXM_22_0780 PE=3 SV=1	32.344	3.1	3.1	3.1	1	1	1	1	16.9899	18.9867	18.4484	20.1526	17.5428	19.2131	18.7017	20.0782
2.46533	1.53473	E9AYD6	E9AYD6	tr|E9AYD6|E9AYD6_LEIMU Putative thimet oligopeptidase (Metallo-peptidase, clan ma(E), family m3) OS=Leishmania mexicana (strain MHOM/GT/2001/U1103) OX=929439 GN=LMXM_26_1570 PE=3 SV=1	77.044	16.1	16.1	16.1	16	10	10	10	20.7871	22.4282	22.4068	24.0529	21.1425	22.7172	22.5798	24.0032
2.65475	1.53121	E9AW96	E9AW96	tr|E9AW96|E9AW96_LEIMU Actin interacting protein-like protein OS=Leishmania mexicana (strain MHOM/GT/2001/U1103) OX=929439 GN=LMXM_23_0810 PE=4 SV=1	57.07	5.8	5.8	5.8	3	3	3	3	17.8422	19.1571	19.0652	20.6833	18.071	19.4088	19.2057	20.6501
2.98661	1.53071	E9AN99	E9AN99	tr|E9AN99|E9AN99_LEIMU Peptidylprolyl isomerase OS=Leishmania mexicana (strain MHOM/GT/2001/U1103) OX=929439 GN=LMXM_10_0890 PE=4 SV=1	16.715	13.5	13.5	13.5	3	2	2	2	20.1442	21.5451	21.5365	22.9979	20.3789	21.8474	21.4611	23.0612
2.60295	1.52834	E9AM02	E9AM02	tr|E9AM02|E9AM02_LEIMU Putative lipophosphoglycan biosynthetic protein OS=Leishmania mexicana (strain MHOM/GT/2001/U1103) OX=929439 GN=LMXM_08_29_0760 PE=3 SV=1	86.817	3.1	3.1	3.1	4	4	4	4	18.8234	20.9083	20.5107	22.128	19.346	21.0218	20.6613	22.1008
3.87236	1.52173	E9B199	E9B199	tr|E9B199|E9B199_LEIMU Putative glutamyl-tRNA synthetase OS=Leishmania mexicana (strain MHOM/GT/2001/U1103) OX=929439 GN=LMXM_29_3240 PE=3 SV=1	67.923	9.6	9.6	9.6	5	5	5	5	20.0934	22.0007	22.0154	23.5598	20.6258	22.244	22.0484	23.5475
2.24934	1.51782	E9AQ19	E9AQ19	tr|E9AQ19|E9AQ19_LEIMU Putative 60S ribosomal protein L13a OS=Leishmania mexicana (strain MHOM/GT/2001/U1103) OX=929439 GN=LMXM_15_0200 PE=3 SV=1	25.521	27.9	27.9	27.9	11	7	7	7	21.4022	22.3871	22.3403	23.9607	21.9357	22.5912	22.5679	23.9832
2.48629	1.51767	E9B469	E9B469	tr|E9B469|E9B469_LEIMU Putative udp-glc 4-epimerase OS=Leishmania mexicana (strain MHOM/GT/2001/U1103) OX=929439 GN=LMXM_32_2300 PE=3 SV=1	43.486	14.6	14.6	14.6	5	5	5	5	19.3665	21.2312	21.1542	22.7714	19.9126	21.4573	21.3259	22.7441
2.59081	1.51277	E9AUZ2;E9AUZ1;Q4VT68	E9AUZ2;E9AUZ1;Q4VT68	tr|E9AUZ2|E9AUZ2_LEIMU Phosphotransferase OS=Leishmania mexicana (strain MHOM/GT/2001/U1103) OX=929439 GN=LMXM_21_0250 PE=3 SV=1;tr|E9AUZ1|E9AUZ1_LEIMU Phosphotransferase OS=Leishmania mexicana (strain MHOM/GT/2001/U1103) OX=929439 GN=LMXM_21_0240 PE=3 SV=	51.67	39.7	39.7	39.7	47	15	15	15	22.1076	23.6346	23.5121	25.1234	22.6655	23.9013	23.6562	25.0705
2.10451	1.51211	E9B570	E9B570	tr|E9B570|E9B570_LEIMU Uncharacterized protein OS=Leishmania mexicana (strain MHOM/GT/2001/U1103) OX=929439 GN=LMXM_33_2790 PE=4 SV=1	66.945	5.3	5.3	5.3	2	2	2	2	13.1015	15.4898	14.826	16.4994	13.7638	15.407	15.089	16.4398
3.64165	1.49972	E9B4L2;E9AXJ8	E9B4L2;E9AXJ8	tr|E9B4L2|E9B4L2_LEIMU Ribosomal protein S25 OS=Leishmania mexicana (strain MHOM/GT/2001/U1103) OX=929439 GN=LMXM_33_0440 PE=4 SV=1;tr|E9AXJ8|E9AXJ8_LEIMU Ribosomal protein S25 OS=Leishmania mexicana (strain MHOM/GT/2001/U1103) OX=929439 GN=LMXM_25_1190 PE	13.048	17.5	17.5	17.5	4	2	2	2	19.674	21.3353	21.0497	22.58	20.0735	21.3713	21.0897	22.5588
3.33328	1.49907	Q9NL74;E9AQL1	Q9NL74;E9AQL1	tr|Q9NL74|Q9NL74_LEIAM Dihydroorotate dehydrogenase (fumarate) OS=Leishmania amazonensis OX=5659 GN=pyr4 PE=3 SV=1;tr|E9AQL1|E9AQL1_LEIMU Dihydroorotate dehydrogenase (fumarate) OS=Leishmania mexicana (strain MHOM/GT/2001/U1103) OX=929439 GN=LMXM_16_0530 P	33.696	10.9	10.9	10.9	4	3	3	3	19.732	21.5389	21.3736	22.8667	20.1566	21.6206	21.4129	22.918
2.21394	1.49638	E9B3P3	E9B3P3	tr|E9B3P3|E9B3P3_LEIMU Uncharacterized protein OS=Leishmania mexicana (strain MHOM/GT/2001/U1103) OX=929439 GN=LMXM_32_0610 PE=4 SV=1	14.22	8.8	8.8	8.8	1	1	1	1	19.4827	20.7938	21.1238	22.7524	19.9007	21.0896	21.1554	22.5196
3.9074	1.49219	E9ATB8	E9ATB8	tr|E9ATB8|E9ATB8_LEIMU 60S ribosomal protein L29 OS=Leishmania mexicana (strain MHOM/GT/2001/U1103) OX=929439 GN=LMXM_36_3390 PE=3 SV=1	7.9771	25.7	25.7	25.7	3	2	2	2	21.0038	21.6496	21.8231	23.32	21.5562	21.7758	21.8508	23.3382
2.40543	1.48818	E9B645;E9AX51	E9B645;E9AX51	tr|E9B645|E9B645_LEIMU Putative 60S ribosomal protein L26 OS=Leishmania mexicana (strain MHOM/GT/2001/U1103) OX=929439 GN=LMXM_34_1670 PE=4 SV=1;tr|E9AX51|E9AX51_LEIMU Putative 60S ribosomal protein L26 OS=Leishmania mexicana (strain MHOM/GT/2001/U1103) OX	16.234	17.5	17.5	17.5	7	4	4	4	22.3	23.5851	23.5634	25.1435	22.7456	23.9134	23.7505	25.1468
3.22397	1.48125	E9AR74	E9AR74	tr|E9AR74|E9AR74_LEIMU Uncharacterized protein OS=Leishmania mexicana (strain MHOM/GT/2001/U1103) OX=929439 GN=LMXM_17_1020 PE=4 SV=1	71.603	1.1	1.1	1.1	2	1	1	1	18.5833	20.6251	20.3266	21.8537	18.7078	20.7339	20.3953	21.8307
3.05513	1.4802	E9AW71	E9AW71	tr|E9AW71|E9AW71_LEIMU Kinesin-like protein OS=Leishmania mexicana (strain MHOM/GT/2001/U1103) OX=929439 GN=LMXM_23_0560 PE=3 SV=1	75.184	2.6	2.6	2.6	2	2	2	2	18.6289	20.4022	20.3115	21.7296	19.1067	20.5461	20.2512	21.7935
2.16923	1.47808	E9AXD1	E9AXD1	tr|E9AXD1|E9AXD1_LEIMU Uncharacterized protein OS=Leishmania mexicana (strain MHOM/GT/2001/U1103) OX=929439 GN=LMXM_25_0540 PE=4 SV=1	32.428	3.1	3.1	3.1	1	1	1	1	17.0971	20.5139	18.8577	20.2321	17.5868	20.4043	18.6157	20.1975
2.11647	1.47175	E9B4A1	E9B4A1	tr|E9B4A1|E9B4A1_LEIMU Mitochondrial processing peptidase alpha subunit,putative OS=Leishmania mexicana (strain MHOM/GT/2001/U1103) OX=929439 GN=LMXM_32_2610 PE=4 SV=1	53.211	5	5	5	2	2	2	2	18.4091	20.07	19.7433	21.3195	18.8276	20.2597	19.9981	21.3654
3.09517	1.46741	Q25222;P42865;E9ATK1;A1Y2C5;A1Y2C4	Q25222;P42865;E9ATK1;A1Y2C5;A1Y2C4	tr|Q25222|Q25222_LEIAM CP36 OS=Leishmania amazonensis OX=5659 PE=2 SV=1;sp|P42865|QOR_LEIAM Probable quinone oxidoreductase OS=Leishmania amazonensis OX=5659 PE=3 SV=1;tr|E9ATK1|E9ATK1_LEIMU Putative oxidoreductase OS=Leishmania mexicana (strain MHOM/GT/20	36.277	15.3	15.3	15.3	7	5	5	5	19.5902	21.696	21.7467	23.2707	20.1325	21.8872	21.787	23.1979
2.34227	1.46395	E9B042	E9B042	tr|E9B042|E9B042_LEIMU Putative ribosomal protein S29 OS=Leishmania mexicana (strain MHOM/GT/2001/U1103) OX=929439 GN=LMXM_28_2205 PE=4 SV=1	6.6828	29.8	29.8	29.8	2	2	2	2	18.1591	19.5577	19.4804	20.9808	18.6744	19.6789	19.6521	21.0797
2.80769	1.46376	E9AYZ0	E9AYZ0	tr|E9AYZ0|E9AYZ0_LEIMU Putative 2-oxoglutarate dehydrogenase subunit OS=Leishmania mexicana (strain MHOM/GT/2001/U1103) OX=929439 GN=LMXM_27_0880 PE=4 SV=1	112.78	8.3	8.3	8.3	8	7	7	7	20.8168	21.7477	21.7	23.2247	21.2038	22.0047	21.8155	23.2183
2.26286	1.46242	E9B5U1;E9B2L2	E9B5U1;E9B2L2	tr|E9B5U1|E9B5U1_LEIMU 60S ribosomal protein L18a OS=Leishmania mexicana (strain MHOM/GT/2001/U1103) OX=929439 GN=LMXM_34_0600 PE=3 SV=1;tr|E9B2L2|E9B2L2_LEIMU 60S ribosomal protein L18a OS=Leishmania mexicana (strain MHOM/GT/2001/U1103) OX=929439 GN=LMXM_	20.779	31.8	31.8	31.8	12	5	5	5	20.2259	21.4516	21.6224	23.2117	20.7073	21.7768	21.8355	23.171
2.96979	1.45935	E9AZQ5	E9AZQ5	tr|E9AZQ5|E9AZQ5_LEIMU Ribonucleoside-diphosphate reductase OS=Leishmania mexicana (strain MHOM/GT/2001/U1103) OX=929439 GN=LMXM_28_0890 PE=3 SV=1	90.849	8.6	8.6	8.6	8	7	7	7	19.6227	21.2585	21.3222	22.8466	20.0251	21.5055	21.406	22.8004
2.75282	1.45853	Q6TUJ5;O96394;E9B627	Q6TUJ5;O96394;E9B627	tr|Q6TUJ5|Q6TUJ5_LEIME Arginase OS=Leishmania mexicana OX=5665 GN=ARG PE=1 SV=1;tr|O96394|O96394_LEIAM Arginase OS=Leishmania amazonensis OX=5659 PE=3 SV=1;tr|E9B627|E9B627_LEIMU Arginase OS=Leishmania mexicana (strain MHOM/GT/2001/U1103) OX=929439 GN=LMXM	36.081	16.4	16.4	16.4	7	4	4	4	19.3166	20.5066	20.6364	22.161	19.5732	20.7525	20.7587	22.1512
2.63763	1.45644	E9B2L9	E9B2L9	tr|E9B2L9|E9B2L9_LEIMU Uncharacterized protein OS=Leishmania mexicana (strain MHOM/GT/2001/U1103) OX=929439 GN=LMXM_31_0950 PE=4 SV=1	102.25	1.4	1.4	1.4	1	1	1	1	17.015	18.0545	18.067	19.5009	17.6356	18.4141	18.1409	19.6199
3.76194	1.45624	E9B1B3	E9B1B3	tr|E9B1B3|E9B1B3_LEIMU Phosphoglycerate kinase OS=Leishmania mexicana (strain MHOM/GT/2001/U1103) OX=929439 GN=LMXM_29_3380 PE=3 SV=1	57.7	3.8	3.8	3.8	3	3	3	3	18.4847	20.5235	20.2842	21.7325	18.8926	20.6879	20.3022	21.7664
2.03162	1.45585	E9B229	E9B229	tr|E9B229|E9B229_LEIMU Putative ADP-ribosylation factor OS=Leishmania mexicana (strain MHOM/GT/2001/U1103) OX=929439 GN=LMXM_30_2280 PE=3 SV=1	20.585	7.1	7.1	7.1	1	1	1	1	16.8644	19.1707	18.8516	20.2092	17.3128	19.3318	18.9274	20.4816
2.13794	1.45189	E9AV90;Q86LI3	E9AV90;Q86LI3	tr|E9AV90|E9AV90_LEIMU Putative 40S ribosomal protein S23 OS=Leishmania mexicana (strain MHOM/GT/2001/U1103) OX=929439 GN=LMXM_21_1060 PE=3 SV=1;tr|Q86LI3|Q86LI3_LEIEN Ribosomal protein S23 OS=Leishmania enriettii OX=5663 GN=Rps23 PE=2 SV=1	15.875	24.5	24.5	24.5	4	3	3	3	18.9357	20.0109	20.0755	21.6377	19.0393	20.2558	20.3231	21.6647
2.38079	1.45116	E9B0P0	E9B0P0	tr|E9B0P0|E9B0P0_LEIMU Putative RNA-binding protein OS=Leishmania mexicana (strain MHOM/GT/2001/U1103) OX=929439 GN=LMXM_29_1110 PE=4 SV=1	67.473	5.5	5.5	5.5	4	3	3	3	17.7169	18.9591	19.0429	20.394	18.144	19.4242	19.0302	20.5814
2.4855	1.45082	E9B4U9	E9B4U9	tr|E9B4U9|E9B4U9_LEIMU Putative NLI-interacting factor OS=Leishmania mexicana (strain MHOM/GT/2001/U1103) OX=929439 GN=LMXM_33_1250 PE=4 SV=1	41.148	5.6	5.6	5.6	3	2	2	2	19.5961	21.3965	21.0935	22.5977	19.9918	21.6371	21.2517	22.6491
3.28865	1.44609	E9B170;Q27890;A0A0R6HXP6;A0A1L6CBU2	E9B170;Q27890	tr|E9B170|E9B170_LEIMU Glyceraldehyde-3-phosphate dehydrogenase OS=Leishmania mexicana (strain MHOM/GT/2001/U1103) OX=929439 GN=LMXM_29_2980 PE=3 SV=1;sp|Q27890|G3PG_LEIME Glyceraldehyde-3-phosphate dehydrogenase, glycosomal OS=Leishmania mexicana OX=5665	39.123	45.7	45.7	45.7	30	14	14	14	21.3991	22.9886	22.7207	24.1872	21.8742	23.1628	22.7828	24.2085
2.62211	1.44207	E9B6Q4	E9B6Q4	tr|E9B6Q4|E9B6Q4_LEIMU Putative 60S ribosomal protein L27A/L29 OS=Leishmania mexicana (strain MHOM/GT/2001/U1103) OX=929439 GN=LMXM_34_3760 PE=3 SV=1	16.07	37.9	37.9	37.9	8	6	6	6	21.1892	22.1573	22.2185	23.6727	21.5515	22.3558	22.3297	23.7597
3.53989	1.4415	E9ASJ4	E9ASJ4	tr|E9ASJ4|E9ASJ4_LEIMU Uncharacterized protein OS=Leishmania mexicana (strain MHOM/GT/2001/U1103) OX=929439 GN=LMXM_36_0740 PE=4 SV=1	60.91	1.9	1.9	1.9	1	1	1	1	18.0195	19.801	19.5559	20.9751	18.4115	19.8739	19.5602	21.0239
3.32071	1.43927	E9ANQ6	E9ANQ6	tr|E9ANQ6|E9ANQ6_LEIMU Putative eukaryotic release factor 3 OS=Leishmania mexicana (strain MHOM/GT/2001/U1103) OX=929439 GN=LMXM_11_1170 PE=4 SV=1	84.727	6.6	6.6	6.6	6	5	5	5	20.7167	22.2995	22.2366	23.71	21.0891	22.5626	22.2993	23.7044
3.5909	1.43652	E9AT24	E9AT24	tr|E9AT24|E9AT24_LEIMU Putative acid phosphatase OS=Leishmania mexicana (strain MHOM/GT/2001/U1103) OX=929439 GN=LMXM_36_2470 PE=3 SV=1	50.995	2.2	2.2	2.2	1	1	1	1	16.1689	17.7025	17.565	18.9886	16.8525	17.8507	17.5819	19.0314
2.84088	1.43373	E9AL16	E9AL16	tr|E9AL16|E9AL16_LEIMU Putative cytochrome c1, heme protein, mitochondrial OS=Leishmania mexicana (strain MHOM/GT/2001/U1103) OX=929439 GN=LMXM_07_0060 PE=4 SV=1	29.873	13.6	13.6	13.6	3	3	3	3	19.0422	21.0947	20.9203	22.2889	19.3271	21.1983	20.8964	22.3952
2.41322	1.43085	E9AQ99;E9B3Q4	E9AQ99;E9B3Q4	tr|E9AQ99|E9AQ99_LEIMU 60S ribosomal protein L6 OS=Leishmania mexicana (strain MHOM/GT/2001/U1103) OX=929439 GN=LMXM_15_1000 PE=3 SV=1;tr|E9B3Q4|E9B3Q4_LEIMU 60S ribosomal protein L6 OS=Leishmania mexicana (strain MHOM/GT/2001/U1103) OX=929439 GN=LMXM_32_0	21.037	44.6	44.6	44.6	18	10	10	10	21.5326	22.9246	22.9303	24.4169	22.0548	23.2385	23.0992	24.4743
3.31455	1.42775	E9ARS2	E9ARS2	tr|E9ARS2|E9ARS2_LEIMU Putative pyruvate dehydrogenase E1 component alpha subunit OS=Leishmania mexicana (strain MHOM/GT/2001/U1103) OX=929439 GN=LMXM_18_1380 PE=4 SV=1	42.727	11.1	11.1	11.1	4	4	4	4	19.5966	21.1361	21.0091	22.4802	19.9203	21.3266	21.0624	22.4468
2.65086	1.42713	E9ANV2	E9ANV2	tr|E9ANV2|E9ANV2_LEIMU Putative cysteinyl-tRNA synthetase OS=Leishmania mexicana (strain MHOM/GT/2001/U1103) OX=929439 GN=LMXM_12_0250 PE=3 SV=1	88.469	10.3	10.3	10.3	9	7	7	7	20.1453	22.1606	21.8131	23.3184	20.6425	22.3076	21.9462	23.2952
2.97299	1.42426	E9ALW5;E9ALW4	E9ALW5;E9ALW4	tr|E9ALW5|E9ALW5_LEIMU Putative ribosomal protein L1a OS=Leishmania mexicana (strain MHOM/GT/2001/U1103) OX=929439 GN=LMXM_08_29_1070 PE=4 SV=1;tr|E9ALW4|E9ALW4_LEIMU Putative ribosomal protein L1a OS=Leishmania mexicana (strain MHOM/GT/2001/U1103) OX=9294	41.106	35.7	35.7	35.7	29	13	13	13	22.0042	23.3312	23.4411	24.8931	22.5275	23.5799	23.5285	24.925
3.31347	1.41971	E9AQ01	E9AQ01	tr|E9AQ01|E9AQ01_LEIMU Uncharacterized protein OS=Leishmania mexicana (strain MHOM/GT/2001/U1103) OX=929439 GN=LMXM_15_0040 PE=4 SV=1	37.838	3	3	3	1	1	1	1	16.2458	18.2323	18.0105	19.4537	16.7534	18.241	17.9965	19.3927
2.51513	1.41886	E9B5D9	E9B5D9	tr|E9B5D9|E9B5D9_LEIMU RuvB-like helicase OS=Leishmania mexicana (strain MHOM/GT/2001/U1103) OX=929439 GN=LMXM_33_3500 PE=3 SV=1	50.325	6.8	6.8	6.8	3	3	3	3	19.2585	20.5751	20.5877	21.9006	19.5911	20.5167	20.5154	22.0402
2.8525	1.41679	E9AZE9	E9AZE9	tr|E9AZE9|E9AZE9_LEIMU Putative heat shock protein DNAJ OS=Leishmania mexicana (strain MHOM/GT/2001/U1103) OX=929439 GN=LMXM_27_2400 PE=3 SV=1	43.566	15.9	15.9	15.9	7	5	5	5	19.2435	21.1094	20.9805	22.441	19.5318	21.2143	21.0854	22.4584
3.40551	1.41457	E9AQ02	E9AQ02	tr|E9AQ02|E9AQ02_LEIMU NADH-cytochrome b5 reductase OS=Leishmania mexicana (strain MHOM/GT/2001/U1103) OX=929439 GN=LMXM_15_0050 PE=3 SV=1	31.525	2.9	2.9	2.9	1	1	1	1	17.5918	19.5924	19.3269	20.7611	18.0697	19.6963	19.381	20.7759
2.76181	1.40477	E9ARC2	E9ARC2	tr|E9ARC2|E9ARC2_LEIMU Uncharacterized protein OS=Leishmania mexicana (strain MHOM/GT/2001/U1103) OX=929439 GN=LMXM_17_0010 PE=4 SV=1	87.627	23.1	23.1	23.1	23	18	18	18	21.8421	23.385	23.4173	24.8853	22.2192	23.5702	23.5339	24.8753
3.75642	1.40445	E9ALJ2	E9ALJ2	tr|E9ALJ2|E9ALJ2_LEIMU Mitogen-activated protein kinase kinase OS=Leishmania mexicana (strain MHOM/GT/2001/U1103) OX=929439 GN=LMXM_08_29_2320 PE=4 SV=1	41.469	6.8	6.8	6.8	4	4	4	4	20.1552	21.4814	21.5408	22.971	20.5392	21.6612	21.5715	22.9501
2.37154	1.40315	E9APC8	E9APC8	tr|E9APC8|E9APC8_LEIMU Subtilisin-like serine peptidase (Serine peptidase, clan sb, family s8-like protein) OS=Leishmania mexicana (strain MHOM/GT/2001/U1103) OX=929439 GN=LMXM_13_1040 PE=4 SV=1	186.34	0.4	0.4	0.4	1	1	1	1	21.0618	21.4794	21.7134	23.191	21.2563	21.7035	21.8942	23.2229
2.73038	1.39899	E9AJN6	E9AJN6	tr|E9AJN6|E9AJN6_LEIMU Putative peptidyl dipeptidase OS=Leishmania mexicana (strain MHOM/GT/2001/U1103) OX=929439 GN=LMXM_02_0740 PE=3 SV=1	76.626	12.4	12.4	12.4	12	8	8	8	19.8451	21.4305	21.2582	22.6895	20.2409	21.624	21.3696	22.7363
3.04822	1.39683	E9AX49	E9AX49	tr|E9AX49|E9AX49_LEIMU 3-oxoacyl-(Acyl-carrier protein) reductase,putative OS=Leishmania mexicana (strain MHOM/GT/2001/U1103) OX=929439 GN=LMXM_24_2030 PE=4 SV=1	27.082	4.2	4.2	4.2	2	2	2	2	18.3759	20.5745	20.3398	21.7805	18.8164	20.7554	20.4234	21.7764
2.01889	1.39614	E9AXJ7;E9AXJ6	E9AXJ7;E9AXJ6	tr|E9AXJ7|E9AXJ7_LEIMU ATP synthase subunit beta OS=Leishmania mexicana (strain MHOM/GT/2001/U1103) OX=929439 GN=LMXM_25_1180 PE=3 SV=1;tr|E9AXJ6|E9AXJ6_LEIMU ATP synthase subunit beta OS=Leishmania mexicana (strain MHOM/GT/2001/U1103) OX=929439 GN=LMXM_25	53.07	33.5	33.5	33.5	27	13	13	13	21.7336	23.4925	23.4059	24.9159	22.3239	23.8617	23.6776	24.9598
3.0888	1.39519	E9AKK2	E9AKK2	tr|E9AKK2|E9AKK2_LEIMU Dipeptidyl peptidase 3 OS=Leishmania mexicana (strain MHOM/GT/2001/U1103) OX=929439 GN=LMXM_05_0960 PE=3 SV=1	75.732	17.5	17.5	17.5	14	10	10	10	20.3522	22.3769	22.2306	23.6816	20.8182	22.5937	22.2786	23.618
3.56167	1.38925	E9AK29	E9AK29	tr|E9AK29|E9AK29_LEIMU 60S ribosomal protein L11 (L5, L16) OS=Leishmania mexicana (strain MHOM/GT/2001/U1103) OX=929439 GN=LMXM_04_0470 PE=3 SV=1	21.675	25	25	25	8	6	6	6	21.2519	22.5495	22.556	23.9402	21.6136	22.5951	22.5831	23.9774
2.08329	1.38747	E9AWZ0	E9AWZ0	tr|E9AWZ0|E9AWZ0_LEIMU Uncharacterized protein (Npk1-related protein kinase-like) OS=Leishmania mexicana (strain MHOM/GT/2001/U1103) OX=929439 GN=LMXM_24_1450 PE=4 SV=1	63.883	2.6	2.6	2.6	1	1	1	1	15.4368	16.6176	16.4646	17.991	16.1476	16.8546	16.7171	17.9656
2.95194	1.38712	E9AZ89;A5JV94	E9AZ89;A5JV94	tr|E9AZ89|E9AZ89_LEIMU Putative trypanothione synthetase OS=Leishmania mexicana (strain MHOM/GT/2001/U1103) OX=929439 GN=LMXM_27_1870 PE=4 SV=1;tr|A5JV94|A5JV94_LEIAM Trypanothione synthetase OS=Leishmania amazonensis OX=5659 PE=2 SV=1	74.397	16.1	16.1	16.1	12	9	9	9	20.9254	22.1529	22.2221	23.6489	21.3205	22.3301	22.3141	23.6616
4.54805	1.38511	E9ASF3	E9ASF3	tr|E9ASF3|E9ASF3_LEIMU ER membrane protein complex subunit 3 OS=Leishmania mexicana (strain MHOM/GT/2001/U1103) OX=929439 GN=LMXM_36_0360 PE=3 SV=1	29.786	8.5	8.5	8.5	3	2	2	2	17.2742	18.3649	18.6496	20.0385	17.5729	18.6245	18.6436	20.025
2.38001	1.38432	E9ATM0	E9ATM0	tr|E9ATM0|E9ATM0_LEIMU Proteasome regulatory ATPase subunit OS=Leishmania mexicana (strain MHOM/GT/2001/U1103) OX=929439 GN=LMXM_36_4360 PE=3 SV=1	45.572	2.2	2.2	2.2	1	1	1	1	16.6393	18.0371	17.9996	19.5088	16.9175	18.129	18.102	19.3615
3.10457	1.37968	E9B003	E9B003	tr|E9B003|E9B003_LEIMU Probable methylthioribulose-1-phosphate dehydratase OS=Leishmania mexicana (strain MHOM/GT/2001/U1103) OX=929439 GN=LMXM_28_1840 PE=3 SV=1	25.603	7.6	7.6	7.6	4	2	2	2	18.4952	20.3904	20.4115	21.7376	18.8418	20.5569	20.347	21.7803
1.46757	1.37893	E9AKC3	E9AKC3	tr|E9AKC3|E9AKC3_LEIMU Uncharacterized protein OS=Leishmania mexicana (strain MHOM/GT/2001/U1103) OX=929439 GN=LMXM_05_0190 PE=4 SV=1	39.371	3.8	3.8	3.8	1	1	1	1	10.0913	12.1382	11.8604	12.9776	11.2683	11.5209	11.3379	12.9786
2.10709	1.37734	E9APM4	E9APM4	tr|E9APM4|E9APM4_LEIMU Proteasome subunit alpha type OS=Leishmania mexicana (strain MHOM/GT/2001/U1103) OX=929439 GN=LMXM_14_0310 PE=3 SV=1	32.232	11.2	11.2	11.2	3	3	3	3	17.1835	18.8296	18.922	20.4723	17.647	19.353	19.1036	20.308
2.96599	1.37674	E9ASE2	E9ASE2	tr|E9ASE2|E9ASE2_LEIMU eIF3-interacting protein-like protein OS=Leishmania mexicana (strain MHOM/GT/2001/U1103) OX=929439 GN=LMXM_36_0250 PE=4 SV=1	62.709	18.9	18.9	18.9	14	10	10	10	20.5611	22.105	22.0668	23.4904	20.7927	22.3198	22.1573	23.4871
1.84747	1.37658	E9AKB4	E9AKB4	tr|E9AKB4|E9AKB4_LEIMU Serine/threonine-protein phosphatase OS=Leishmania mexicana (strain MHOM/GT/2001/U1103) OX=929439 GN=LMXM_05_0100 PE=3 SV=1	71.845	4.7	4.7	4.7	3	3	3	3	18.9818	21.0882	20.7626	22.3636	19.2016	21.2557	21.0552	22.2074
2.47622	1.3698	E9AZ29	E9AZ29	tr|E9AZ29|E9AZ29_LEIMU Putative T-complex protein 1, beta subunit OS=Leishmania mexicana (strain MHOM/GT/2001/U1103) OX=929439 GN=LMXM_27_1260 PE=3 SV=1	57.734	15.7	15.7	15.7	11	8	8	8	21.3137	22.4977	22.5016	23.9697	21.5981	22.6741	22.654	23.9254
2.17578	1.36846	E9B700	E9B700	tr|E9B700|E9B700_LEIMU Uncharacterized protein OS=Leishmania mexicana (strain MHOM/GT/2001/U1103) OX=929439 GN=LMXM_34_4710 PE=3 SV=1	78.899	1.2	1.2	1.2	1	1	1	1	15.4703	17.413	17.1774	18.6026	16.3114	17.6271	17.3825	18.6942
3.25117	1.3655	E9ARK6	E9ARK6	tr|E9ARK6|E9ARK6_LEIMU Citrate synthase OS=Leishmania mexicana (strain MHOM/GT/2001/U1103) OX=929439 GN=LMXM_18_0680 PE=3 SV=1	52.26	33.8	33.8	1.5	19	14	14	1	21.2622	23.5094	23.0231	24.4109	21.6749	23.5187	23.0853	24.4285
2.10196	1.36485	E9ASI0;E9APX4	E9ASI0;E9APX4	tr|E9ASI0|E9ASI0_LEIMU Putative ubiquitin/ribosomal protein S27a OS=Leishmania mexicana (strain MHOM/GT/2001/U1103) OX=929439 GN=LMXM_36_0600 PE=4 SV=1;tr|E9APX4|E9APX4_LEIMU Putative ubiquitin/ribosomal protein S27a OS=Leishmania mexicana (strain MHOM/GT/	16.967	8.6	8.6	8.6	4	2	2	2	17.914	19.0509	18.9993	20.4226	18.2294	19.2656	19.2202	20.5266
3.51035	1.35961	E9AN39	E9AN39	tr|E9AN39|E9AN39_LEIMU Isocitrate dehydrogenase [NADP] OS=Leishmania mexicana (strain MHOM/GT/2001/U1103) OX=929439 GN=LMXM_10_0290 PE=3 SV=1	48.403	35.6	35.6	35.6	24	18	18	18	22.1914	24.1105	23.9049	25.2978	22.5422	24.2389	23.932	25.2584
2.41083	1.35762	E9AY14	E9AY14	tr|E9AY14|E9AY14_LEIMU C-1-tetrahydrofolate synthase, cytoplasmic,putative OS=Leishmania mexicana (strain MHOM/GT/2001/U1103) OX=929439 GN=LMXM_26_0320 PE=3 SV=1	31.868	7	7	7	4	2	2	2	18.944	19.9982	20.0372	21.4984	19.1674	20.237	20.2014	21.4555
2.1742	1.35427	E9B722	E9B722	tr|E9B722|E9B722_LEIMU Uncharacterized protein OS=Leishmania mexicana (strain MHOM/GT/2001/U1103) OX=929439 GN=LMXM_34_4950 PE=4 SV=1	107.28	1.6	1.6	1.6	1	1	1	1	15.6514	17.2501	16.9259	18.4334	16.136	17.472	17.1156	18.3167
2.01293	1.35147	E9ALI0	E9ALI0	tr|E9ALI0|E9ALI0_LEIMU Phosphodiesterase OS=Leishmania mexicana (strain MHOM/GT/2001/U1103) OX=929439 GN=LMXM_08_29_2440 PE=3 SV=1	80.278	2.5	2.5	2.5	2	1	1	1	17.2165	18.765	18.6719	20.1758	17.6033	19.0366	18.9372	20.1362
2.33639	1.35039	Q2PQD2;E9AN28	Q2PQD2;E9AN28	tr|Q2PQD2|Q2PQD2_LEIME MPK10 OS=Leishmania mexicana OX=5665 PE=4 SV=1;tr|E9AN28|E9AN28_LEIMU Putative mitogen-activated protein kinase OS=Leishmania mexicana (strain MHOM/GT/2001/U1103) OX=929439 GN=LMXM_10_0200 PE=4 SV=1	46.316	4.7	4.7	4.7	3	1	1	1	16.663	18.4001	18.2138	19.6913	17.2844	18.6968	18.3688	19.5922
2.56793	1.34882	E9ARK7	E9ARK7	tr|E9ARK7|E9ARK7_LEIMU Citrate synthase OS=Leishmania mexicana (strain MHOM/GT/2001/U1103) OX=929439 GN=LMXM_18_0670 PE=3 SV=1	50.193	35.5	2	2	1	14	1	1	17.8557	19.7256	19.3275	20.7721	18.3643	19.7722	19.4498	20.7028
1.93604	1.34711	E9AV59	E9AV59	tr|E9AV59|E9AV59_LEIMU Xanthine phosphoribosyltransferase OS=Leishmania mexicana (strain MHOM/GT/2001/U1103) OX=929439 GN=LMXM_21_0850 PE=4 SV=1	26.688	4.6	4.6	4.6	1	1	1	1	16.2451	18.0233	17.8351	19.3081	16.9465	18.2365	18.1252	19.3464
2.40842	1.3455	E9AVZ6	E9AVZ6	tr|E9AVZ6|E9AVZ6_LEIMU Uncharacterized protein OS=Leishmania mexicana (strain MHOM/GT/2001/U1103) OX=929439 GN=LMXM_22_1640 PE=4 SV=1	13.047	8.7	8.7	8.7	1	1	1	1	17.6448	18.9971	19.2446	20.7052	18.0121	18.9157	19.3908	20.6211
3.13037	1.34177	E9B187	E9B187	tr|E9B187|E9B187_LEIMU Putative valyl-tRNA synthetase OS=Leishmania mexicana (strain MHOM/GT/2001/U1103) OX=929439 GN=LMXM_29_3130 PE=3 SV=1	109.79	4.7	4.7	4.7	4	4	4	4	18.9478	20.5299	20.6031	21.9518	19.3121	20.7283	20.6613	21.9961
2.50189	1.34076	E9AX67	E9AX67	tr|E9AX67|E9AX67_LEIMU Putative 60S ribosomal protein L12 OS=Leishmania mexicana (strain MHOM/GT/2001/U1103) OX=929439 GN=LMXM_24_2210 PE=3 SV=1	17.538	14.6	14.6	14.6	2	2	2	2	15.0573	16.7925	16.8089	18.0432	15.3015	16.9261	16.7087	18.156
2.62335	1.33716	E9ANP4	E9ANP4	tr|E9ANP4|E9ANP4_LEIMU Pyruvate, phosphate dikinase OS=Leishmania mexicana (strain MHOM/GT/2001/U1103) OX=929439 GN=LMXM_11_1000 PE=3 SV=1	101.01	23.9	23.9	23.9	30	17	17	17	20.9007	22.7353	22.7456	24.1487	21.5406	22.9804	22.8763	24.1476
2.51817	1.33415	E9AKQ4	E9AKQ4	tr|E9AKQ4|E9AKQ4_LEIMU Putative 5-3 exonuclease OS=Leishmania mexicana (strain MHOM/GT/2001/U1103) OX=929439 GN=LMXM_06_0260 PE=4 SV=1	170.15	2.3	2.3	2.3	4	4	4	4	17.384	18.832	18.7928	20.2028	17.6954	18.8166	18.9401	20.1984
2.9606	1.33236	E9APJ0	E9APJ0	tr|E9APJ0|E9APJ0_LEIMU Putative chaperonin TCP20 OS=Leishmania mexicana (strain MHOM/GT/2001/U1103) OX=929439 GN=LMXM_13_1660 PE=3 SV=1	58.997	12.8	12.8	12.8	10	6	6	6	20.969	22.4577	22.4481	23.8354	21.3542	22.637	22.5327	23.8102
2.66964	1.3312	E9AXP1	E9AXP1	tr|E9AXP1|E9AXP1_LEIMU Uncharacterized protein OS=Leishmania mexicana (strain MHOM/GT/2001/U1103) OX=929439 GN=LMXM_25_1610 PE=4 SV=1	36.76	7.4	7.4	7.4	3	3	3	3	17.3663	19.3475	19.1764	20.5905	17.837	19.6134	19.2865	20.5349
3.00622	1.32952	E9AU58	E9AU58	tr|E9AU58|E9AU58_LEIMU Putative ADP ribosylation factor 3 OS=Leishmania mexicana (strain MHOM/GT/2001/U1103) OX=929439 GN=LMXM_36_6230 PE=3 SV=1	20.038	3.9	3.9	3.9	1	1	1	1	18.9553	20.3589	20.381	21.7167	19.2333	20.5736	20.446	21.7693
3.45122	1.32651	Q8T4Q0;E9B2C8	Q8T4Q0;E9B2C8	tr|Q8T4Q0|Q8T4Q0_LEIME Glycylpeptide N-tetradecanoyltransferase (Fragment) OS=Leishmania mexicana OX=5665 GN=NMT PE=3 SV=1;tr|E9B2C8|E9B2C8_LEIMU Glycylpeptide N-tetradecanoyltransferase OS=Leishmania mexicana (strain MHOM/GT/2001/U1103) OX=929439 GN=LMXM_	27.668	6.6	6.6	6.6	2	2	2	2	15.9959	17.5236	17.4034	18.6953	16.4961	17.6854	17.3757	18.7368
2.57101	1.32277	E9AX89	E9AX89	tr|E9AX89|E9AX89_LEIMU Putative elongation factor OS=Leishmania mexicana (strain MHOM/GT/2001/U1103) OX=929439 GN=LMXM_25_0130 PE=4 SV=1	70.474	4.9	4.9	4.9	2	2	2	2	16.0392	17.783	18.0145	19.4344	16.9796	18.2104	18.1156	19.3413
2.58241	1.32197	Q95ZD7;E9ASX1	Q95ZD7;E9ASX1	tr|Q95ZD7|Q95ZD7_LEIME Phosphomannomutase OS=Leishmania mexicana OX=5665 GN=pmm PE=1 SV=1;tr|E9ASX1|E9ASX1_LEIMU Phosphomannomutase OS=Leishmania mexicana (strain MHOM/GT/2001/U1103) OX=929439 GN=LMXM_36_1960 PE=3 SV=1	28.077	10.5	10.5	10.5	2	2	2	2	18.9721	20.8379	20.7534	21.9873	19.2193	21.0107	20.7032	22.1132
1.64671	1.32068	E9B3G8	E9B3G8	tr|E9B3G8|E9B3G8_LEIMU Putative 60S ribosomal protein L2 OS=Leishmania mexicana (strain MHOM/GT/2001/U1103) OX=929439 GN=LMXM_31_3900 PE=4 SV=1	28.272	19.2	19.2	19.2	7	5	5	5	17.5207	19.2012	18.9343	20.4154	18.1528	19.2616	19.3307	20.4909
2.56387	1.31719	E9ASQ3	E9ASQ3	tr|E9ASQ3|E9ASQ3_LEIMU Putative N-acetyltransferase subunit Nat1 OS=Leishmania mexicana (strain MHOM/GT/2001/U1103) OX=929439 GN=LMXM_36_1340 PE=4 SV=1	81.84	14.5	14.5	14.5	13	9	9	9	21.1921	22.6241	22.5005	23.7487	21.7204	22.6515	22.5005	23.8866
2.99771	1.31219	E9AMQ3	E9AMQ3	tr|E9AMQ3|E9AMQ3_LEIMU Uncharacterized protein OS=Leishmania mexicana (strain MHOM/GT/2001/U1103) OX=929439 GN=LMXM_09_0520 PE=4 SV=1	86.978	1	1	1	1	1	1	1	15.0152	16.183	16.0095	17.2817	15.3231	16.2778	16.0128	17.365
2.82174	1.3085	Q8MPM3;E9AX52	Q8MPM3;E9AX52	tr|Q8MPM3|Q8MPM3_LEIME Transketolase OS=Leishmania mexicana mexicana OX=44270 GN=TKT PE=1 SV=1;tr|E9AX52|E9AX52_LEIMU Transketolase OS=Leishmania mexicana (strain MHOM/GT/2001/U1103) OX=929439 GN=LMXM_24_2060 PE=3 SV=1	71.827	15.9	15.9	15.9	11	10	10	10	20.5696	22.385	22.218	23.5821	20.9876	22.5488	22.3192	23.5721
1.32699	1.3067	E9AK98	E9AK98	tr|E9AK98|E9AK98_LEIMU Putative RNA-binding protein OS=Leishmania mexicana (strain MHOM/GT/2001/U1103) OX=929439 GN=LMXM_04_1170 PE=4 SV=1	33.453	5	5	5	1	1	1	1	12.3528	13.8003	13.8625	14.7796	12.7984	14.295	13.3276	15.0239
2.44103	1.30626	E9AMS8;A7XAB0	E9AMS8;A7XAB0	tr|E9AMS8|E9AMS8_LEIMU Oligopeptidase b OS=Leishmania mexicana (strain MHOM/GT/2001/U1103) OX=929439 GN=LMXM_09_0770 PE=4 SV=1;tr|A7XAB0|A7XAB0_LEIAM Oligopeptidase B OS=Leishmania amazonensis OX=5659 PE=4 SV=1	83.587	6.2	6.2	6.2	5	5	5	5	18.7925	20.6536	20.4655	21.8829	19.0976	20.7828	20.5669	21.7621
2.3383	1.30341	E9APE3	E9APE3	tr|E9APE3|E9APE3_LEIMU Adenylosuccinate synthetase OS=Leishmania mexicana (strain MHOM/GT/2001/U1103) OX=929439 GN=LMXM_13_1190 PE=3 SV=1	78.382	1.1	1.1	1.1	1	1	1	1	17.4435	19.261	18.8277	20.2344	17.6027	19.4392	18.8602	20.0603
2.64959	1.30264	E9AN57;E9AN54	E9AN57;E9AN54	tr|E9AN57|E9AN57_LEIMU GP63, leishmanolysin OS=Leishmania mexicana (strain MHOM/GT/2001/U1103) OX=929439 GN=LMXM_10_0470 PE=4 SV=1;tr|E9AN54|E9AN54_LEIMU GP63, leishmanolysin OS=Leishmania mexicana (strain MHOM/GT/2001/U1103) OX=929439 GN=LMXM_10_0390 PE=4	63.658	9.5	9.5	3.7	7	5	5	2	20.0204	21.4238	21.2414	22.4653	20.2586	21.5494	21.2004	22.5818
2.24395	1.30138	E9ATG0	E9ATG0	tr|E9ATG0|E9ATG0_LEIMU Uncharacterized protein OS=Leishmania mexicana (strain MHOM/GT/2001/U1103) OX=929439 GN=LMXM_36_3780 PE=4 SV=1	36.037	6	6	6	3	1	1	1	17.1457	18.3139	18.228	19.6232	17.5334	18.5432	18.4252	19.6328
3.47493	1.29974	E9AUU5	E9AUU5	tr|E9AUU5|E9AUU5_LEIMU Phosphatase-like protein OS=Leishmania mexicana (strain MHOM/GT/2001/U1103) OX=929439 GN=LMXM_20_1640 PE=4 SV=1	23.606	3.3	3.3	3.3	1	1	1	1	17.9802	20.122	19.8128	21.1	18.6844	20.2796	19.8315	21.1438
3.88969	1.29878	E9B5Z6	E9B5Z6	tr|E9B5Z6|E9B5Z6_LEIMU Uncharacterized protein OS=Leishmania mexicana (strain MHOM/GT/2001/U1103) OX=929439 GN=LMXM_34_1170 PE=4 SV=1	65.627	1.7	1.7	1.7	1	1	1	1	18.6825	21.2357	20.7806	22.0692	19.0751	21.2198	20.7887	22.0976
2.54571	1.29875	E9AWJ0	E9AWJ0	tr|E9AWJ0|E9AWJ0_LEIMU Uncharacterized protein OS=Leishmania mexicana (strain MHOM/GT/2001/U1103) OX=929439 GN=LMXM_23_1580 PE=1 SV=1	16.905	23.2	23.2	23.2	2	2	2	2	15.9083	18.4388	18.138	19.532	16.7203	18.5702	18.2573	19.4608
4.48444	1.29812	E9B099;Q07437;D2CRG4;S6D4M5;A0A1L7S7I0;S6D4K6;D2EAV9;D2CRG3;S6D9G8;A0A2S0SHV0;E9B0A0;A0A2Z4LFZ3;A0A1L6CBW6;E9B0A4	E9B099;Q07437;D2CRG4;S6D4M5;A0A1L7S7I0;S6D4K6;D2EAV9;D2CRG3;S6D9G8;A0A2S0SHV0	tr|E9B099|E9B099_LEIMU Putative heat-shock protein hsp70 OS=Leishmania mexicana (strain MHOM/GT/2001/U1103) OX=929439 GN=LMXM_28_2770 PE=3 SV=1;sp|Q07437|HSP70_LEIAM Heat shock 70 kDa protein OS=Leishmania amazonensis OX=5659 GN=HSP70 PE=2 SV=1;tr|D2CRG4|D	71.24	46.6	46.6	45.4	96	34	34	31	23.578	25.6573	25.7179	27.0059	24.055	25.8497	25.7107	27.0189
2.97632	1.29035	E9AZA6	E9AZA6	tr|E9AZA6|E9AZA6_LEIMU D-lactate dehydrogenase-like protein OS=Leishmania mexicana (strain MHOM/GT/2001/U1103) OX=929439 GN=LMXM_27_2020 PE=4 SV=1	53.423	12.2	12.2	12.2	6	5	5	5	19.2162	20.9245	20.7821	22.1252	19.6376	21.0859	20.8621	22.0998
2.2071	1.28928	E9ALA4	E9ALA4	tr|E9ALA4|E9ALA4_LEIMU Splicing factor ptsr1-like protein OS=Leishmania mexicana (strain MHOM/GT/2001/U1103) OX=929439 GN=LMXM_07_0870 PE=4 SV=1	41.683	14.5	14.5	14.5	8	5	5	5	20.7807	21.8711	21.5702	22.9044	21.0629	21.9529	21.7523	22.9966
1.96954	1.28522	E8NHQ7;E9AKF7	E8NHQ7;E9AKF7	tr|E8NHQ7|E8NHQ7_LEIMU Putative ATPase alpha subunit OS=Leishmania mexicana (strain MHOM/GT/2001/U1103) OX=929439 GN=LMXM_05_0500 PE=4 SV=1;tr|E9AKF7|E9AKF7_LEIMU Putative ATPase alpha subunit OS=Leishmania mexicana (strain MHOM/GT/2001/U1103) OX=929439 GN	62.599	21.4	21.4	21.4	19	12	12	12	22.3398	23.8047	23.8658	24.9829	23.0028	23.8677	23.7856	25.239
2.6369	1.28323	E9APU2	E9APU2	tr|E9APU2|E9APU2_LEIMU Uncharacterized protein OS=Leishmania mexicana (strain MHOM/GT/2001/U1103) OX=929439 GN=LMXM_14_0970 PE=4 SV=1	31.613	8.7	8.7	8.7	2	2	2	2	18.5871	20.4657	20.2715	21.5327	19.0209	20.5342	20.334	21.6392
2.08034	1.28254	E9AZ65	E9AZ65	tr|E9AZ65|E9AZ65_LEIMU Eukaryotic translation initiation factor eIF-4E,putative OS=Leishmania mexicana (strain MHOM/GT/2001/U1103) OX=929439 GN=LMXM_27_1620 PE=3 SV=1	23.627	13.1	13.1	13.1	2	2	2	2	14.9561	16.4775	16.3602	17.7558	15.426	16.7332	16.5954	17.7649
2.46863	1.28087	E9ARY5	E9ARY5	tr|E9ARY5|E9ARY5_LEIMU Uncharacterized protein OS=Leishmania mexicana (strain MHOM/GT/2001/U1103) OX=929439 GN=LMXM_19_0330 PE=4 SV=1	86.403	2.4	2.4	2.4	2	2	2	2	17.1729	18.4798	18.486	19.8471	17.3221	18.5346	18.6354	19.8361
3.78756	1.2808	E9AZX7	E9AZX7	tr|E9AZX7|E9AZX7_LEIMU Putative hydrolase, alpha/beta fold family OS=Leishmania mexicana (strain MHOM/GT/2001/U1103) OX=929439 GN=LMXM_28_1570 PE=4 SV=1	38.142	11.3	11.3	11.3	6	4	4	4	18.2856	20.4246	20.2788	21.5822	18.9371	20.5886	20.3061	21.5642
2.29884	1.27731	E9AQE3	E9AQE3	tr|E9AQE3|E9AQE3_LEIMU Putative ribosomal protein S6 (Nph2/rs6-like protein) OS=Leishmania mexicana (strain MHOM/GT/2001/U1103) OX=929439 GN=LMXM_15_1470 PE=4 SV=1	13.516	14.3	14.3	14.3	1	1	1	1	16.2043	17.4956	17.5398	18.9311	16.6873	17.9868	17.7132	18.8765
3.15369	1.2764	E9ATF7	E9ATF7	tr|E9ATF7|E9ATF7_LEIMU Putative 40S ribosomal protein S27-1 OS=Leishmania mexicana (strain MHOM/GT/2001/U1103) OX=929439 GN=LMXM_36_3750 PE=3 SV=1	9.7993	45.3	45.3	45.3	5	3	3	3	19.7787	21.3437	21.4576	22.7337	20.1869	21.4457	21.4095	22.6861
3.82906	1.27526	E9B730	E9B730	tr|E9B730|E9B730_LEIMU Polyadenylate-binding protein OS=Leishmania mexicana (strain MHOM/GT/2001/U1103) OX=929439 GN=LMXM_34_5040 PE=3 SV=1	62.989	13.8	13.8	13.8	6	6	6	6	19.9952	22.4495	22.0782	23.3551	20.5332	22.5927	22.1018	23.3753
2.6439	1.27406	E9B2K8	E9B2K8	tr|E9B2K8|E9B2K8_LEIMU Uncharacterized protein OS=Leishmania mexicana (strain MHOM/GT/2001/U1103) OX=929439 GN=LMXM_31_0840 PE=4 SV=1	56.745	5.2	5.2	5.2	5	2	2	2	19.9223	21.8649	21.7153	22.9642	20.4233	21.7372	21.6079	22.9072
2.65045	1.27037	E9AN05	E9AN05	tr|E9AN05|E9AN05_LEIMU Uncharacterized protein OS=Leishmania mexicana (strain MHOM/GT/2001/U1103) OX=929439 GN=LMXM_09_1520 PE=4 SV=1	36.347	2.1	2.1	2.1	2	1	1	1	20.0122	20.6842	20.8916	22.1485	20.3214	20.761	20.9622	22.246
1.95199	1.26585	E9ARK0	E9ARK0	tr|E9ARK0|E9ARK0_LEIMU Putative 60S ribosomal protein L10a OS=Leishmania mexicana (strain MHOM/GT/2001/U1103) OX=929439 GN=LMXM_18_0620 PE=4 SV=1	24.578	13.6	13.6	13.6	2	2	2	2	15.318	16.9359	16.755	18.2114	15.846	17.1605	16.9554	18.0307
3.33217	1.2658	E9B5R2	E9B5R2	tr|E9B5R2|E9B5R2_LEIMU 60S ribosomal protein L30 OS=Leishmania mexicana (strain MHOM/GT/2001/U1103) OX=929439 GN=LMXM_34_0240 PE=4 SV=1	11.382	32.7	32.7	32.7	3	3	3	3	19.1752	20.4849	20.5333	21.8084	19.6678	20.7186	20.5801	21.8365
3.55183	1.26559	E9AVW8	E9AVW8	tr|E9AVW8|E9AVW8_LEIMU Putative farnesyl pyrophosphate synthase OS=Leishmania mexicana (strain MHOM/GT/2001/U1103) OX=929439 GN=LMXM_22_1360 PE=3 SV=1	41.087	8.8	8.8	8.8	7	4	4	4	19.3333	21.1373	21.1113	22.3565	19.5598	21.2621	21.1129	22.3988
2.72814	1.26356	E9APD3	E9APD3	tr|E9APD3|E9APD3_LEIMU Putative proteasome regulatory ATPase subunit 2 OS=Leishmania mexicana (strain MHOM/GT/2001/U1103) OX=929439 GN=LMXM_13_1090 PE=3 SV=1	49.263	8	8	8	3	3	3	3	18.6672	20.3379	20.2596	21.5766	19.0629	20.5056	20.369	21.5792
2.28094	1.25651	E9AUD5	E9AUD5	tr|E9AUD5|E9AUD5_LEIMU Putative eukaryotic translation initiation factor 3 subunit 8 OS=Leishmania mexicana (strain MHOM/GT/2001/U1103) OX=929439 GN=LMXM_36_6980 PE=4 SV=1	81.701	14.2	14.2	14.2	13	9	9	9	21.3865	23.0513	23.1368	24.4828	21.7578	23.289	23.3193	24.4863
2.64983	1.25597	E9AMT5	E9AMT5	tr|E9AMT5|E9AMT5_LEIMU Uncharacterized protein OS=Leishmania mexicana (strain MHOM/GT/2001/U1103) OX=929439 GN=LMXM_09_0840 PE=4 SV=1	43.496	4.5	4.5	4.5	2	2	2	2	19.1093	21.0884	21.0004	22.2344	19.5039	21.1649	21.0597	22.3376
2.97165	1.25326	E9B2J9	E9B2J9	tr|E9B2J9|E9B2J9_LEIMU Putative RNA binding protein OS=Leishmania mexicana (strain MHOM/GT/2001/U1103) OX=929439 GN=LMXM_31_0750 PE=4 SV=1	25.249	18.7	18.7	18.7	9	5	5	5	19.1551	20.4318	20.6053	21.8268	19.5414	20.5821	20.5251	21.8101
3.6098	1.25107	E9ANM1;E9ANM2	E9ANM1;E9ANM2	tr|E9ANM1|E9ANM1_LEIMU Putative 40S ribosomal protein S21 OS=Leishmania mexicana (strain MHOM/GT/2001/U1103) OX=929439 GN=LMXM_11_0760 PE=4 SV=1;tr|E9ANM2|E9ANM2_LEIMU Putative 40S ribosomal protein S21 OS=Leishmania mexicana (strain MHOM/GT/2001/U1103) OX	17.459	33.5	33.5	33.5	5	3	3	3	16.5102	17.9228	17.9604	19.2372	16.9278	18.0897	17.9966	19.2219
2.76724	1.24919	E9ALU2	E9ALU2	tr|E9ALU2|E9ALU2_LEIMU Putative carnitine/choline acetyltransferase OS=Leishmania mexicana (strain MHOM/GT/2001/U1103) OX=929439 GN=LMXM_08_29_1310 PE=4 SV=1	68.576	7.8	7.8	7.8	5	4	4	4	18.2132	19.6518	19.6438	20.8254	18.5844	19.7894	19.6042	20.9209
2.4762	1.24731	E9B1F6	E9B1F6	tr|E9B1F6|E9B1F6_LEIMU Uncharacterized protein OS=Leishmania mexicana (strain MHOM/GT/2001/U1103) OX=929439 GN=LMXM_30_0080 PE=4 SV=1	26.719	5.8	5.8	5.8	1	1	1	1	15.412	17.2215	16.9896	18.1517	15.5714	17.2502	16.8479	18.1804
2.15207	1.24365	E9AQK4	E9AQK4	tr|E9AQK4|E9AQK4_LEIMU Putative 60S ribosomal protein L21 OS=Leishmania mexicana (strain MHOM/GT/2001/U1103) OX=929439 GN=LMXM_16_0460 PE=4 SV=1	17.995	38.4	38.4	38.4	12	7	7	7	21.1441	21.7087	21.9595	23.2282	21.4809	22.0469	22.1308	23.3495
3.77696	1.24307	E9AMV3	E9AMV3	tr|E9AMV3|E9AMV3_LEIMU Uncharacterized protein OS=Leishmania mexicana (strain MHOM/GT/2001/U1103) OX=929439 GN=LMXM_09_1010 PE=4 SV=1	67.39	14.6	14.6	14.6	9	7	7	7	20.1721	22.248	22.2055	23.4707	20.6416	22.4974	22.2327	23.4536
3.68006	1.2383	Q9NGJ9;O46310;O76285;E9AZB1;E9AVW1	Q9NGJ9;O46310;O76285;E9AZB1;E9AVW1	tr|Q9NGJ9|Q9NGJ9_LEIAM Ribonucleotide reductase small subunit M2 OS=Leishmania amazonensis OX=5659 PE=4 SV=1;sp|O46310|RIR2_LEIAM Ribonucleoside-diphosphate reductase small subunit OS=Leishmania amazonensis OX=5659 PE=3 SV=1;tr|O76285|O76285_LEIAM Ribonucl	39.626	2.6	2.6	2.6	1	1	1	1	18.0056	20.2199	20.3137	21.5281	18.4909	20.2713	20.2816	21.5439
2.21688	1.23627	E9AM76	E9AM76	tr|E9AM76|E9AM76_LEIMU Ribosomal protein L3-like protein OS=Leishmania mexicana (strain MHOM/GT/2001/U1103) OX=929439 GN=LMXM_08_29_0030 PE=4 SV=1	53.872	5.4	5.4	5.4	2	2	2	2	18.0465	19.3626	19.253	20.5197	18.2438	19.5868	19.4168	20.6227
2.43944	1.23531	E9APG0	E9APG0	tr|E9APG0|E9APG0_LEIMU Uncharacterized protein OS=Leishmania mexicana (strain MHOM/GT/2001/U1103) OX=929439 GN=LMXM_13_1360 PE=4 SV=1	91	2.9	2.9	2.9	4	2	2	2	17.6308	19.2671	19.0807	20.4001	18.1242	19.4183	19.2288	20.38
2.73983	1.23367	E9AT99	E9AT99	tr|E9AT99|E9AT99_LEIMU 14-3-3 protein-like protein OS=Leishmania mexicana (strain MHOM/GT/2001/U1103) OX=929439 GN=LMXM_36_3210 PE=3 SV=1	29.686	20.9	20.9	20.9	5	5	5	5	20.0826	22.1453	22.2547	23.4142	20.556	22.3174	22.1739	23.4819
2.14659	1.23352	Q9XZM5;E9APJ1	Q9XZM5;E9APJ1	tr|Q9XZM5|Q9XZM5_LEIAM 60S ribosomal protein L44 OS=Leishmania amazonensis OX=5659 GN=RPL44 PE=2 SV=2;tr|E9APJ1|E9APJ1_LEIMU Putative 60S ribosomal protein L44 OS=Leishmania mexicana (strain MHOM/GT/2001/U1103) OX=929439 GN=LMXM_13_1670 PE=3 SV=1	12.283	21.7	21.7	21.7	4	3	3	3	19.4634	21.1312	21.0683	22.4349	19.9171	21.2739	21.2665	22.3669
3.43865	1.23266	E9B041	E9B041	tr|E9B041|E9B041_LEIMU Uncharacterized protein OS=Leishmania mexicana (strain MHOM/GT/2001/U1103) OX=929439 GN=LMXM_28_2200 PE=4 SV=1	108.08	2.3	2.3	2.3	2	2	2	2	19.0224	20.7077	20.464	21.6954	19.4309	20.8556	20.496	21.73
2.37442	1.23215	E9AVC8	E9AVC8	tr|E9AVC8|E9AVC8_LEIMU Uncharacterized protein OS=Leishmania mexicana (strain MHOM/GT/2001/U1103) OX=929439 GN=LMXM_21_1440 PE=3 SV=1	25.548	4.1	4.1	4.1	1	1	1	1	15.2041	16.8371	16.6862	17.8432	15.6894	17.036	16.6962	18.0035
2.78221	1.23032	E9B1X5	E9B1X5	tr|E9B1X5|E9B1X5_LEIMU Nucleosome assembly protein-like protein OS=Leishmania mexicana (strain MHOM/GT/2001/U1103) OX=929439 GN=LMXM_30_1750 PE=3 SV=1	45.18	9.3	9.3	9.3	4	4	4	4	19.6035	21.0714	21.1487	22.3883	19.6762	21.2182	21.2282	22.4492
2.60852	1.23004	E9ASD6	E9ASD6	tr|E9ASD6|E9ASD6_LEIMU Elongation factor 2 OS=Leishmania mexicana (strain MHOM/GT/2001/U1103) OX=929439 GN=LMXM_36_0180 PE=4 SV=1	94.056	50.9	50.9	50.9	152	38	38	38	24.2812	25.9823	25.8886	27.1987	24.6709	26.1323	26.0012	27.1511
2.8827	1.22682	E9ALR2	E9ALR2	tr|E9ALR2|E9ALR2_LEIMU Transmembrane 9 superfamily member OS=Leishmania mexicana (strain MHOM/GT/2001/U1103) OX=929439 GN=LMXM_08_29_1600 PE=3 SV=1	76.646	1.3	1.3	1.3	2	1	1	1	18.8924	21.6351	21.3033	22.5308	19.5699	21.9742	21.3668	22.593
3.60092	1.22652	E9B1C6	E9B1C6	tr|E9B1C6|E9B1C6_LEIMU S-adenosylmethionine synthase OS=Leishmania mexicana (strain MHOM/GT/2001/U1103) OX=929439 GN=LMXM_29_3500 PE=3 SV=1	43.128	31.1	31.1	26.3	15	11	11	10	20.9412	22.7714	22.8583	24.1086	21.4393	22.9672	22.8958	24.0985
2.25169	1.22571	E9ATC6	E9ATC6	tr|E9ATC6|E9ATC6_LEIMU 2-oxoglutarate dehydrogenase E1 component,putative OS=Leishmania mexicana (strain MHOM/GT/2001/U1103) OX=929439 GN=LMXM_36_3470 PE=4 SV=1	114.87	5	5	5	5	5	5	5	17.4936	18.9531	18.8667	20.2103	18.1102	19.1847	19.0402	20.1481
4.46968	1.22429	E9AYS1	E9AYS1	tr|E9AYS1|E9AYS1_LEIMU Proteasome endopeptidase complex OS=Leishmania mexicana (strain MHOM/GT/2001/U1103) OX=929439 GN=LMXM_27_0190 PE=3 SV=1	25.578	15.5	15.5	15.5	6	4	4	4	21.0119	23.3627	23.1109	24.3412	21.6956	23.5543	23.125	24.3433
2.87998	1.21994	E9AVP7	E9AVP7	tr|E9AVP7|E9AVP7_LEIMU Uncharacterized protein OS=Leishmania mexicana (strain MHOM/GT/2001/U1103) OX=929439 GN=LMXM_22_0650 PE=4 SV=1	54.439	1.4	1.4	1.4	1	1	1	1	17.9346	20.017	19.9521	21.113	18.0617	20.0807	19.8718	21.1508
2.82394	1.21679	E9AUR9	E9AUR9	tr|E9AUR9|E9AUR9_LEIMU Uncharacterized protein OS=Leishmania mexicana (strain MHOM/GT/2001/U1103) OX=929439 GN=LMXM_20_1290 PE=3 SV=1	31.357	3.2	3.2	3.2	1	1	1	1	16.3049	17.8914	17.9558	19.1705	16.5576	18.2215	17.887	19.1059
1.74657	1.21362	E9APD9	E9APD9	tr|E9APD9|E9APD9_LEIMU Uncharacterized protein OS=Leishmania mexicana (strain MHOM/GT/2001/U1103) OX=929439 GN=LMXM_13_1150 PE=4 SV=1	35.964	3.4	3.4	3.4	1	1	1	1	13.4712	15.0937	14.73	15.9267	13.9431	15.4095	14.9454	16.1759
3.49642	1.20914	E9AV16	E9AV16	tr|E9AV16|E9AV16_LEIMU Putative DnaJ protein OS=Leishmania mexicana (strain MHOM/GT/2001/U1103) OX=929439 GN=LMXM_21_0490 PE=3 SV=1	49.551	2	2	2	1	1	1	1	16.7814	18.5543	18.4661	19.6983	17.2214	18.5847	18.5092	19.6954
3.4619	1.20753	Q86PL4;E9ALP8;E9ALP7;Q86PL5	Q86PL4;E9ALP8;E9ALP7;Q86PL5	tr|Q86PL4|Q86PL4_LEIME Paraflagellar rod protein 1D OS=Leishmania mexicana OX=5665 GN=PFR1D PE=4 SV=1;tr|E9ALP8|E9ALP8_LEIMU Putative paraflagellar rod protein 1D OS=Leishmania mexicana (strain MHOM/GT/2001/U1103) OX=929439 GN=LMXM_08_29_1750 PE=4 SV=1;tr|	68.976	16.5	16.5	16.5	11	9	9	9	20.3738	22.4606	22.2664	23.5017	20.7634	22.6716	22.3096	23.4893
3.73313	1.20373	E9B4I1;A7UFJ3	E9B4I1;A7UFJ3	tr|E9B4I1|E9B4I1_LEIMU Malate dehydrogenase OS=Leishmania mexicana (strain MHOM/GT/2001/U1103) OX=929439 GN=LMXM_33_0140 PE=3 SV=1;tr|A7UFJ3|A7UFJ3_LEIAM Malate dehydrogenase (Fragment) OS=Leishmania amazonensis OX=5659 GN=MDH PE=3 SV=1	33.738	42.4	42.4	35.8	24	10	10	8	21.5409	23.8361	23.5093	24.7151	21.8965	23.9003	23.5345	24.7361
3.09252	1.20363	E9B2G6;O43992;E9ARV7	E9B2G6;O43992;E9ARV7	tr|E9B2G6|E9B2G6_LEIMU 40S ribosomal protein S2 OS=Leishmania mexicana (strain MHOM/GT/2001/U1103) OX=929439 GN=LMXM_31_0450 PE=3 SV=1;sp|O43992|RS2_LEIAM 40S ribosomal protein S2 OS=Leishmania amazonensis OX=5659 PE=3 SV=1;tr|E9ARV7|E9ARV7_LEIMU 40S ribos	28.634	20.8	20.8	20.8	9	7	7	7	21.5347	23.1291	23.0746	24.3181	21.8181	23.2775	23.142	24.3058
2.73105	1.20306	E9AZ83;E9AZ81;E9AZ82	E9AZ83;E9AZ81;E9AZ82	tr|E9AZ83|E9AZ83_LEIMU Glycosomal phosphoenolpyruvate carboxykinase,putative OS=Leishmania mexicana (strain MHOM/GT/2001/U1103) OX=929439 GN=LMXM_27_1810 PE=3 SV=1;tr|E9AZ81|E9AZ81_LEIMU Glycosomal phosphoenolpyruvate carboxykinase,putative OS=Leishmania m	58.379	27.2	27.2	27.2	22	14	14	14	21.7978	23.5971	23.4511	24.7037	22.2117	23.6695	23.5548	24.7084
2.40116	1.20268	E9B5E5	E9B5E5	tr|E9B5E5|E9B5E5_LEIMU Uncharacterized protein OS=Leishmania mexicana (strain MHOM/GT/2001/U1103) OX=929439 GN=LMXM_33_3560 PE=4 SV=1	36.931	7.4	7.4	7.4	2	2	2	2	15.8406	16.9998	16.8514	18.0733	16.1601	17.1144	16.9763	18.1598
1.71812	1.20155	E9B1E7;E9B1E6	E9B1E7;E9B1E6	tr|E9B1E7|E9B1E7_LEIMU Putative 60S acidic ribosomal protein P2 OS=Leishmania mexicana (strain MHOM/GT/2001/U1103) OX=929439 GN=LMXM_29_3730 PE=3 SV=1;tr|E9B1E6|E9B1E6_LEIMU Putative 60S acidic ribosomal protein P2 OS=Leishmania mexicana (strain MHOM/GT/20	10.627	20	20	20	2	2	2	2	11.5208	12.8817	12.3197	13.457	11.5824	12.1372	12.0258	13.2916
2.2131	1.19499	E9AP91	E9AP91	tr|E9AP91|E9AP91_LEIMU Putative lectin OS=Leishmania mexicana (strain MHOM/GT/2001/U1103) OX=929439 GN=LMXM_13_0670 PE=4 SV=1	51.088	3.8	3.8	3.8	1	1	1	1	17.5119	20.0795	19.1529	20.4502	18.1307	19.9641	19.1705	20.2632
3.79667	1.18972	E9API2	E9API2	tr|E9API2|E9API2_LEIMU Ubiquitin-conjugating enzyme-like protein OS=Leishmania mexicana (strain MHOM/GT/2001/U1103) OX=929439 GN=LMXM_13_1580 PE=4 SV=1	16.033	16.7	16.7	16.7	3	2	2	2	19.2193	21.4679	21.4711	22.6406	19.7153	21.6388	21.4445	22.6545
2.42204	1.18786	E9AYD4	E9AYD4	tr|E9AYD4|E9AYD4_LEIMU Trifunctional enzyme alpha subunit, mitochondrial-like protein OS=Leishmania mexicana (strain MHOM/GT/2001/U1103) OX=929439 GN=LMXM_26_1550 PE=4 SV=1	79.581	12.5	12.5	12.5	9	8	8	8	20.2481	21.937	21.7509	23.0251	20.5099	22.0677	21.8946	22.9961
3.01753	1.18734	E9ALK3	E9ALK3	tr|E9ALK3|E9ALK3_LEIMU Putative GTP-binding protein OS=Leishmania mexicana (strain MHOM/GT/2001/U1103) OX=929439 GN=LMXM_08_29_2200 PE=3 SV=1	76.898	1.2	1.2	1.2	1	1	1	1	15.7969	17.9294	17.8044	18.9398	16.1663	18.0412	17.7479	18.9872
2.26756	1.18729	E9AWM1	E9AWM1	tr|E9AWM1|E9AWM1_LEIMU Putative fumarate hydratase OS=Leishmania mexicana (strain MHOM/GT/2001/U1103) OX=929439 GN=LMXM_24_0320 PE=4 SV=1	60.801	6.9	6.9	6.9	4	4	4	4	19.5312	20.574	20.5195	21.809	19.6353	20.7084	20.6917	21.7768
3.66198	1.18695	E9AP13	E9AP13	tr|E9AP13|E9AP13_LEIMU NADH:flavin oxidoreductase/NADH oxidase,putative OS=Leishmania mexicana (strain MHOM/GT/2001/U1103) OX=929439 GN=LMXM_12_1130 PE=4 SV=1	41.405	13.8	13.8	13.8	5	5	5	5	19.6181	21.4383	21.3981	22.5804	20.1088	21.6632	21.3691	22.5607
2.07184	1.17933	E9AV10	E9AV10	tr|E9AV10|E9AV10_LEIMU Uncharacterized protein OS=Leishmania mexicana (strain MHOM/GT/2001/U1103) OX=929439 GN=LMXM_21_0430 PE=4 SV=1	47.492	16.9	16.9	16.9	7	6	6	6	19.976	21.4571	21.257	22.5438	20.2389	21.6416	21.4755	22.5473
3.94043	1.17885	Q9GRU2;E9AN59	Q9GRU2;E9AN59	tr|Q9GRU2|Q9GRU2_LEIME Mitogen-activated protein kinase OS=Leishmania mexicana mexicana OX=44270 GN=MPK3 PE=3 SV=1;tr|E9AN59|E9AN59_LEIMU Mitogen-activated protein kinase OS=Leishmania mexicana (strain MHOM/GT/2001/U1103) OX=929439 GN=LMXM_10_0490 PE=3 SV=	43.706	20.1	20.1	20.1	7	6	6	6	18.4029	20.3646	20.0126	21.1923	19.0598	20.0394	19.9956	21.1737
2.06138	1.17571	E9AJF8	E9AJF8	tr|E9AJF8|E9AJF8_LEIMU Putative ubiquitin activating enzyme OS=Leishmania mexicana (strain MHOM/GT/2001/U1103) OX=929439 GN=LMXM_01_0710 PE=4 SV=1	56.095	2.1	2.1	2.1	1	1	1	1	11.8375	13.6608	13.6361	14.885	12.3094	13.7687	13.847	14.9495
2.56112	1.17251	E9B2E4	E9B2E4	tr|E9B2E4|E9B2E4_LEIMU Dynein light chain OS=Leishmania mexicana (strain MHOM/GT/2001/U1103) OX=929439 GN=LMXM_31_0230 PE=3 SV=1	10.587	19.8	19.8	19.8	2	2	2	2	20.8273	23.3809	23.0423	24.2933	20.9901	23.4541	23.1585	24.2526
2.30001	1.17219	E9ANY1;P42861;CON__Q3ZBD7	E9ANY1	tr|E9ANY1|E9ANY1_LEIMU Glucose-6-phosphate isomerase OS=Leishmania mexicana (strain MHOM/GT/2001/U1103) OX=929439 GN=LMXM_12_0530 PE=3 SV=1	67.065	8.8	8.8	8.8	5	5	5	5	18.7606	20.3535	20.1871	21.4658	19.339	20.3504	20.344	21.4097
2.37614	1.17029	E8NHI0	E8NHI0	tr|E8NHI0|E8NHI0_LEIMU 40S ribosomal protein S3a OS=Leishmania mexicana (strain MHOM/GT/2001/U1103) OX=929439 GN=LmxM_34_0400a_1 PE=3 SV=1	30.036	42.8	42.8	42.8	10	9	9	9	21.6957	23.2229	23.1491	24.4226	22.0458	23.3683	23.2831	24.3502
3.31388	1.16822	E9AVH5	E9AVH5	tr|E9AVH5|E9AVH5_LEIMU V-type proton ATPase proteolipid subunit OS=Leishmania mexicana (strain MHOM/GT/2001/U1103) OX=929439 GN=LMXM_21_1790 PE=3 SV=1	18.838	8	8	8	2	1	1	1	18.2745	20.6011	20.0474	21.2491	18.3889	20.7023	20.0952	21.2299
2.92567	1.16817	E9B6R7	E9B6R7	tr|E9B6R7|E9B6R7_LEIMU Calmodulin-like protein (Ef hand containing protein) OS=Leishmania mexicana (strain MHOM/GT/2001/U1103) OX=929439 GN=LMXM_34_3890 PE=4 SV=1	15.693	11.5	11.5	11.5	1	1	1	1	16.6063	18.2351	18.2084	19.3563	16.8729	18.5124	18.2414	19.4298
3.61171	1.16803	E9AMV9	E9AMV9	tr|E9AMV9|E9AMV9_LEIMU Putative eukaryotic translation initiation factor 2 subunit OS=Leishmania mexicana (strain MHOM/GT/2001/U1103) OX=929439 GN=LMXM_09_1070 PE=4 SV=1	52.548	16.5	16.5	16.5	9	7	7	7	20.9814	22.7293	22.859	24.0283	21.4065	22.9781	22.8344	24.0013
2.11348	1.16742	E9AJR0	E9AJR0	tr|E9AJR0|E9AJR0_LEIMU Putative ribosomal protein L38 OS=Leishmania mexicana (strain MHOM/GT/2001/U1103) OX=929439 GN=LMXM_03_0250 PE=3 SV=1	9.4541	30.1	30.1	30.1	5	4	4	4	20.443	21.374	21.406	22.6132	20.766	21.5913	21.586	22.7136
2.10778	1.16719	E9AWM7	E9AWM7	tr|E9AWM7|E9AWM7_LEIMU Putative aspartate aminotransferase OS=Leishmania mexicana (strain MHOM/GT/2001/U1103) OX=929439 GN=LMXM_24_0370 PE=4 SV=1	47.634	3.5	3.5	3.5	1	1	1	1	14.7498	15.9956	15.874	17.1171	14.9412	16.0883	16.0754	17.1667
3.55475	1.16326	E9B6I1	E9B6I1	tr|E9B6I1|E9B6I1_LEIMU 1-alkyl-2-acetylglycerophosphocholine esterase OS=Leishmania mexicana (strain MHOM/GT/2001/U1103) OX=929439 GN=LMXM_34_3020 PE=4 SV=1	49.777	4.6	4.6	4.6	2	2	2	2	18.0629	20.3656	20.1477	21.3196	18.4468	20.4695	20.1824	21.337
2.67514	1.16267	Q9NL76;E9AQL3	Q9NL76;E9AQL3	tr|Q9NL76|Q9NL76_LEIAM Orotidine 5phosphate decarboxylase-Orotate phosphoribosyltransferase OS=Leishmania amazonensis OX=5659 GN=pyr6-5 PE=3 SV=1;tr|E9AQL3|E9AQL3_LEIMU Putative orotidine-5-phosphate decarboxylase/orotate phosphoribosyltransferase (Putati	49.674	17.1	17.1	17.1	10	8	8	8	20.6379	22.5067	22.2942	23.4994	20.8983	22.5897	22.3993	23.5195
3.0948	1.16142	E9ATH3	E9ATH3	tr|E9ATH3|E9ATH3_LEIMU Adenosylhomocysteinase OS=Leishmania mexicana (strain MHOM/GT/2001/U1103) OX=929439 GN=LMXM_36_3910 PE=3 SV=1	47.871	39.8	39.8	39.8	32	18	18	18	22.4219	24.2307	24.2982	25.5037	22.8708	24.4117	24.3573	25.4746
2.17248	1.14945	Q8T381;E9AKK3	Q8T381;E9AKK3	tr|Q8T381|Q8T381_LEIME Mercaptopyruvate sulfurtransferase OS=Leishmania mexicana OX=5665 GN=MST PE=4 SV=1;tr|E9AKK3|E9AKK3_LEIMU Mercaptopyruvate sulfurtransferase OS=Leishmania mexicana (strain MHOM/GT/2001/U1103) OX=929439 GN=LMXM_05_0970 PE=4 SV=1	40.066	9.2	9.2	9.2	5	3	3	3	20.3105	22.0543	21.9457	23.1382	20.8212	22.2037	22.1156	23.2221
2.62357	1.14715	E9AX53	E9AX53	tr|E9AX53|E9AX53_LEIMU 40S ribosomal protein S8 OS=Leishmania mexicana (strain MHOM/GT/2001/U1103) OX=929439 GN=LMXM_24_2070 PE=3 SV=1	24.686	28.9	28.9	28.9	13	6	6	6	21.6862	22.714	22.6307	23.8129	22.0086	22.9869	22.7369	23.8489
2.78312	1.14685	E9B3B4	E9B3B4	tr|E9B3B4|E9B3B4_LEIMU Dihydrolipoyl dehydrogenase OS=Leishmania mexicana (strain MHOM/GT/2001/U1103) OX=929439 GN=LMXM_31_3310 PE=3 SV=1	50.487	16	16	16	9	7	7	7	21.0696	22.8297	22.5404	23.7514	21.4121	22.9431	22.6194	23.702
2.24246	1.14495	E9AXZ5	E9AXZ5	tr|E9AXZ5|E9AXZ5_LEIMU Adenine phosphoribosyltransferase OS=Leishmania mexicana (strain MHOM/GT/2001/U1103) OX=929439 GN=LMXM_26_0140 PE=4 SV=1	26.174	10.1	10.1	10.1	3	2	2	2	18.4306	19.7741	19.7841	21.0284	18.6917	19.9673	19.956	21.0017
2.55068	1.1448	E9B2B7	E9B2B7	tr|E9B2B7|E9B2B7_LEIMU Uncharacterized protein OS=Leishmania mexicana (strain MHOM/GT/2001/U1103) OX=929439 GN=LMXM_30_3160 PE=3 SV=1	48.416	6.1	6.1	6.1	3	2	2	2	16.5466	17.6211	17.7906	18.9911	16.8958	17.8843	17.9119	19.0009
2.11118	1.14278	E9AXU7;E9AXU6	E9AXU7;E9AXU6	tr|E9AXU7|E9AXU7_LEIMU Succinate--CoA ligase [ADP-forming] subunit alpha, mitochondrial OS=Leishmania mexicana (strain MHOM/GT/2001/U1103) OX=929439 GN=LMXM_25_2140 PE=3 SV=1;tr|E9AXU6|E9AXU6_LEIMU Succinate--CoA ligase [ADP-forming] subunit alpha, mitocho	30.944	28.4	28.4	28.4	11	7	7	7	21.0369	23.2798	23.3056	24.482	21.7165	23.422	23.4783	24.5874
2.54675	1.14189	E9AZ36	E9AZ36	tr|E9AZ36|E9AZ36_LEIMU Uncharacterized protein OS=Leishmania mexicana (strain MHOM/GT/2001/U1103) OX=929439 GN=LMXM_27_1300 PE=4 SV=1	60.007	20.6	20.6	20.6	11	10	10	10	20.6981	22.3599	22.4497	23.6412	21.0691	22.5433	22.5698	23.6621
2.92986	1.13969	E9ALH7	E9ALH7	tr|E9ALH7|E9ALH7_LEIMU Putative 60S ribosomal protein L13 OS=Leishmania mexicana (strain MHOM/GT/2001/U1103) OX=929439 GN=LMXM_08_29_2460 PE=3 SV=1	24.745	49.5	49.5	49.5	16	11	11	11	22.0135	23.1424	23.1465	24.2503	22.3168	23.1853	23.0685	24.244
2.74477	1.13799	E9AVC7	E9AVC7	tr|E9AVC7|E9AVC7_LEIMU 2-oxoisovalerate dehydrogenase subunit alpha OS=Leishmania mexicana (strain MHOM/GT/2001/U1103) OX=929439 GN=LMXM_21_1430 PE=3 SV=1	53.225	9.2	9.2	9.2	6	4	4	4	18.8567	20.3293	20.1488	21.3476	19.172	20.4266	20.2409	21.318
2.51422	1.13704	E9AQA6;Q4VKK8	E9AQA6;Q4VKK8	tr|E9AQA6|E9AQA6_LEIMU Tryparedoxin peroxidase OS=Leishmania mexicana (strain MHOM/GT/2001/U1103) OX=929439 GN=LMXM_15_1160 PE=4 SV=1;tr|Q4VKK8|Q4VKK8_LEIAM Cytosolic tryparedoxin peroxidase OS=Leishmania amazonensis OX=5659 PE=4 SV=1	22.21	54.3	54.3	7	41	14	14	1	22.9093	25.4352	24.9996	26.2255	23.3031	25.5392	25.0958	26.1439
2.5468	1.13498	E9ALB6	E9ALB6	tr|E9ALB6|E9ALB6_LEIMU Putative nucleolar RNA-binding protein OS=Leishmania mexicana (strain MHOM/GT/2001/U1103) OX=929439 GN=LMXM_07_0990 PE=4 SV=1	36.271	6.7	6.7	6.7	3	2	2	2	18.2159	19.5694	19.6799	20.795	18.7284	19.7472	19.7434	20.8983
2.31638	1.13444	E9ARA1	E9ARA1	tr|E9ARA1|E9ARA1_LEIMU Putative translation initiation factor OS=Leishmania mexicana (strain MHOM/GT/2001/U1103) OX=929439 GN=LMXM_17_1290 PE=4 SV=1	80.717	15.5	15.5	15.5	12	10	10	10	21.1948	22.6755	22.6478	23.8501	21.6069	22.8188	22.8046	23.8711
2.4681	1.13368	E9B5N7	E9B5N7	tr|E9B5N7|E9B5N7_LEIMU Uncharacterized protein OS=Leishmania mexicana (strain MHOM/GT/2001/U1103) OX=929439 GN=LMXM_33_4600 PE=4 SV=1	32.934	2.9	2.9	2.9	2	1	1	1	16.897	18.5881	18.137	19.3338	17.165	18.6408	18.2694	19.34
2.11031	1.13329	E9ALZ2	E9ALZ2	tr|E9ALZ2|E9ALZ2_LEIMU High mobility group protein homolog tdp-1,putative OS=Leishmania mexicana (strain MHOM/GT/2001/U1103) OX=929439 GN=LMXM_08_29_0850 PE=4 SV=1	33.7	8.3	8.3	8.3	2	2	2	2	18.917	20.7879	20.7397	21.9955	19.3709	20.9833	20.9341	21.945
3.6482	1.13313	E9ARW7	E9ARW7	tr|E9ARW7|E9ARW7_LEIMU Putative aminopeptidase OS=Leishmania mexicana (strain MHOM/GT/2001/U1103) OX=929439 GN=LMXM_19_0160 PE=4 SV=1	42.47	34.2	34.2	34.2	17	11	11	11	20.8778	22.8221	22.8398	23.981	21.3491	23.0177	22.8705	23.9956
1.9274	1.1317	E9AVG6	E9AVG6	tr|E9AVG6|E9AVG6_LEIMU Proteasome subunit alpha type OS=Leishmania mexicana (strain MHOM/GT/2001/U1103) OX=929439 GN=LMXM_21_1700 PE=3 SV=1	25.088	12.6	12.6	6.1	2	2	2	1	16.0729	17.3438	17.3368	18.6129	16.5267	17.4073	17.3814	18.3687
2.37076	1.13098	E9ANZ4	E9ANZ4	tr|E9ANZ4|E9ANZ4_LEIMU Cytochrome c oxidase subunit IV OS=Leishmania mexicana (strain MHOM/GT/2001/U1103) OX=929439 GN=LMXM_12_0670 PE=4 SV=1	39.012	20.9	20.9	20.9	11	8	8	8	19.9532	21.9412	21.7142	22.88	20.4207	22.1096	21.8478	22.9439
2.46967	1.13001	E9AZL5	E9AZL5	tr|E9AZL5|E9AZL5_LEIMU 40S ribosomal protein S26 OS=Leishmania mexicana (strain MHOM/GT/2001/U1103) OX=929439 GN=LMXM_28_0540 PE=3 SV=1	12.779	31.2	31.2	31.2	7	3	3	3	19.8062	21.0469	20.9888	22.1812	20.2091	21.1911	21.1206	22.1882
2.75792	1.12853	E9B1F3	E9B1F3	tr|E9B1F3|E9B1F3_LEIMU Peptidyl-prolyl cis-trans isomerase OS=Leishmania mexicana (strain MHOM/GT/2001/U1103) OX=929439 GN=LMXM_30_0050 PE=3 SV=1	24.61	3.9	3.9	3.9	1	1	1	1	19.0981	20.8221	20.7917	21.855	19.1709	20.9315	20.7122	21.906
2.68971	1.12747	E9AS63	E9AS63	tr|E9AS63|E9AS63_LEIMU Proteasome regulatory non-ATP-ase subunit,putative OS=Leishmania mexicana (strain MHOM/GT/2001/U1103) OX=929439 GN=LMXM_19_1120 PE=4 SV=1	46.506	11.4	11.4	11.4	6	4	4	4	18.3288	20.153	20.0823	21.164	18.9865	20.4041	20.0924	21.2656
2.9965	1.12638	E9B4H4;Q8I911;Q869B7;Q8I910	E9B4H4;Q8I911;Q869B7;Q8I910	tr|E9B4H4|E9B4H4_LEIMU Glucose-6-phosphate 1-dehydrogenase OS=Leishmania mexicana (strain MHOM/GT/2001/U1103) OX=929439 GN=LMXM_33_0080 PE=3 SV=1;tr|Q8I911|Q8I911_LEIAM Glucose-6-phosphate 1-dehydrogenase OS=Leishmania amazonensis OX=5659 GN=G6PD PE=2 SV=1	63.714	10.3	10.3	10.3	6	6	6	6	19.5944	22.0166	21.615	22.7878	20.1507	22.0902	21.6815	22.7615
2.81417	1.12534	E9AP62;E8NHR0;E8NHQ9	E9AP62;E8NHR0	tr|E9AP62|E9AP62_LEIMU Tubulin alpha chain OS=Leishmania mexicana (strain MHOM/GT/2001/U1103) OX=929439 GN=LMXM_13_0280 PE=3 SV=1;tr|E8NHR0|E8NHR0_LEIMU Tubulin alpha chain (Fragment) OS=Leishmania mexicana (strain MHOM/GT/2001/U1103) OX=929439 GN=LmxM_13_	60.184	33.4	33.4	33.4	37	15	15	15	21.9961	24.2892	24.0379	25.1678	22.5821	24.4575	24.1047	25.2255
2.29512	1.1246	E9AQD9	E9AQD9	tr|E9AQD9|E9AQD9_LEIMU Putative glutaminyl-tRNA synthetase OS=Leishmania mexicana (strain MHOM/GT/2001/U1103) OX=929439 GN=LMXM_15_1440 PE=3 SV=1	65.872	15.4	15.4	15.4	10	9	9	9	21.0713	22.5027	22.4213	23.6146	21.3729	22.6436	22.5805	23.6364
2.90499	1.12367	E9B6U3	E9B6U3	tr|E9B6U3|E9B6U3_LEIMU Polyadenylate-binding protein OS=Leishmania mexicana (strain MHOM/GT/2001/U1103) OX=929439 GN=LMXM_34_4130 PE=3 SV=1	65.219	14	14	14	9	9	9	9	20.0188	21.8839	21.8048	22.8945	20.3782	21.9575	21.7262	22.8838
2.13169	1.12132	E9B1J3;E9AMF3	E9B1J3;E9AMF3	tr|E9B1J3|E9B1J3_LEIMU Putative amastin OS=Leishmania mexicana (strain MHOM/GT/2001/U1103) OX=929439 GN=LMXM_30_0450 PE=4 SV=1;tr|E9AMF3|E9AMF3_LEIMU Putative amastin-like protein OS=Leishmania mexicana (strain MHOM/GT/2001/U1103) OX=929439 GN=LMXM_08_0750	21.752	5.1	5.1	5.1	1	1	1	1	12.1193	14.8322	13.801	14.7914	12.2813	14.8605	13.6297	14.882
3.03524	1.12124	E9B3L2;P27741	E9B3L2;P27741	tr|E9B3L2|E9B3L2_LEIMU Heat shock protein 83-1 OS=Leishmania mexicana (strain MHOM/GT/2001/U1103) OX=929439 GN=LMXM_32_0312 PE=3 SV=1;sp|P27741|HSP83_LEIAM Heat shock protein 83 OS=Leishmania amazonensis OX=5659 GN=HSP83 PE=3 SV=1	80.572	51.8	51.8	51.8	67	44	44	44	23.7971	25.9932	26.0542	27.1904	24.2871	26.177	26.1149	27.2212
2.75432	1.11807	E9AK58	E9AK58	tr|E9AK58|E9AK58_LEIMU Putative 60S ribosomal protein L10 OS=Leishmania mexicana (strain MHOM/GT/2001/U1103) OX=929439 GN=LMXM_04_0750 PE=4 SV=1	24.557	28.6	28.6	28.6	10	7	7	7	20.1605	21.4751	21.3936	22.5237	20.5689	21.63	21.471	22.577
2.65363	1.11775	E9B5P3	E9B5P3	tr|E9B5P3|E9B5P3_LEIMU Putative 2-oxoisovalerate dehydrogenase beta subunit,mitochondrial OS=Leishmania mexicana (strain MHOM/GT/2001/U1103) OX=929439 GN=LMXM_34_0050 PE=4 SV=1	39.935	2.2	2.2	2.2	1	1	1	1	18.0051	19.7671	19.46	20.6506	18.2952	19.7769	19.549	20.5939
2.4634	1.11603	E9APW3;Q3HL75	E9APW3;Q3HL75	tr|E9APW3|E9APW3_LEIMU Enolase OS=Leishmania mexicana (strain MHOM/GT/2001/U1103) OX=929439 GN=LMXM_14_1160 PE=3 SV=1;tr|Q3HL75|Q3HL75_LEIME Enolase OS=Leishmania mexicana OX=5665 GN=ENO PE=3 SV=1	46.145	50.1	50.1	50.1	40	16	16	16	22.3087	24.3083	24.1533	25.3517	22.8095	24.4849	24.2784	25.312
2.89462	1.11522	E9B0H1;E9AV72	E9B0H1	tr|E9B0H1|E9B0H1_LEIMU Putative aspartyl-tRNA synthetase OS=Leishmania mexicana (strain MHOM/GT/2001/U1103) OX=929439 GN=LMXM_29_0460 PE=3 SV=1	62.364	15.8	15.8	15.8	10	8	8	8	21.2583	22.5891	22.6642	23.8279	21.6863	22.7234	22.7414	23.8081
1.50111	1.11515	E9AKR8	E9AKR8	tr|E9AKR8|E9AKR8_LEIMU Putative 60S ribosomal protein L19 OS=Leishmania mexicana (strain MHOM/GT/2001/U1103) OX=929439 GN=LMXM_06_0410 PE=3 SV=1	28.202	14.2	14.2	14.2	5	4	4	4	19.3571	20.368	20.3079	21.6364	19.7058	20.3107	20.7131	21.6149
2.68981	1.11008	E8NHJ5;E9AWZ6	E8NHJ5;E9AWZ6	tr|E8NHJ5|E8NHJ5_LEIMU WGS CADB00000000 data, contig 43 OS=Leishmania mexicana (strain MHOM/GT/2001/U1103) OX=929439 GN=LmxM_24_1500a_1 PE=3 SV=1;tr|E9AWZ6|E9AWZ6_LEIMU IgE-dependent histamine-releasing factor,putative OS=Leishmania mexicana (strain MHOM/G	19.317	21.2	21.2	21.2	10	5	5	5	20.3281	22.8795	22.8209	23.8642	20.9861	23.1346	22.7783	23.9552
5.0111	1.11005	E9ASC5	E9ASC5	tr|E9ASC5|E9ASC5_LEIMU Stress-inducible protein STI1 homolog OS=Leishmania mexicana (strain MHOM/GT/2001/U1103) OX=929439 GN=LMXM_36_0070 PE=4 SV=1	28.977	11	11	11	3	3	3	3	19.4598	21.6194	21.7413	22.8529	20.0916	21.8112	21.7381	22.8467
2.36706	1.11004	E9AKL1	E9AKL1	tr|E9AKL1|E9AKL1_LEIMU Uncharacterized protein OS=Leishmania mexicana (strain MHOM/GT/2001/U1103) OX=929439 GN=LMXM_05_1050 PE=4 SV=1	51.013	1.6	1.6	1.6	2	1	1	1	18.0127	19.6374	19.8037	21.0081	18.3659	19.8453	19.9398	20.9554
2.05024	1.10666	E9AXX5	E9AXX5	tr|E9AXX5|E9AXX5_LEIMU Uncharacterized protein OS=Leishmania mexicana (strain MHOM/GT/2001/U1103) OX=929439 GN=LMXM_25_2410 PE=4 SV=1	109.59	2.5	2.5	2.5	3	3	3	3	17.4642	19.0949	19.1356	20.3674	17.882	19.1454	19.341	20.3225
2.3748	1.10596	E9B612	E9B612	tr|E9B612|E9B612_LEIMU Uncharacterized protein OS=Leishmania mexicana (strain MHOM/GT/2001/U1103) OX=929439 GN=LMXM_34_1330 PE=4 SV=1	63.47	11.2	11.2	11.2	9	5	5	5	21.3177	22.7248	22.2242	23.4303	21.5567	22.8278	22.3432	23.3489
2.46747	1.10521	E9AMU9;E9B3Z0	E9AMU9	tr|E9AMU9|E9AMU9_LEIMU Elongation factor-1 gamma OS=Leishmania mexicana (strain MHOM/GT/2001/U1103) OX=929439 GN=LMXM_09_0970 PE=4 SV=1	46.201	32.2	32.2	32.2	27	12	12	12	21.6097	23.9009	23.8567	25.0204	22.1786	24.0032	23.9855	25.0323
2.74041	1.10511	E9AMB1	E9AMB1	tr|E9AMB1|E9AMB1_LEIMU Putative mitochondrial associated ribonuclease OS=Leishmania mexicana (strain MHOM/GT/2001/U1103) OX=929439 GN=LMXM_08_0320 PE=4 SV=1	24.55	5.4	5.4	5.4	1	1	1	1	18.055	19.3965	19.3775	20.4971	18.2846	19.7066	19.4571	20.5477
3.52427	1.10357	E9AL62;E9AL63	E9AL62;E9AL63	tr|E9AL62|E9AL62_LEIMU Putative 60S ribosomal protein L7a OS=Leishmania mexicana (strain MHOM/GT/2001/U1103) OX=929439 GN=LMXM_07_0500 PE=4 SV=1;tr|E9AL63|E9AL63_LEIMU Putative 60S ribosomal protein L7a OS=Leishmania mexicana (strain MHOM/GT/2001/U1103) OX	29.762	29.9	29.9	29.9	12	10	10	10	21.0354	22.1165	22.294	23.4021	21.7641	22.1441	22.3251	23.4242
3.42158	1.10046	E9AVE1	E9AVE1	tr|E9AVE1|E9AVE1_LEIMU Putative RNA helicase OS=Leishmania mexicana (strain MHOM/GT/2001/U1103) OX=929439 GN=LMXM_21_1552 PE=4 SV=1	49.469	19.5	19.5	19.5	15	7	7	7	20.8398	22.3408	22.4268	23.5326	21.2884	22.5424	22.4023	23.4974
4.2534	1.09939	Q25310;E9AQV6;H6VTT3;E9AQV5	Q25310;E9AQV6;H6VTT3	tr|Q25310|Q25310_LEIME Paraflagellar rod protein 2C OS=Leishmania mexicana mexicana OX=44270 GN=PFR-2C PE=4 SV=1;tr|E9AQV6|E9AQV6_LEIMU Paraflagellar rod protein 2C OS=Leishmania mexicana (strain MHOM/GT/2001/U1103) OX=929439 GN=LMXM_16_1430 PE=4 SV=1;tr|H	68.714	18.9	18.9	18.9	15	12	12	12	21.6247	23.6619	23.5148	24.6254	22.0144	23.8275	23.5291	24.6173
2.57463	1.09315	E9AQS3	E9AQS3	tr|E9AQS3|E9AQS3_LEIMU Tyrosyl or methionyl-tRNA synthetase-like protein OS=Leishmania mexicana (strain MHOM/GT/2001/U1103) OX=929439 GN=LMXM_16_1130 PE=4 SV=1	19.594	8.9	8.9	8.9	2	1	1	1	18.5951	20.5446	20.383	21.5387	19.2441	20.7202	20.3957	21.4263
2.62431	1.09093	E9AKN1;Q6SJP6	E9AKN1;Q6SJP6	tr|E9AKN1|E9AKN1_LEIMU Uncharacterized protein OS=Leishmania mexicana (strain MHOM/GT/2001/U1103) OX=929439 GN=LMXM_06_0030 PE=4 SV=1;tr|Q6SJP6|Q6SJP6_LEIAM Antigenic WD protein OS=Leishmania amazonensis OX=5659 PE=2 SV=1	74.882	4.5	4.5	4.5	4	3	3	3	20.106	21.7306	21.7024	22.8552	20.4894	21.9847	21.8072	22.8363
2.62631	1.0904	Q9BLW4;E9AW11	Q9BLW4;E9AW11	tr|Q9BLW4|Q9BLW4_LEIME GDP-mannose pyrophosphorylase OS=Leishmania mexicana OX=5665 GN=exgmp PE=4 SV=1;tr|E9AW11|E9AW11_LEIMU Mannose-1-phosphate guanyltransferase OS=Leishmania mexicana (strain MHOM/GT/2001/U1103) OX=929439 GN=LMXM_23_0110 PE=4 SV=1	41.49	12.4	12.4	12.4	6	4	4	4	20.6311	22.6767	22.1495	23.2939	20.7411	22.8876	22.1513	23.1877
2.5458	1.08969	E9AXE4	E9AXE4	tr|E9AXE4|E9AXE4_LEIMU Putative epsin OS=Leishmania mexicana (strain MHOM/GT/2001/U1103) OX=929439 GN=LMXM_25_0670 PE=4 SV=1	70.621	1.9	1.9	1.9	1	1	1	1	15.6284	17.4153	17.1602	18.319	16.1058	17.4539	17.2742	18.2948
2.36065	1.08952	E9B3U3	E9B3U3	tr|E9B3U3|E9B3U3_LEIMU Putative guanylate kinase OS=Leishmania mexicana (strain MHOM/GT/2001/U1103) OX=929439 GN=LMXM_32_1090 PE=4 SV=1	22.972	4.9	4.9	4.9	1	1	1	1	15.8562	17.9174	17.544	18.6254	16.3283	18.0984	17.6376	18.7352
2.29279	1.08904	E9B3Z6	E9B3Z6	tr|E9B3Z6|E9B3Z6_LEIMU Uncharacterized protein OS=Leishmania mexicana (strain MHOM/GT/2001/U1103) OX=929439 GN=LMXM_32_1590 PE=4 SV=1	36.084	15.3	15.3	15.3	7	5	5	5	20.4972	22.1886	22.1611	23.3468	20.7377	22.2774	22.311	23.3034
2.60035	1.08851	E9AV22	E9AV22	tr|E9AV22|E9AV22_LEIMU Dihydrolipoamide acetyltransferaselike protein OS=Leishmania mexicana (strain MHOM/GT/2001/U1103) OX=929439 GN=LMXM_21_0550 PE=4 SV=1	40.175	8.4	8.4	8.4	2	2	2	2	19.4635	21.5933	21.407	22.4617	19.4233	21.829	21.4427	22.565
1.29771	1.08845	E9AZW8	E9AZW8	tr|E9AZW8|E9AZW8_LEIMU Uncharacterized protein OS=Leishmania mexicana (strain MHOM/GT/2001/U1103) OX=929439 GN=LMXM_28_1490 PE=4 SV=1	14.64	17.4	17.4	17.4	2	2	2	2	19.3243	21.6199	20.9367	22.3727	19.9179	21.7585	21.375	22.1159
1.88866	1.08756	E9ARF8	E9ARF8	tr|E9ARF8|E9ARF8_LEIMU Uncharacterized protein OS=Leishmania mexicana (strain MHOM/GT/2001/U1103) OX=929439 GN=LMXM_18_0210 PE=4 SV=1	38.588	9.7	9.7	9.7	4	3	3	3	18.6233	20.6907	20.5015	21.7299	19.03	20.8316	20.7489	21.6956
1.97426	1.08746	E9B687	E9B687	tr|E9B687|E9B687_LEIMU Putative kinesin OS=Leishmania mexicana (strain MHOM/GT/2001/U1103) OX=929439 GN=LMXM_34_2090 PE=3 SV=1	76.026	4.1	4.1	4.1	3	2	2	2	17.7824	19.7363	19.4981	20.679	18.3014	19.8261	19.721	20.7151
3.35579	1.08744	E9AL37	E9AL37	tr|E9AL37|E9AL37_LEIMU Acetylornithine deacetylase-like protein OS=Leishmania mexicana (strain MHOM/GT/2001/U1103) OX=929439 GN=LMXM_07_0270 PE=4 SV=1	42.917	10.8	10.8	10.8	3	3	3	3	19.4649	21.2413	21.2169	22.3235	19.7766	21.4812	21.2621	22.3304
2.80027	1.08582	E9AUC7	E9AUC7	tr|E9AUC7|E9AUC7_LEIMU Putative T-complex protein 1, theta subunit OS=Leishmania mexicana (strain MHOM/GT/2001/U1103) OX=929439 GN=LMXM_36_6910 PE=3 SV=1	58.239	17.7	17.7	17.7	13	11	11	11	21.5673	23.4059	23.2751	24.4219	22.0522	23.4876	23.3306	24.3555
2.34684	1.08574	E9B5P1;E9B5P0;Q27686	E9B5P1;E9B5P0	tr|E9B5P1|E9B5P1_LEIMU Pyruvate kinase OS=Leishmania mexicana (strain MHOM/GT/2001/U1103) OX=929439 GN=LMXM_34_0030 PE=3 SV=1;tr|E9B5P0|E9B5P0_LEIMU Pyruvate kinase (Fragment) OS=Leishmania mexicana (strain MHOM/GT/2001/U1103) OX=929439 GN=LMXM_34_0020 PE=	54.02	13.9	13.9	13.9	8	6	6	6	20.9944	22.6634	22.6421	23.8299	21.2455	22.8819	22.7604	23.7441
1.53437	1.08551	E9ANJ9	E9ANJ9	tr|E9ANJ9|E9ANJ9_LEIMU Uncharacterized protein OS=Leishmania mexicana (strain MHOM/GT/2001/U1103) OX=929439 GN=LMXM_11_0530 PE=4 SV=1	79.262	1.2	1.2	1.2	1	1	1	1	13.8732	15.4448	15.047	15.8778	14.6317	15.36	14.8765	16.2167
3.0003	1.08476	E9AZH2	E9AZH2	tr|E9AZH2|E9AZH2_LEIMU Proteasome subunit beta OS=Leishmania mexicana (strain MHOM/GT/2001/U1103) OX=929439 GN=LMXM_28_0110 PE=3 SV=1	22.522	25.9	25.9	25.9	9	4	4	4	18.2156	20.2306	20.2516	21.3407	18.8565	20.4566	20.3043	21.3847
2.29925	1.08211	A7UFK1;A7UFK2;Q9GRS9;E9B2T4	A7UFK1;A7UFK2;Q9GRS9;E9B2T4	tr|A7UFK1|A7UFK1_LEIAM Mannose-6-phosphate isomerase (Fragment) OS=Leishmania amazonensis OX=5659 GN=MPI PE=3 SV=1;tr|A7UFK2|A7UFK2_LEIME Mannose-6-phosphate isomerase (Fragment) OS=Leishmania mexicana OX=5665 GN=MPI PE=3 SV=1;tr|Q9GRS9|Q9GRS9_LEIME Mannos	42.872	3.1	3.1	3.1	1	1	1	1	17.4377	19.0728	18.9796	20.1279	17.6664	19.3073	18.9594	19.9753
3.40722	1.08186	E9AWR7	E9AWR7	tr|E9AWR7|E9AWR7_LEIMU Malic enzyme OS=Leishmania mexicana (strain MHOM/GT/2001/U1103) OX=929439 GN=LMXM_24_0761 PE=3 SV=1	62.562	32.4	32.4	29.2	20	16	16	15	20.5977	22.4383	22.5893	23.7011	21.0614	22.6305	22.6146	23.6665
2.54594	1.08158	E9AVH9	E9AVH9	tr|E9AVH9|E9AVH9_LEIMU Proteasome subunit alpha type OS=Leishmania mexicana (strain MHOM/GT/2001/U1103) OX=929439 GN=LMXM_21_1830 PE=3 SV=1	26.857	9.8	9.8	9.8	2	2	2	2	17.5313	19.3165	19.2783	20.4203	18.0867	19.5537	19.3938	20.415
0.833744	1.08077	E9AST2;E9AST3	E9AST2;E9AST3	tr|E9AST2|E9AST2_LEIMU Universal minicircle sequence binding protein,putative OS=Leishmania mexicana (strain MHOM/GT/2001/U1103) OX=929439 GN=LMXM_36_1610 PE=4 SV=1;tr|E9AST3|E9AST3_LEIMU Universal minicircle sequence binding protein OS=Leishmania mexicana	12.594	22.6	22.6	22.6	1	1	1	1	NaN	12.4019	11.6517	13.2867	11.1039	12.5486	12.5648	13.0913
1.97463	1.08026	E9ATF6;E9ARS4	E9ATF6;E9ARS4	tr|E9ATF6|E9ATF6_LEIMU Putative 60S ribosomal protein L34 OS=Leishmania mexicana (strain MHOM/GT/2001/U1103) OX=929439 GN=LMXM_36_3740 PE=4 SV=1;tr|E9ARS4|E9ARS4_LEIMU Putative 60S ribosomal protein L34 OS=Leishmania mexicana (strain MHOM/GT/2001/U1103) OX	19.351	20.2	20.2	20.2	6	4	4	4	20.4217	21.5058	21.4737	22.6548	20.8839	21.5781	21.6969	22.6763
2.63644	1.07989	E9B5Z7;E9B5W3;E9B5Z8	E9B5Z7	tr|E9B5Z7|E9B5Z7_LEIMU Putative NADH-dependent fumarate reductase OS=Leishmania mexicana (strain MHOM/GT/2001/U1103) OX=929439 GN=LMXM_34_1180 PE=4 SV=1	123.03	9.3	9.3	9.3	13	10	10	10	20.4711	22.038	22.0615	23.1936	20.7908	22.1876	22.1655	23.1932
2.50471	1.07878	E9AX08	E9AX08	tr|E9AX08|E9AX08_LEIMU Succinate dehydrogenase [ubiquinone] flavoprotein subunit, mitochondrial OS=Leishmania mexicana (strain MHOM/GT/2001/U1103) OX=929439 GN=LMXM_24_1630 PE=3 SV=1	66.721	7.2	7.2	7.2	8	4	4	4	19.7349	21.7151	21.4978	22.6596	20.2111	21.8719	21.6015	22.5973
2.1693	1.07842	E9AR77	E9AR77	tr|E9AR77|E9AR77_LEIMU Hydrolase-like protein (Esterase-like protein) OS=Leishmania mexicana (strain MHOM/GT/2001/U1103) OX=929439 GN=LMXM_17_1050 PE=4 SV=1	42.452	2.8	2.8	2.8	3	1	1	1	16.0047	17.6358	17.6061	18.6072	16.5878	18.0288	17.6285	18.7842
2.34079	1.07841	E9B0D7	E9B0D7	tr|E9B0D7|E9B0D7_LEIMU Alkyl dihydroxyacetonephosphate synthase OS=Leishmania mexicana (strain MHOM/GT/2001/U1103) OX=929439 GN=LMXM_29_0120 PE=4 SV=1	69.422	11.3	11.3	11.3	7	6	6	6	19.0213	20.6867	20.6078	21.7793	19.4073	20.9732	20.7459	21.7313
2.68479	1.07796	E9B361	E9B361	tr|E9B361|E9B361_LEIMU Proteasome regulatory non-ATP-ase subunit,putative OS=Leishmania mexicana (strain MHOM/GT/2001/U1103) OX=929439 GN=LMXM_31_2820 PE=4 SV=1	46.299	2.9	2.9	2.9	3	1	1	1	16.6263	18.6136	18.3544	19.4353	17.3106	18.8048	18.4267	19.5017
2.94864	1.07761	E9AU90	E9AU90	tr|E9AU90|E9AU90_LEIMU Similarity to endo-1-like protein OS=Leishmania mexicana (strain MHOM/GT/2001/U1103) OX=929439 GN=LMXM_36_6540 PE=4 SV=1	26.386	11.7	11.7	11.7	2	2	2	2	18.3808	20.228	20.2867	21.3272	18.7954	20.5326	20.2849	21.3996
3.17277	1.07623	E9AYL4	E9AYL4	tr|E9AYL4|E9AYL4_LEIMU Putative 60S ribosomal protein L35 OS=Leishmania mexicana (strain MHOM/GT/2001/U1103) OX=929439 GN=LMXM_26_2330 PE=3 SV=1	15.191	33.1	33.1	33.1	5	5	5	5	22.3123	22.8251	22.9261	24.0417	22.6698	22.9114	22.9684	24.0052
2.6777	1.07595	E9B400	E9B400	tr|E9B400|E9B400_LEIMU Peptidyl-prolyl cis-trans isomerase OS=Leishmania mexicana (strain MHOM/GT/2001/U1103) OX=929439 GN=LMXM_32_1630 PE=3 SV=1	28.224	11	11	11	5	4	4	4	21.1555	23.2412	23.1302	24.2213	21.6429	23.4209	23.0772	24.138
2.23625	1.07388	E9B4C7	E9B4C7	tr|E9B4C7|E9B4C7_LEIMU Uncharacterized protein OS=Leishmania mexicana (strain MHOM/GT/2001/U1103) OX=929439 GN=LMXM_32_2860 PE=4 SV=1	53.172	2.9	2.9	2.9	2	1	1	1	17.7846	20.5065	20.106	21.0671	18.4586	20.4958	19.9651	21.1517
2.49535	1.07348	E9ALS4	E9ALS4	tr|E9ALS4|E9ALS4_LEIMU Uncharacterized protein OS=Leishmania mexicana (strain MHOM/GT/2001/U1103) OX=929439 GN=LMXM_08_29_1490 PE=4 SV=1	132.32	1.1	1.1	1.1	1	1	1	1	14.81	16.1874	15.8729	17.0218	14.9987	16.5059	15.9897	16.9877
2.74524	1.07319	E9B695	E9B695	tr|E9B695|E9B695_LEIMU Adenine aminohydrolase OS=Leishmania mexicana (strain MHOM/GT/2001/U1103) OX=929439 GN=LMXM_34_2160 PE=3 SV=1	41.189	4.1	4.1	4.1	2	2	2	2	18.8178	21.1172	20.9708	22.1083	19.2012	21.2189	21.0321	22.041
2.1088	1.06989	E9B3R5	E9B3R5	tr|E9B3R5|E9B3R5_LEIMU Putative 2,4-dienoyl-coa reductase fadh1 OS=Leishmania mexicana (strain MHOM/GT/2001/U1103) OX=929439 GN=LMXM_32_0830 PE=4 SV=1	78.76	1.5	1.5	1.5	1	1	1	1	16.7921	18.0779	17.9804	19.1821	17.2226	18.2874	18.0867	19.0248
2.62689	1.06629	E9AQU2	E9AQU2	tr|E9AQU2|E9AQU2_LEIMU Putative cytochrome c OS=Leishmania mexicana (strain MHOM/GT/2001/U1103) OX=929439 GN=LMXM_16_1310 PE=3 SV=1	12.223	9.7	9.7	9.7	1	1	1	1	16.8946	17.4283	17.6107	18.7132	17.4915	17.7555	17.583	18.6131
3.00843	1.0661	E9AZZ2	E9AZZ2	tr|E9AZZ2|E9AZZ2_LEIMU Proteasome regulatory non-ATP-ase subunit 2,putative OS=Leishmania mexicana (strain MHOM/GT/2001/U1103) OX=929439 GN=LMXM_28_1730 PE=3 SV=1	107.86	6.5	6.5	6.5	7	6	6	6	19.7356	21.662	21.7007	22.8132	20.1795	21.8451	21.7381	22.7578
2.29249	1.06534	E9ALK7	E9ALK7	tr|E9ALK7|E9ALK7_LEIMU Rab GDP dissociation inhibitor OS=Leishmania mexicana (strain MHOM/GT/2001/U1103) OX=929439 GN=LMXM_08_29_2160 PE=3 SV=1	49.863	9.7	9.7	9.7	5	5	5	5	20.5093	23.0783	22.6244	23.7813	20.9439	23.1782	22.7732	23.7469
3.52796	1.06517	E9B473	E9B473	tr|E9B473|E9B473_LEIMU Succinyl-CoA:3-ketoacid-coenzyme A transferase OS=Leishmania mexicana (strain MHOM/GT/2001/U1103) OX=929439 GN=LMXM_32_2340 PE=3 SV=1	52.533	8.2	8.2	8.2	5	4	4	4	19.7663	21.7745	21.728	22.8166	20.0704	21.9047	21.7625	22.8042
2.86363	1.06256	E9B632	E9B632	tr|E9B632|E9B632_LEIMU Putative reiske iron-sulfur protein OS=Leishmania mexicana (strain MHOM/GT/2001/U1103) OX=929439 GN=LMXM_34_1540 PE=4 SV=1	33.724	9.8	9.8	9.8	3	3	3	3	18.9391	21.1845	21.0842	22.1775	19.4436	21.3806	21.0685	22.1003
2.44305	1.0606	E9AWF1	E9AWF1	tr|E9AWF1|E9AWF1_LEIMU Putative dynein heavy chain OS=Leishmania mexicana (strain MHOM/GT/2001/U1103) OX=929439 GN=LMXM_23_1310 PE=4 SV=1	543.73	0.2	0.2	0.2	1	1	1	1	17.3281	19.6919	19.5146	20.5751	17.861	19.7793	19.6048	20.6655
2.16628	1.06035	E9B376;A0A1Y0DDB3	E9B376;A0A1Y0DDB3	tr|E9B376|E9B376_LEIMU Nucleoside diphosphate kinase OS=Leishmania mexicana (strain MHOM/GT/2001/U1103) OX=929439 GN=LMXM_31_2950 PE=3 SV=1;tr|A0A1Y0DDB3|A0A1Y0DDB3_LEIAM Nucleoside diphosphate kinase OS=Leishmania amazonensis OX=5659 PE=1 SV=1	16.674	84.1	84.1	84.1	35	11	11	11	23.1231	25.1654	25.1201	26.272	23.5292	25.3055	25.296	26.2648
2.11186	1.05897	E9B063	E9B063	tr|E9B063|E9B063_LEIMU Dihydrolipoamide acetyltransferase component of pyruvate dehydrogenase complex OS=Leishmania mexicana (strain MHOM/GT/2001/U1103) OX=929439 GN=LMXM_28_2420 PE=3 SV=1	41.737	10.8	10.8	10.8	5	4	4	4	20.5185	21.3359	21.5984	22.7809	21.0338	21.5314	21.7696	22.705
3.38007	1.05586	E9AQ75	E9AQ75	tr|E9AQ75|E9AQ75_LEIMU Uncharacterized protein OS=Leishmania mexicana (strain MHOM/GT/2001/U1103) OX=929439 GN=LMXM_15_0770 PE=4 SV=1	72.534	5.3	5.3	5.3	4	3	3	3	19.0883	21.3683	20.9398	22.0057	19.7254	21.443	20.9786	22.0244
1.83467	1.05313	E9ANE4;E9AN09	E9ANE4;E9AN09	tr|E9ANE4|E9ANE4_LEIMU Phosphate transporter OS=Leishmania mexicana (strain MHOM/GT/2001/U1103) OX=929439 GN=LMXM_10_1300 PE=3 SV=1;tr|E9AN09|E9AN09_LEIMU Phosphate transporter (Fragment) OS=Leishmania mexicana (strain MHOM/GT/2001/U1103) OX=929439 GN=LMXM	52.174	7.1	7.1	7.1	2	2	2	2	14.4118	15.9745	15.9364	16.9096	14.8889	16.4455	16.0201	17.1532
2.84638	1.05122	E9AT78	E9AT78	tr|E9AT78|E9AT78_LEIMU Putative ATP-dependent RNA helicase OS=Leishmania mexicana (strain MHOM/GT/2001/U1103) OX=929439 GN=LMXM_36_3000 PE=4 SV=1	106.66	2.7	2.7	2.7	2	2	2	2	16.8091	17.9879	18.0146	19.0979	16.8581	18.2142	18.0928	19.1119
2.26104	1.04898	E9B189	E9B189	tr|E9B189|E9B189_LEIMU Uncharacterized protein OS=Leishmania mexicana (strain MHOM/GT/2001/U1103) OX=929439 GN=LMXM_29_3150 PE=4 SV=1	23.339	6.6	6.6	6.6	1	1	1	1	15.5496	17.7579	17.4167	18.5151	15.9576	18.0079	17.5647	18.5642
5.02388	1.04779	E9B1E3	E9B1E3	tr|E9B1E3|E9B1E3_LEIMU Uncharacterized protein OS=Leishmania mexicana (strain MHOM/GT/2001/U1103) OX=929439 GN=LMXM_29_3690 PE=4 SV=1	66.453	2.8	2.8	2.8	2	2	2	2	16.9798	19.5918	19.6603	20.7112	17.4789	19.7444	19.6667	20.7114
3.11266	1.04669	E9B1F2	E9B1F2	tr|E9B1F2|E9B1F2_LEIMU Uncharacterized protein OS=Leishmania mexicana (strain MHOM/GT/2001/U1103) OX=929439 GN=LMXM_30_0040 PE=4 SV=1	61.955	2	2	2	1	1	1	1	11.719	14.1638	13.5289	14.5432	12.9293	14.0192	13.5218	14.601
3.16882	1.04633	E9B4K3	E9B4K3	tr|E9B4K3|E9B4K3_LEIMU Eukaryotic translation initiation factor 5,putative OS=Leishmania mexicana (strain MHOM/GT/2001/U1103) OX=929439 GN=LMXM_33_0350 PE=4 SV=1	43.026	14.8	14.8	14.8	13	6	6	6	19.4313	21.4449	21.3776	22.4568	20.0491	21.6903	21.4305	22.4439
1.90452	1.03843	E9APT0	E9APT0	tr|E9APT0|E9APT0_LEIMU Putative calpain-like cysteine peptidase (Putative cysteine peptidase, clan ca, family c2) OS=Leishmania mexicana (strain MHOM/GT/2001/U1103) OX=929439 GN=LMXM_14_0850 PE=4 SV=1	12.949	15.7	15.7	15.7	2	2	2	2	18.4785	20.4514	20.3992	21.2993	18.5021	20.3638	20.17	21.3467
2.0668	1.03828	E9AMC1	E9AMC1	tr|E9AMC1|E9AMC1_LEIMU Uncharacterized protein OS=Leishmania mexicana (strain MHOM/GT/2001/U1103) OX=929439 GN=LMXM_08_0420 PE=4 SV=1	210.48	0.9	0.9	0.9	2	2	2	2	18.1285	20.2437	20.1526	21.0655	18.5826	20.3079	19.9725	21.1363
2.958	1.03735	E9ATF9	E9ATF9	tr|E9ATF9|E9ATF9_LEIMU Nascent polypeptide-associated complex subunit beta OS=Leishmania mexicana (strain MHOM/GT/2001/U1103) OX=929439 GN=LMXM_36_3770 PE=3 SV=1	11.65	43.7	43.7	43.7	15	5	5	5	20.7829	22.1632	22.2298	23.2643	21.3701	22.3794	22.2756	23.3158
3.35208	1.03664	E9ARI8	E9ARI8	tr|E9ARI8|E9ARI8_LEIMU Aconitate hydratase OS=Leishmania mexicana (strain MHOM/GT/2001/U1103) OX=929439 GN=LMXM_18_0510 PE=3 SV=1	97.47	21.3	21.3	21.3	33	18	18	18	22.3007	24.1699	24.0413	25.1086	22.7012	24.3657	24.076	25.082
2.24654	1.03644	E9AJU3	E9AJU3	tr|E9AJU3|E9AJU3_LEIMU Putative arginine N-methyltransferase OS=Leishmania mexicana (strain MHOM/GT/2001/U1103) OX=929439 GN=LMXM_03_0600 PE=4 SV=1	43.454	9	9	9	4	3	3	3	19.1855	21.0457	20.9927	22.1368	20.0953	21.1384	21.074	22.0028
2.17141	1.03588	E9AT16;E9AT15;C9E262	E9AT16;E9AT15;C9E262	tr|E9AT16|E9AT16_LEIMU Methyltransferase OS=Leishmania mexicana (strain MHOM/GT/2001/U1103) OX=929439 GN=LMXM_36_2390 PE=3 SV=1;tr|E9AT15|E9AT15_LEIMU Methyltransferase OS=Leishmania mexicana (strain MHOM/GT/2001/U1103) OX=929439 GN=LMXM_36_2380 PE=3 SV=1;	39.825	21.2	21.2	21.2	17	7	7	7	20.4047	23.845	22.1378	23.2852	20.8742	23.7347	22.2961	23.2205
2.00014	1.0358	E9B146	E9B146	tr|E9B146|E9B146_LEIMU Conserved TPR domain protein OS=Leishmania mexicana (strain MHOM/GT/2001/U1103) OX=929439 GN=LMXM_29_2740 PE=4 SV=1	45.16	6.2	6.2	6.2	2	2	2	2	18.2257	19.9693	20.128	21.0659	18.7688	20.14	19.9197	21.0535
1.63432	1.03415	E9APR4;E9APR3	E9APR4;E9APR3	tr|E9APR4|E9APR4_LEIMU Elongation of fatty acids protein OS=Leishmania mexicana (strain MHOM/GT/2001/U1103) OX=929439 GN=LMXM_14_0685 PE=3 SV=1;tr|E9APR3|E9APR3_LEIMU Elongation of fatty acids protein OS=Leishmania mexicana (strain MHOM/GT/2001/U1103) OX=9	34.868	5.4	5.4	5.4	2	2	2	2	19.1321	22.1258	21.408	22.6314	19.6397	22.1767	21.7222	22.5671
2.58346	1.03108	E9AJN3	E9AJN3	tr|E9AJN3|E9AJN3_LEIMU Putative ATP-dependent Clp protease subunit, heat shock protein 78 (HSP78) OS=Leishmania mexicana (strain MHOM/GT/2001/U1103) OX=929439 GN=LMXM_02_0710 PE=4 SV=1	90.965	1	1	1	1	1	1	1	16.1623	17.6281	17.5247	18.6261	16.3838	17.762	17.6198	18.5805
2.17191	1.0296	E9AT85	E9AT85	tr|E9AT85|E9AT85_LEIMU Fibrillarin OS=Leishmania mexicana (strain MHOM/GT/2001/U1103) OX=929439 GN=LMXM_36_3070 PE=3 SV=1	25.815	19.7	19.7	19.7	4	3	3	3	19.0876	20.6675	20.5646	21.6788	19.5466	20.7783	20.7344	21.6793
4.12489	1.02876	E9AL77	E9AL77	tr|E9AL77|E9AL77_LEIMU Uncharacterized protein OS=Leishmania mexicana (strain MHOM/GT/2001/U1103) OX=929439 GN=LMXM_07_0640 PE=4 SV=1	38.015	8.4	8.4	8.4	2	2	2	2	17.4634	18.4666	18.6683	19.6967	17.9774	18.762	18.6805	19.7097
2.71015	1.02667	E9AT02;A0A0C5DM55;A0A0C5DM59	E9AT02;A0A0C5DM55	tr|E9AT02|E9AT02_LEIMU Developmentally regulated GTP-binding protein 1,putative OS=Leishmania mexicana (strain MHOM/GT/2001/U1103) OX=929439 GN=LMXM_36_2250 PE=4 SV=1;tr|A0A0C5DM55|A0A0C5DM55_LEIAM DRG1 protein (Fragment) OS=Leishmania amazonensis OX=5659	41.032	12.2	12.2	12.2	5	4	4	4	18.9742	20.4862	20.4351	21.422	19.5189	20.6145	20.4458	21.5122
2.86671	1.02318	E9AQ06	E9AQ06	tr|E9AQ06|E9AQ06_LEIMU Heat shock protein HslVU, ATPase subunit HslU,putative OS=Leishmania mexicana (strain MHOM/GT/2001/U1103) OX=929439 GN=LMXM_15_0090 PE=4 SV=1	47.55	3.5	3.5	3.5	2	2	2	2	17.4599	19.1779	18.9849	20.0364	17.7763	19.1409	18.968	19.9628
2.41602	1.0223	O00872;E8NHS0;Q9GP07;Q9GP08;Q9GP05;Q9GNZ9;Q9GNZ7;Q9GNX4	O00872;E8NHS0;Q9GP07	tr|O00872|O00872_LEIME Mitogen-activated protein kinase OS=Leishmania mexicana OX=5665 GN=lmpk PE=3 SV=1;tr|E8NHS0|E8NHS0_LEIMU Mitogen-activated protein kinase OS=Leishmania mexicana (strain MHOM/GT/2001/U1103) OX=929439 GN=LmxM_20_36_6470_1 PE=3 SV=1;tr|	41.151	12	12	12	3	3	3	3	16.524	17.6363	17.6762	18.6921	17.0185	18.281	17.7594	18.7881
2.58043	1.02099	E9AV93	E9AV93	tr|E9AV93|E9AV93_LEIMU T-complex protein 1 subunit delta OS=Leishmania mexicana (strain MHOM/GT/2001/U1103) OX=929439 GN=LMXM_21_1090 PE=3 SV=1	59.705	13.6	13.6	13.6	15	7	7	7	19.7219	21.5708	21.5149	22.6086	20.0965	21.6753	21.5728	22.5211
3.28441	1.02007	E9APL7	E9APL7	tr|E9APL7|E9APL7_LEIMU Uncharacterized protein OS=Leishmania mexicana (strain MHOM/GT/2001/U1103) OX=929439 GN=LMXM_14_0240 PE=4 SV=1	15.369	22.5	22.5	22.5	4	3	3	3	18.9917	20.5266	20.4443	21.4876	19.2895	20.695	20.4444	21.4411
4.59898	1.01757	E9AVN9	E9AVN9	tr|E9AVN9|E9AVN9_LEIMU Putative proteasome regulatory ATPase subunit 1 OS=Leishmania mexicana (strain MHOM/GT/2001/U1103) OX=929439 GN=LMXM_22_0570 PE=3 SV=1	49.006	3.7	3.7	3.7	2	2	2	2	19.4334	21.5074	21.2484	22.259	19.843	21.6186	21.2431	22.2677
2.23258	1.01662	E9ALP4	E9ALP4	tr|E9ALP4|E9ALP4_LEIMU Putative 40S ribosomal protein S15A OS=Leishmania mexicana (strain MHOM/GT/2001/U1103) OX=929439 GN=LMXM_08_29_1800 PE=3 SV=1	14.696	36.9	36.9	36.9	7	5	5	5	19.9672	21.205	21.3237	22.3866	20.4391	21.2526	21.4703	22.4407
3.1475	1.01548	E9ANP0	E9ANP0	tr|E9ANP0|E9ANP0_LEIMU 40S ribosomal protein S5 OS=Leishmania mexicana (strain MHOM/GT/2001/U1103) OX=929439 GN=LMXM_11_0960 PE=4 SV=1	21.286	42.6	42.6	42.6	14	7	7	7	20.0509	21.2289	21.3628	22.3964	20.4214	21.3995	21.4147	22.4121
2.39835	1.01532	E9B5M9	E9B5M9	tr|E9B5M9|E9B5M9_LEIMU Proteasome subunit beta OS=Leishmania mexicana (strain MHOM/GT/2001/U1103) OX=929439 GN=LMXM_33_4340 PE=3 SV=1	24.648	22.3	22.3	22.3	5	4	4	4	18.933	21.109	20.3247	21.4279	19.4676	21.2421	20.4361	21.3635
2.17824	1.01493	E9AQY9	E9AQY9	tr|E9AQY9|E9AQY9_LEIMU Putative peptidase t (Peptidase t, putative, metallo-peptidase, clanmh,family m20b) OS=Leishmania mexicana (strain MHOM/GT/2001/U1103) OX=929439 GN=LMXM_17_0140 PE=4 SV=1	46.688	6.6	6.6	6.6	4	3	3	3	19.2381	22.4004	20.957	22.0829	19.7403	22.4459	21.1066	22.0106
2.22869	1.01349	E9B6V7	E9B6V7	tr|E9B6V7|E9B6V7_LEIMU Uncharacterized protein OS=Leishmania mexicana (strain MHOM/GT/2001/U1103) OX=929439 GN=LMXM_34_4270 PE=4 SV=1	19.284	6.5	6.5	6.5	1	1	1	1	16.9711	18.3511	18.1626	19.2377	17.2347	18.5054	18.3161	19.268
2.9919	1.01269	E9AQ29	E9AQ29	tr|E9AQ29|E9AQ29_LEIMU Ribonucleoprotein p18, mitochondrial,putative OS=Leishmania mexicana (strain MHOM/GT/2001/U1103) OX=929439 GN=LMXM_15_0275 PE=4 SV=1	21.244	38	38	38	11	6	6	6	20.7172	22.6274	22.3842	23.4167	20.9847	22.6893	22.4453	23.4381
2.11309	1.01113	E9AQA0	E9AQA0	tr|E9AQA0|E9AQA0_LEIMU NAD-specific glutamate dehydrogenase OS=Leishmania mexicana (strain MHOM/GT/2001/U1103) OX=929439 GN=LMXM_15_1010 PE=3 SV=1	114.65	42.5	42.5	42.5	68	36	36	36	24.0935	25.2931	25.3962	26.5017	24.4473	25.4647	25.5745	26.4913
4.27085	1.01093	E9AM73	E9AM73	tr|E9AM73|E9AM73_LEIMU Putative tryptophanyl-tRNA synthetase OS=Leishmania mexicana (strain MHOM/GT/2001/U1103) OX=929439 GN=LMXM_08_29_0060 PE=3 SV=1	45.293	8.6	8.6	8.6	3	3	3	3	18.9705	20.6127	20.6465	21.6592	19.2916	20.6946	20.6586	21.6677
2.238	1.00963	E9AQL0	E9AQL0	tr|E9AQL0|E9AQL0_LEIMU Uncharacterized protein OS=Leishmania mexicana (strain MHOM/GT/2001/U1103) OX=929439 GN=LMXM_16_0520 PE=4 SV=1	36.667	7	7	7	2	2	2	2	16.1811	18.2463	17.9734	19.0489	16.5707	18.3346	17.9525	18.8962
3.29262	1.00626	E9AWI0	E9AWI0	tr|E9AWI0|E9AWI0_LEIMU Pyridoxal phosphate homeostasis protein OS=Leishmania mexicana (strain MHOM/GT/2001/U1103) OX=929439 GN=LMXM_23_1480 PE=3 SV=1	27.286	13.5	13.5	13.5	4	4	4	4	18.5547	20.3685	20.4748	21.4523	18.7159	20.4596	20.4317	21.4667
2.61328	1.00607	E9AM65	E9AM65	tr|E9AM65|E9AM65_LEIMU DNA-directed RNA polymerase I-like protein OS=Leishmania mexicana (strain MHOM/GT/2001/U1103) OX=929439 GN=LMXM_08_29_0140 PE=4 SV=1	37.536	3	3	3	1	1	1	1	16.0696	17.6648	17.5435	18.6151	16.6837	17.9339	17.6347	18.5752
2.62665	1.0047	E9B1E9	E9B1E9	tr|E9B1E9|E9B1E9_LEIMU Putative 5-methyltetrahydropteroyltriglutamate--homocyst ei nemethyltransferase OS=Leishmania mexicana (strain MHOM/GT/2001/U1103) OX=929439 GN=LMXM_30_0010 PE=3 SV=1	86.106	20.8	20.8	20.8	23	16	16	16	21.0362	22.6756	22.7105	23.7842	21.4929	22.8657	22.774	23.7098
2.66479	1.00462	E9AW40	E9AW40	tr|E9AW40|E9AW40_LEIMU Putative NADP-dependent alcohol dehydrogenase OS=Leishmania mexicana (strain MHOM/GT/2001/U1103) OX=929439 GN=LMXM_23_0360 PE=3 SV=1	38.483	38.9	38.9	38.9	15	11	11	11	21.2504	23.0759	22.8708	23.9307	21.6205	23.1578	22.9626	23.912
2.62763	1.00152	E9B193	E9B193	tr|E9B193|E9B193_LEIMU 3-hydroxy-3-methylglutaryl coenzyme A reductase OS=Leishmania mexicana (strain MHOM/GT/2001/U1103) OX=929439 GN=LMXM_29_3190 PE=3 SV=1	45.766	4.6	4.6	4.6	2	2	2	2	19.7029	21.5002	21.2034	22.268	20.0405	21.5214	21.2388	22.1772
2.26986	1.00109	E9B1F5	E9B1F5	tr|E9B1F5|E9B1F5_LEIMU Helicase-like protein OS=Leishmania mexicana (strain MHOM/GT/2001/U1103) OX=929439 GN=LMXM_30_0070 PE=4 SV=1	108.39	1.5	1.5	1.5	1	1	1	1	16.1861	17.0652	16.9476	18.0363	16.7164	17.0924	17.0917	18.0052
2.39679	1.0008	E9B620	E9B620	tr|E9B620|E9B620_LEIMU Putative threonyl-tRNA synthetase OS=Leishmania mexicana (strain MHOM/GT/2001/U1103) OX=929439 GN=LMXM_34_1410 PE=3 SV=1	89.729	16	16	16	19	11	11	11	21.9458	23.3203	23.3061	24.3628	22.255	23.4937	23.4324	24.3772
3.5012	0.997246	E9B1W4;E9B1W3	E9B1W4;E9B1W3	tr|E9B1W4|E9B1W4_LEIMU Thiolase protein-like protein OS=Leishmania mexicana (strain MHOM/GT/2001/U1103) OX=929439 GN=LMXM_30_1640 PE=3 SV=1;tr|E9B1W3|E9B1W3_LEIMU Putative 3-ketoacyl-CoA thiolase-like protein OS=Leishmania mexicana (strain MHOM/GT/2001/U11	47.095	9.5	9.5	9.5	6	3	3	3	19.5367	21.476	21.1835	22.1819	20.1298	21.6297	21.2097	22.2058
2.12825	0.996464	E9B178	E9B178	tr|E9B178|E9B178_LEIMU Eukaryotic translation initiation factor 3 subunit 7-like protein OS=Leishmania mexicana (strain MHOM/GT/2001/U1103) OX=929439 GN=LMXM_29_3040 PE=3 SV=1	60.577	8.1	8.1	8.1	5	4	4	4	17.3948	18.9958	18.9947	20.1111	17.8446	19.1019	19.1386	20.0152
2.89288	0.992662	E9AWA2	E9AWA2	tr|E9AWA2|E9AWA2_LEIMU Quinone oxidoreductase-like protein (Alcohol dehydrogenase, zinc-containing-like protein) OS=Leishmania mexicana (strain MHOM/GT/2001/U1103) OX=929439 GN=LMXM_23_0860 PE=4 SV=1	36.541	2.6	2.6	2.6	3	1	1	1	14.1117	15.9278	15.5529	16.5031	14.5108	15.9225	15.4835	16.5186
3.05804	0.992535	E9B2M5	E9B2M5	tr|E9B2M5|E9B2M5_LEIMU Chaperonin containing t-complex protein,putative OS=Leishmania mexicana (strain MHOM/GT/2001/U1103) OX=929439 GN=LMXM_31_1000 PE=3 SV=1	59.3	15.1	15.1	15.1	14	8	8	8	20.0667	21.5036	21.5175	22.5499	20.5128	21.6585	21.5453	22.4981
2.65056	0.991538	E9AV37	E9AV37	tr|E9AV37|E9AV37_LEIMU Putative ribonuclease L inhibitor OS=Leishmania mexicana (strain MHOM/GT/2001/U1103) OX=929439 GN=LMXM_21_0710 PE=4 SV=1	74.223	1.5	1.5	1.5	1	1	1	1	17.1049	18.7102	18.6794	19.7251	17.5209	18.7258	18.7721	19.7095
2.27166	0.989494	A7YBX4;E9AKY4	A7YBX4;E9AKY4	tr|A7YBX4|A7YBX4_LEIAM 15 kDa PDI (Fragment) OS=Leishmania amazonensis OX=5659 GN=pdi-15 PE=2 SV=1;tr|E9AKY4|E9AKY4_LEIMU Protein disulfide isomerase OS=Leishmania mexicana (strain MHOM/GT/2001/U1103) OX=929439 GN=LMXM_06_1050 PE=4 SV=1	12.592	10	10	10	1	1	1	1	19.5276	21.397	20.6775	21.5852	19.8851	21.3661	20.5336	21.6049
2.44579	0.987315	E9ANE2	E9ANE2	tr|E9ANE2|E9ANE2_LEIMU Uncharacterized protein OS=Leishmania mexicana (strain MHOM/GT/2001/U1103) OX=929439 GN=LMXM_10_1280 PE=4 SV=1	35.466	6.3	6.3	3.5	2	2	2	1	18.4923	20.7548	20.5289	21.5889	19.1964	20.7987	20.6432	21.5578
2.39181	0.986669	E9AW21	E9AW21	tr|E9AW21|E9AW21_LEIMU Putative endoribonuclease L-PSP (Pb5) OS=Leishmania mexicana (strain MHOM/GT/2001/U1103) OX=929439 GN=LMXM_23_0200 PE=4 SV=1	16.79	23.3	23.3	23.3	10	4	4	4	20.2603	21.9948	21.9918	23.0211	20.668	22.1688	22.1127	23.0567
2.1805	0.986667	E9AKM1	E9AKM1	tr|E9AKM1|E9AKM1_LEIMU V-type proton ATPase subunit OS=Leishmania mexicana (strain MHOM/GT/2001/U1103) OX=929439 GN=LMXM_05_1140 PE=3 SV=1	41.458	5.3	5.3	5.3	2	2	2	2	19.0217	20.7707	20.41	21.4595	19.5647	21.0106	20.5678	21.4916
2.18384	0.983085	E9B2A8	E9B2A8	tr|E9B2A8|E9B2A8_LEIMU Putative peptidase OS=Leishmania mexicana (strain MHOM/GT/2001/U1103) OX=929439 GN=LMXM_30_3090 PE=3 SV=1	118.63	7.7	7.7	7.7	14	7	7	7	21.6671	22.5083	22.8658	23.9616	22.1294	22.741	22.9701	23.8405
2.41101	0.981996	E9AZQ9	E9AZQ9	tr|E9AZQ9|E9AZQ9_LEIMU Uncharacterized protein OS=Leishmania mexicana (strain MHOM/GT/2001/U1103) OX=929439 GN=LMXM_28_0930 PE=4 SV=1	45.651	4.1	4.1	4.1	2	2	2	2	18.959	21.2391	21.0964	21.9916	19.234	21.0595	21.0109	22.0797
3.0395	0.979844	E9AZR2	E9AZR2	tr|E9AZR2|E9AZR2_LEIMU 40S ribosomal protein S14 OS=Leishmania mexicana (strain MHOM/GT/2001/U1103) OX=929439 GN=LMXM_28_0960 PE=3 SV=1	15.563	29.9	29.9	29.9	4	4	4	4	18.6737	20.3398	20.2069	21.2051	19.0088	20.4212	20.2629	21.2245
2.07901	0.975402	E9B6Q7	E9B6Q7	tr|E9B6Q7|E9B6Q7_LEIMU Putative 60S ribosomal protein L23 OS=Leishmania mexicana (strain MHOM/GT/2001/U1103) OX=929439 GN=LMXM_34_3790 PE=3 SV=1	14.956	41.7	41.7	41.7	13	7	7	7	21.0996	22.7038	22.6377	23.7027	21.5011	22.8749	22.817	23.7028
2.47666	0.974059	E9AZB6	E9AZB6	tr|E9AZB6|E9AZB6_LEIMU Putative RNA-binding protein OS=Leishmania mexicana (strain MHOM/GT/2001/U1103) OX=929439 GN=LMXM_27_2100 PE=4 SV=1	46.766	5.7	5.7	5.7	2	2	2	2	19.156	20.4256	20.4909	21.4051	19.6331	20.5829	20.4837	21.5177
2.36588	0.973558	E9AWE0	E9AWE0	tr|E9AWE0|E9AWE0_LEIMU T-complex protein 1 subunit gamma OS=Leishmania mexicana (strain MHOM/GT/2001/U1103) OX=929439 GN=LMXM_23_1220 PE=3 SV=1	60.23	29.4	29.4	29.4	21	13	13	13	21.8903	23.6531	23.6116	24.6609	22.6896	23.8784	23.7371	24.6348
1.95411	0.973498	E9AV44	E9AV44	tr|E9AV44|E9AV44_LEIMU Proteasome regulatory non-ATP-ase subunit 5,putative OS=Leishmania mexicana (strain MHOM/GT/2001/U1103) OX=929439 GN=LMXM_21_0760 PE=4 SV=1	54.428	11.2	11.2	11.2	6	6	6	6	17.8004	19.4047	19.3822	20.4755	18.222	19.5531	19.5861	20.4398
2.49216	0.97332	E9APY5	E9APY5	tr|E9APY5|E9APY5_LEIMU Putative tyrosyl-tRNA synthetase OS=Leishmania mexicana (strain MHOM/GT/2001/U1103) OX=929439 GN=LMXM_14_1370 PE=4 SV=1	75.075	3.1	3.1	3.1	2	2	2	2	17.9968	20.1663	20.2072	21.258	18.5326	20.4031	20.2955	21.1912
1.69594	0.972816	E9B5J3	E9B5J3	tr|E9B5J3|E9B5J3_LEIMU Nucleolar protein family a member-like protein OS=Leishmania mexicana (strain MHOM/GT/2001/U1103) OX=929439 GN=LMXM_33_3980 PE=4 SV=1	16.689	6.1	6.1	6.1	1	1	1	1	15.9804	17.4821	17.2978	18.4379	16.2451	17.6328	17.5714	18.3769
2.27215	0.970108	E9ARD0;E9ARD5;I3V666;W6A238;A0A0K0TMW6;E9ARD3;E9ARD4;E9ARD6	E9ARD0;E9ARD5;I3V666;W6A238;A0A0K0TMW6;E9ARD3	tr|E9ARD0|E9ARD0_LEIMU Elongation factor 1-alpha OS=Leishmania mexicana (strain MHOM/GT/2001/U1103) OX=929439 GN=LMXM_17_0080 PE=3 SV=1;tr|E9ARD5|E9ARD5_LEIMU Elongation factor 1-alpha (Fragment) OS=Leishmania mexicana (strain MHOM/GT/2001/U1103) OX=929439	49.206	65.5	65.5	58.6	113	28	28	23	24.2215	26.0205	26.0651	27.1292	24.5925	26.1475	26.1953	27.0714
3.22444	0.9689	E9B6F2	E9B6F2	tr|E9B6F2|E9B6F2_LEIMU Putative acyl-CoA dehydrogenase OS=Leishmania mexicana (strain MHOM/GT/2001/U1103) OX=929439 GN=LMXM_34_2730 PE=3 SV=1	44.582	11.9	11.9	11.9	5	5	5	5	19.3173	21.4876	21.3178	22.3193	19.6848	21.5112	21.3426	22.279
1.94498	0.967098	E9ANF0	E9ANF0	tr|E9ANF0|E9ANF0_LEIMU Putative ABC transporter OS=Leishmania mexicana (strain MHOM/GT/2001/U1103) OX=929439 GN=LMXM_11_0040 PE=4 SV=1	33.361	4	4	4	1	1	1	1	11.9121	14.8958	13.7765	14.6296	12.3196	14.9718	13.7553	14.8364
1.74057	0.966743	E9AQQ9;E9AQR1;E8NHI9;E9AQR2;E9AQR4;E9AQR0;E9AQR3	E9AQQ9;E9AQR1;E8NHI9;E9AQR2;E9AQR4;E9AQR0;E9AQR3	tr|E9AQQ9|E9AQQ9_LEIMU Uncharacterized protein OS=Leishmania mexicana (strain MHOM/GT/2001/U1103) OX=929439 GN=LMXM_16_1000 PE=4 SV=1;tr|E9AQR1|E9AQR1_LEIMU Uncharacterized protein OS=Leishmania mexicana (strain MHOM/GT/2001/U1103) OX=929439 GN=LMXM_16_101	95.358	2.4	2.4	2.4	2	2	2	2	16.3327	18.1379	17.6709	18.7442	17.0673	18.3122	17.9309	18.7911
2.57823	0.96216	E9AQE0	E9AQE0	tr|E9AQE0|E9AQE0_LEIMU Proliferating cell nuclear antigen OS=Leishmania mexicana (strain MHOM/GT/2001/U1103) OX=929439 GN=LMXM_15_1450 PE=3 SV=1	32.442	12.6	12.6	12.6	3	3	3	3	19.1878	19.62	19.8485	20.7712	18.2557	19.7594	19.7512	20.7528
1.40467	0.961718	E9B4M8	E9B4M8	tr|E9B4M8|E9B4M8_LEIMU Uncharacterized protein OS=Leishmania mexicana (strain MHOM/GT/2001/U1103) OX=929439 GN=LMXM_33_0590 PE=4 SV=1	133.36	1	1	1	2	1	1	1	13.1696	14.6074	14.2431	15.3345	13.7123	14.7972	14.6189	15.451
2.67061	0.958467	E9B2S6	E9B2S6	tr|E9B2S6|E9B2S6_LEIMU Putative ATP-dependent zinc metallopeptidase OS=Leishmania mexicana (strain MHOM/GT/2001/U1103) OX=929439 GN=LMXM_31_1500 PE=4 SV=1	78.201	2.8	2.8	2.8	2	2	2	2	16.1306	17.3626	17.4114	18.377	16.5251	17.5686	17.4809	18.4322
2.32887	0.957226	E9AM28	E9AM28	tr|E9AM28|E9AM28_LEIMU Cofilin-like protein OS=Leishmania mexicana (strain MHOM/GT/2001/U1103) OX=929439 GN=LMXM_08_29_0510 PE=3 SV=1	15.689	12.9	12.9	12.9	2	2	2	2	19.9332	21.8107	21.8037	22.705	20.2864	21.7701	21.6734	22.6866
2.35466	0.955236	E9AW86;E9AW57	E9AW86;E9AW57	tr|E9AW86|E9AW86_LEIMU Acetyl-coenzyme A synthetase OS=Leishmania mexicana (strain MHOM/GT/2001/U1103) OX=929439 GN=LMXM_23_0710 PE=3 SV=1;tr|E9AW57|E9AW57_LEIMU Acetyl-coenzyme A synthetase (Fragment) OS=Leishmania mexicana (strain MHOM/GT/2001/U1103) OX=	77.449	18	18	18	20	13	13	13	21.9888	23.7348	23.7734	24.8105	22.4185	23.9299	23.893	24.7664
1.87852	0.955235	E9B716	E9B716	tr|E9B716|E9B716_LEIMU Uncharacterized protein OS=Leishmania mexicana (strain MHOM/GT/2001/U1103) OX=929439 GN=LMXM_34_4880 PE=4 SV=1	42.553	6.8	6.8	6.8	3	3	3	3	18.5807	20.7897	20.61	21.6828	18.8911	20.9107	20.8315	21.6692
1.40685	0.954636	E9B215	E9B215	tr|E9B215|E9B215_LEIMU Prostaglandin f2-alpha synthase OS=Leishmania mexicana (strain MHOM/GT/2001/U1103) OX=929439 GN=LMXM_30_2150 PE=4 SV=1	31.862	12	12	12	7	3	3	3	17.4308	19.3392	19.0774	20.2477	18.6833	19.8293	19.4643	20.2032
2.58598	0.954125	E9AJQ5;F5A557	E9AJQ5;F5A557	tr|E9AJQ5|E9AJQ5_LEIMU Delta-1-pyrroline-5-carboxylate dehydrogenase,putative OS=Leishmania mexicana (strain MHOM/GT/2001/U1103) OX=929439 GN=LMXM_03_0200 PE=3 SV=1;tr|F5A557|F5A557_LEIAM Delta1-pyrroline-5-carboxylate dehydrogenase OS=Leishmania amazonens	59.466	15.6	15.6	15.6	10	9	9	9	21.1555	22.9226	23.0187	23.987	21.6308	23.0328	23.1003	24.0402
2.5246	0.952312	E9B494	E9B494	tr|E9B494|E9B494_LEIMU Isocitrate dehydrogenase [NADP] OS=Leishmania mexicana (strain MHOM/GT/2001/U1103) OX=929439 GN=LMXM_32_2550 PE=4 SV=1	46.498	9.4	9.4	9.4	5	5	5	5	19.4771	21.005	20.9869	21.9516	19.8048	21.157	21.072	22.012
1.83182	0.951539	E9AV48	E9AV48	tr|E9AV48|E9AV48_LEIMU Uncharacterized protein OS=Leishmania mexicana (strain MHOM/GT/2001/U1103) OX=929439 GN=LMXM_21_0800 PE=4 SV=1	249.23	4.2	4.2	4.2	10	10	10	10	19.9841	21.7013	21.6229	22.6919	20.2389	21.9102	21.8564	22.6904
2.29764	0.951365	E9AW04	E9AW04	tr|E9AW04|E9AW04_LEIMU Peroxidoxin (Tryparedoxin peroxidase) OS=Leishmania mexicana (strain MHOM/GT/2001/U1103) OX=929439 GN=LMXM_23_0040 PE=4 SV=1	25.373	20.8	20.8	4.9	6	5	5	1	19.498	22.6025	21.6741	22.6522	19.9508	22.7089	21.6087	22.5334
2.01009	0.951071	E9B5S5	E9B5S5	tr|E9B5S5|E9B5S5_LEIMU Putative ATP-dependent DEAD-box RNA helicase OS=Leishmania mexicana (strain MHOM/GT/2001/U1103) OX=929439 GN=LMXM_34_0370 PE=3 SV=1	46.365	28.1	28.1	28.1	13	9	9	9	20.0234	21.5606	21.5249	22.5737	20.4764	21.6974	21.7142	22.5676
2.27954	0.949416	E9B6B5	E9B6B5	tr|E9B6B5|E9B6B5_LEIMU Putative aminopeptidase P OS=Leishmania mexicana (strain MHOM/GT/2001/U1103) OX=929439 GN=LMXM_34_2350 PE=3 SV=1	53.78	16.7	16.7	16.7	12	8	8	8	19.9603	21.5469	21.4162	22.4581	20.2967	21.6647	21.5402	22.3972
2.14613	0.947881	E9B5S0	E9B5S0	tr|E9B5S0|E9B5S0_LEIMU Putative serine palmitoyltransferase OS=Leishmania mexicana (strain MHOM/GT/2001/U1103) OX=929439 GN=LMXM_34_0320 PE=3 SV=1	58.428	13.5	13.5	13.5	9	7	7	7	20.0223	22.2184	22.3006	23.3352	20.7519	22.3109	22.4612	23.3224
5.23205	0.947489	E9AKA4;C6KJE2;C6KJD6;C6KJD5	E9AKA4;C6KJE2;C6KJD6;C6KJD5	tr|E9AKA4|E9AKA4_LEIMU Actin OS=Leishmania mexicana (strain MHOM/GT/2001/U1103) OX=929439 GN=LMXM_04_1230 PE=3 SV=1;tr|C6KJE2|C6KJE2_LEIAM Actin OS=Leishmania amazonensis OX=5659 PE=3 SV=1;tr|C6KJD6|C6KJD6_LEIME Actin OS=Leishmania mexicana OX=5665 PE=3 SV	40.483	33.3	33.3	33.3	16	11	11	11	21.6251	23.5665	23.5372	24.4866	22.0213	23.6923	23.5366	24.4821
3.36072	0.946244	E9AJZ6	E9AJZ6	tr|E9AJZ6|E9AJZ6_LEIMU Putative exosome complex exonuclease RRP40 OS=Leishmania mexicana (strain MHOM/GT/2001/U1103) OX=929439 GN=LMXM_04_0120 PE=4 SV=1	35.317	3.9	3.9	3.9	1	1	1	1	14.2164	16.2025	16.2376	17.1973	14.1904	16.3327	16.2265	17.1594
3.02481	0.9455	E9B121;E9B125;E9B119;E9B120	E9B121;E9B125;E9B119;E9B120	tr|E9B121|E9B121_LEIMU Putative heat shock 70-related protein 1, mitochondrial OS=Leishmania mexicana (strain MHOM/GT/2001/U1103) OX=929439 GN=LMXM_29_2490 PE=3 SV=1;tr|E9B125|E9B125_LEIMU Putative heat shock 70-related protein 1, mitochondrial OS=Leishman	72.521	27.6	26.4	26.4	39	20	18	18	22.5658	24.611	24.5594	25.5061	22.9603	24.7374	24.6017	25.546
2.7779	0.940346	E9B4C0	E9B4C0	tr|E9B4C0|E9B4C0_LEIMU Uncharacterized protein OS=Leishmania mexicana (strain MHOM/GT/2001/U1103) OX=929439 GN=LMXM_32_2800 PE=4 SV=1	17.371	12.5	12.5	12.5	1	1	1	1	16.6673	18.8403	18.6684	19.6363	17.2327	18.98	18.7428	19.6556
3.55009	0.939966	E9ARX7	E9ARX7	tr|E9ARX7|E9ARX7_LEIMU Kinesin-like protein OS=Leishmania mexicana (strain MHOM/GT/2001/U1103) OX=929439 GN=LMXM_19_0260 PE=3 SV=1	93.838	3.8	3.8	3.8	2	2	2	2	16.3233	18.1828	18.2373	19.1554	16.5069	18.3053	18.2199	19.1818
2.10145	0.93737	E9B4I7	E9B4I7	tr|E9B4I7|E9B4I7_LEIMU Uncharacterized protein OS=Leishmania mexicana (strain MHOM/GT/2001/U1103) OX=929439 GN=LMXM_33_0190 PE=4 SV=1	55.984	3.3	3.3	3.3	2	2	2	2	17.2335	19.123	18.6288	19.5858	17.6644	19.1807	18.7655	19.6832
3.29569	0.935496	E9ASP6;Q9U5N6	E9ASP6	tr|E9ASP6|E9ASP6_LEIMU Fructose-bisphosphate aldolase OS=Leishmania mexicana (strain MHOM/GT/2001/U1103) OX=929439 GN=LMXM_36_1260 PE=3 SV=1	40.833	51.5	51.5	51.5	32	17	17	17	22.1472	24.1112	24.1023	25.0631	22.564	24.2899	24.1433	25.0535
2.50233	0.93398	E9AWD4	E9AWD4	tr|E9AWD4|E9AWD4_LEIMU Putative coronin OS=Leishmania mexicana (strain MHOM/GT/2001/U1103) OX=929439 GN=LMXM_23_1165 PE=4 SV=1	56.585	1.8	1.8	1.8	1	1	1	1	17.0571	18.9858	18.8765	19.8555	17.5668	19.1142	18.9806	19.8695
3.15188	0.933792	E9AQZ4	E9AQZ4	tr|E9AQZ4|E9AQZ4_LEIMU Cystathionine beta-synthase OS=Leishmania mexicana (strain MHOM/GT/2001/U1103) OX=929439 GN=LMXM_17_0250 PE=4 SV=1	38.999	11.7	11.7	11.7	5	4	4	4	18.8119	20.741	20.4965	21.4112	19.3685	20.6579	20.5068	21.4597
2.25096	0.932866	E9ATU4	E9ATU4	tr|E9ATU4|E9ATU4_LEIMU Uncharacterized protein OS=Leishmania mexicana (strain MHOM/GT/2001/U1103) OX=929439 GN=LMXM_36_5100 PE=4 SV=1	105.88	11.5	11.5	11.5	13	10	10	10	21.2687	23.5123	23.3701	24.3673	21.7005	23.5873	23.51	24.3786
1.59656	0.931308	E8NHQ8;E9B3E5	E8NHQ8;E9B3E5	tr|E8NHQ8|E8NHQ8_LEIMU 3-hydroxyisobutyryl-CoA hydrolase, mitochondrial OS=Leishmania mexicana (strain MHOM/GT/2001/U1103) OX=929439 GN=LmxM_31_3650_1 PE=3 SV=1;tr|E9B3E5|E9B3E5_LEIMU 3-hydroxyisobutyryl-CoA hydrolase, mitochondrial (Fragment) OS=Leishmani	39.133	10.5	10.5	10.5	6	3	3	3	18.3994	21.8533	19.4295	20.5738	18.8589	21.8506	19.6596	20.3779
1.98744	0.930835	E9AW60	E9AW60	tr|E9AW60|E9AW60_LEIMU Uncharacterized protein OS=Leishmania mexicana (strain MHOM/GT/2001/U1103) OX=929439 GN=LMXM_23_0547 PE=4 SV=1	96.797	1.5	1.5	1.5	1	1	1	1	17.109	18.9054	18.9026	19.9378	17.4365	19.3435	19.092	19.9185
1.8677	0.930161	E9ANQ5	E9ANQ5	tr|E9ANQ5|E9ANQ5_LEIMU Uncharacterized protein OS=Leishmania mexicana (strain MHOM/GT/2001/U1103) OX=929439 GN=LMXM_11_1160 PE=4 SV=1	123.4	1.9	1.9	1.9	2	2	2	2	17.0233	18.8983	18.8192	19.7344	17.2711	19.0189	18.9583	19.9034
1.70953	0.929983	E9AMA8	E9AMA8	tr|E9AMA8|E9AMA8_LEIMU Superoxide dismutase OS=Leishmania mexicana (strain MHOM/GT/2001/U1103) OX=929439 GN=LMXM_08_0290 PE=3 SV=1	26.519	12.6	12.6	12.6	4	3	3	3	20.4328	22.3968	22.2291	23.3335	21.0441	22.5899	22.4697	23.2253
2.3405	0.927673	Q95PT4;E9APY4;O00815	Q95PT4;E9APY4;O00815	tr|Q95PT4|Q95PT4_LEIME Myo-inositol-1-phosphate synthase OS=Leishmania mexicana OX=5665 GN=ino1 PE=4 SV=1;tr|E9APY4|E9APY4_LEIMU Myo-inositol-1-phosphate synthase OS=Leishmania mexicana (strain MHOM/GT/2001/U1103) OX=929439 GN=LMXM_14_1360 PE=4 SV=1;tr|O00	58.19	8.2	8.2	8.2	5	3	3	3	18.4187	20.325	20.0727	21.0882	18.927	20.4975	20.1747	21.0146
3.05626	0.923345	E9B6F3	E9B6F3	tr|E9B6F3|E9B6F3_LEIMU Galactokinase-like protein OS=Leishmania mexicana (strain MHOM/GT/2001/U1103) OX=929439 GN=LMXM_34_2740 PE=4 SV=1	53.301	9.5	9.5	9.5	5	4	4	4	18.289	20.1942	20.005	20.9668	18.7913	20.2963	20.0475	20.9324
2.57139	0.923275	E9AVK6	E9AVK6	tr|E9AVK6|E9AVK6_LEIMU Putative amino acid permease OS=Leishmania mexicana (strain MHOM/GT/2001/U1103) OX=929439 GN=LMXM_22_0230 PE=4 SV=1	53.569	2.9	2.9	2.9	2	2	2	2	18.3731	19.932	19.8933	20.7898	18.6238	20.0461	19.9288	20.8788
5.48828	0.921195	E9APD0	E9APD0	tr|E9APD0|E9APD0_LEIMU NADH-cytochrome b5 reductase OS=Leishmania mexicana (strain MHOM/GT/2001/U1103) OX=929439 GN=LMXM_13_1060 PE=3 SV=1	34.818	10.4	10.4	10.4	6	3	3	3	18.2323	20.3626	20.1631	21.0866	18.8256	20.6261	20.1659	21.0849
3.08001	0.919508	E9B064	E9B064	tr|E9B064|E9B064_LEIMU Putative vacuolar ATP synthase subunit b OS=Leishmania mexicana (strain MHOM/GT/2001/U1103) OX=929439 GN=LMXM_28_2430 PE=3 SV=1	55.529	15.6	15.6	15.6	6	6	6	6	19.6261	20.9651	20.9579	21.9148	19.9456	21.1034	20.9926	21.8747
2.6644	0.916282	E9AKR3	E9AKR3	tr|E9AKR3|E9AKR3_LEIMU NAD(P)-dependent steroid dehydrogenase-like protein OS=Leishmania mexicana (strain MHOM/GT/2001/U1103) OX=929439 GN=LMXM_06_0350 PE=3 SV=1	41.269	7.7	7.7	7.7	2	2	2	2	16.9803	18.8022	18.641	19.5659	17.6906	18.96	18.7094	19.6171
1.79068	0.916025	Q9NL75;E9AQL2	Q9NL75;E9AQL2	tr|Q9NL75|Q9NL75_LEIAM Aspartate carbamoyltransferase OS=Leishmania amazonensis OX=5659 GN=pyr2 PE=3 SV=1;tr|E9AQL2|E9AQL2_LEIMU Putative aspartate carbamoyltransferase OS=Leishmania mexicana (strain MHOM/GT/2001/U1103) OX=929439 GN=LMXM_16_0540 PE=3 SV=1	35.416	3.7	3.7	3.7	1	1	1	1	17.3632	19.0169	19.0205	19.8269	18.1687	19.3302	19.0367	20.0624
2.7182	0.91424	Q95NJ3;E8NHN2;Q7KFG4;E8NHN3	Q95NJ3;E8NHN2;Q7KFG4	tr|Q95NJ3|Q95NJ3_LEIAM Activated C kinase protein OS=Leishmania amazonensis OX=5659 PE=2 SV=1;tr|E8NHN2|E8NHN2_LEIMU Activated protein kinase c receptor (LACK),guanine nucleotide-binding protein beta subunit-like protein OS=Leishmania mexicana (strain MHOM	34.402	45.2	45.2	45.2	18	11	11	11	20.9755	22.9559	22.8367	23.8001	21.4119	23.0412	22.9141	23.7793
2.34335	0.913113	E9B5F8	E9B5F8	tr|E9B5F8|E9B5F8_LEIMU Vacuolar ATP synthase catalytic subunit A,putative OS=Leishmania mexicana (strain MHOM/GT/2001/U1103) OX=929439 GN=LMXM_33_3670 PE=3 SV=1	67.812	16.7	16.7	16.7	18	10	10	10	20.0769	22.029	21.871	22.8656	20.4607	22.21	21.9212	22.7528
2.09555	0.912649	E9ASS3;E9B745	E9ASS3	tr|E9ASS3|E9ASS3_LEIMU Uncharacterized protein OS=Leishmania mexicana (strain MHOM/GT/2001/U1103) OX=929439 GN=LMXM_36_1530 PE=4 SV=1	56.104	9	9	7.4	6	4	4	3	19.1324	21.6364	21.4614	22.4891	19.6167	21.7736	21.5592	22.3568
2.4727	0.912527	E9AYF0	E9AYF0	tr|E9AYF0|E9AYF0_LEIMU Putative cytochrome c oxidase subunit V OS=Leishmania mexicana (strain MHOM/GT/2001/U1103) OX=929439 GN=LMXM_26_1710 PE=4 SV=1	22.272	29.6	29.6	29.6	4	4	4	4	18.4128	20.7061	20.4538	21.31	18.9112	20.756	20.3479	21.3168
1.6652	0.909509	E9AVB9	E9AVB9	tr|E9AVB9|E9AVB9_LEIMU V-type proton ATPase subunit H OS=Leishmania mexicana (strain MHOM/GT/2001/U1103) OX=929439 GN=LMXM_21_1340 PE=3 SV=1	54.09	3.7	3.7	3.7	1	1	1	1	17.9982	19.2216	18.9198	20.0188	18.4166	19.2752	19.1419	19.862
2.04001	0.904658	E9B552	E9B552	tr|E9B552|E9B552_LEIMU RuvB-like helicase OS=Leishmania mexicana (strain MHOM/GT/2001/U1103) OX=929439 GN=LMXM_33_2610 PE=3 SV=1	53.717	4.8	4.8	4.8	3	2	2	2	17.6589	18.6324	18.5559	19.5505	17.6128	18.9427	18.7298	19.5445
2.20619	0.904033	E9B5G5	E9B5G5	tr|E9B5G5|E9B5G5_LEIMU Serine palmitoyltransferase-like protein OS=Leishmania mexicana (strain MHOM/GT/2001/U1103) OX=929439 GN=LMXM_33_3740 PE=4 SV=1	53.924	12.7	12.7	12.7	6	4	4	4	18.5504	20.2598	20.2787	21.2548	18.9979	20.3818	20.4219	21.2539
3.17634	0.903823	E9AQN5	E9AQN5	tr|E9AQN5|E9AQN5_LEIMU Transaldolase OS=Leishmania mexicana (strain MHOM/GT/2001/U1103) OX=929439 GN=LMXM_16_0760 PE=3 SV=1	36.976	17.9	17.9	17.9	10	6	6	6	20.6682	22.9686	22.7047	23.6059	21.0775	23.0127	22.735	23.6414
1.49524	0.90166	E9AY99	E9AY99	tr|E9AY99|E9AY99_LEIMU Uncharacterized protein OS=Leishmania mexicana (strain MHOM/GT/2001/U1103) OX=929439 GN=LMXM_26_1200 PE=4 SV=1	71.525	2.5	2.5	2.5	1	1	1	1	11.8583	14.6021	14.3227	15.2257	12.7797	14.9813	14.0904	14.9907
1.69362	0.900434	E9B609	E9B609	tr|E9B609|E9B609_LEIMU Putative ubiquitin-conjugating enzyme e2 OS=Leishmania mexicana (strain MHOM/GT/2001/U1103) OX=929439 GN=LMXM_34_1300 PE=3 SV=1	16.679	23.6	23.6	23.6	2	2	2	2	17.1543	18.9799	19.0161	20.0363	17.6259	19.2363	19.2755	20.0562
2.09967	0.899596	E9ANK8;E9ANK7	E9ANK8	tr|E9ANK8|E9ANK8_LEIMU Putative aminopeptidase (Metallo-peptidase, clan mf, family m17) OS=Leishmania mexicana (strain MHOM/GT/2001/U1103) OX=929439 GN=LMXM_11_0630 PE=4 SV=1	56.931	18.7	18.7	18.7	15	10	10	10	20.5585	21.5054	21.5713	22.5746	20.7485	21.5513	21.7226	22.5185
1.98787	0.896607	E9B181	E9B181	tr|E9B181|E9B181_LEIMU Uncharacterized protein OS=Leishmania mexicana (strain MHOM/GT/2001/U1103) OX=929439 GN=LMXM_29_3070 PE=4 SV=1	42.624	2.3	2.3	2.3	2	1	1	1	13.3595	14.7739	14.7495	15.7417	14.0998	15.261	14.9326	15.7336
1.79857	0.895063	E9AR52;E9AS21;E9AS20;E9B5M1	E9AR52;E9AS21;E9AS20;E9B5M1	tr|E9AR52|E9AR52_LEIMU Kinesin-like protein OS=Leishmania mexicana (strain MHOM/GT/2001/U1103) OX=929439 GN=LMXM_17_0800 PE=3 SV=1;tr|E9AS21|E9AS21_LEIMU Putative kinesin OS=Leishmania mexicana (strain MHOM/GT/2001/U1103) OX=929439 GN=LMXM_19_0690 PE=3 SV=	104.79	1.2	1.2	1.2	1	1	1	1	18.3787	19.6699	19.5982	20.6252	18.8013	19.823	19.8233	20.5865
2.13444	0.894763	Q4TZP6;E9AKR5	Q4TZP6;E9AKR5	tr|Q4TZP6|Q4TZP6_LEIME Glutamine synthetase OS=Leishmania mexicana OX=5665 PE=3 SV=1;tr|E9AKR5|E9AKR5_LEIMU Putative glutamine synthetase OS=Leishmania mexicana (strain MHOM/GT/2001/U1103) OX=929439 GN=LMXM_06_0370 PE=3 SV=1	42.292	32.5	32.5	32.5	11	9	9	9	19.9686	21.4965	21.5685	22.5253	20.3432	21.6023	21.7201	22.5529
2.29009	0.892174	E9ALB7	E9ALB7	tr|E9ALB7|E9ALB7_LEIMU RNA binding protein-like protein OS=Leishmania mexicana (strain MHOM/GT/2001/U1103) OX=929439 GN=LMXM_07_1000 PE=4 SV=1	38.543	2.7	2.7	2.7	1	1	1	1	18.042	19.9357	20.0552	20.8701	18.5053	19.956	20.0254	20.9949
2.12783	0.891638	E9B0J8	E9B0J8	tr|E9B0J8|E9B0J8_LEIMU GrpE protein homolog OS=Leishmania mexicana (strain MHOM/GT/2001/U1103) OX=929439 GN=LMXM_29_0730 PE=3 SV=1	23.867	8.7	8.7	8.7	2	2	2	2	17.5555	20.3955	20.0375	20.8328	17.8946	20.4378	19.8892	20.8772
2.3385	0.89112	E9ALI8	E9ALI8	tr|E9ALI8|E9ALI8_LEIMU Putative aspartyl aminopeptidase OS=Leishmania mexicana (strain MHOM/GT/2001/U1103) OX=929439 GN=LMXM_08_29_2360 PE=3 SV=1	49.627	6	6	6	2	2	2	2	17.4477	20.161	19.3816	20.2288	17.801	20.2007	19.4113	20.3462
2.13021	0.889937	E9ALM8	E9ALM8	tr|E9ALM8|E9ALM8_LEIMU Putative fumarate hydratase (Fragment) OS=Leishmania mexicana (strain MHOM/GT/2001/U1103) OX=929439 GN=LMXM_08_29_1960 PE=4 SV=1	24.516	16.9	16.9	16.9	5	4	4	4	19.0233	20.9471	21.0325	22.0095	19.4033	21.0334	21.0542	21.857
2.7779	0.88883	E9B0L7	E9B0L7	tr|E9B0L7|E9B0L7_LEIMU Putative adenosine kinase OS=Leishmania mexicana (strain MHOM/GT/2001/U1103) OX=929439 GN=LMXM_29_0880 PE=4 SV=1	37.219	30.1	30.1	30.1	19	9	9	9	21.3975	23.7883	23.5305	24.455	21.9435	23.9412	23.6032	24.4564
2.13813	0.88882	E9AW01	E9AW01	tr|E9AW01|E9AW01_LEIMU Uncharacterized protein OS=Leishmania mexicana (strain MHOM/GT/2001/U1103) OX=929439 GN=LMXM_23_0020 PE=4 SV=1	42.995	5.5	5.5	5.5	3	2	2	2	17.6915	19.2859	19.4322	20.3738	18.286	19.6657	19.579	20.415
2.99344	0.88875	E9ASX8	E9ASX8	tr|E9ASX8|E9ASX8_LEIMU Chaperonin HSP60, mitochondrial OS=Leishmania mexicana (strain MHOM/GT/2001/U1103) OX=929439 GN=LMXM_36_2030 PE=3 SV=1	59.655	38.2	38.2	15	37	20	20	6	22.234	24.5565	24.2085	25.1373	22.5581	24.6511	24.2471	25.0958
2.93748	0.888402	E9ARS1	E9ARS1	tr|E9ARS1|E9ARS1_LEIMU Putative heat shock protein OS=Leishmania mexicana (strain MHOM/GT/2001/U1103) OX=929439 GN=LMXM_18_1370 PE=3 SV=1	91.953	24.3	24.3	24.3	27	16	16	16	21.2208	23.3522	23.2975	24.2166	21.6824	23.4963	23.358	24.2157
3.03752	0.887635	E9AMI0	E9AMI0	tr|E9AMI0|E9AMI0_LEIMU Uncharacterized protein OS=Leishmania mexicana (strain MHOM/GT/2001/U1103) OX=929439 GN=LMXM_08_1100 PE=4 SV=1	42.21	18.9	18.9	18.9	14	8	8	8	20.9434	23.0483	22.9232	23.7922	21.3796	23.1977	22.9378	23.844
2.06556	0.88687	E9AMJ8;Q9BIX5;E9AVI3;E9AMJ9;E9B3R4;P21148	E9AMJ8;Q9BIX5;E9AVI3;E9AMJ9;E9B3R4;P21148	tr|E9AMJ8|E9AMJ8_LEIMU Tubulin beta chain OS=Leishmania mexicana (strain MHOM/GT/2001/U1103) OX=929439 GN=LMXM_08_1230 PE=3 SV=1;tr|Q9BIX5|Q9BIX5_LEIME Tubulin beta chain OS=Leishmania mexicana OX=5665 PE=2 SV=1;tr|E9AVI3|E9AVI3_LEIMU Tubulin beta chain OS	46.244	19.3	19.3	19.3	26	8	8	8	21.497	23.303	23.0509	24.0444	21.7506	23.3793	23.2059	23.9862
2.34429	0.885236	E9B1X2	E9B1X2	tr|E9B1X2|E9B1X2_LEIMU Uncharacterized protein OS=Leishmania mexicana (strain MHOM/GT/2001/U1103) OX=929439 GN=LMXM_30_1720 PE=3 SV=1	131.65	2.1	2.1	2.1	2	2	2	2	14.4161	16.0667	15.9642	16.8357	14.8617	16.1853	15.867	16.766
3.05406	0.884597	E9AZ16	E9AZ16	tr|E9AZ16|E9AZ16_LEIMU Putative intraflagellar transport protein IFT88 OS=Leishmania mexicana (strain MHOM/GT/2001/U1103) OX=929439 GN=LMXM_27_1130 PE=4 SV=1	91.082	1.2	1.2	1.2	1	1	1	1	18.1437	20.371	20.1721	21.0776	18.6138	20.4696	20.2238	21.0874
2.45808	0.884151	E9B6L6	E9B6L6	tr|E9B6L6|E9B6L6_LEIMU Uncharacterized protein OS=Leishmania mexicana (strain MHOM/GT/2001/U1103) OX=929439 GN=LMXM_34_3370 PE=4 SV=1	117.02	0.9	0.9	0.9	1	1	1	1	18.0347	19.3182	19.4969	20.4202	18.0161	19.5921	19.4732	20.3183
1.80854	0.883806	E9B520	E9B520	tr|E9B520|E9B520_LEIMU Putative asparaginyl-tRNA synthetase OS=Leishmania mexicana (strain MHOM/GT/2001/U1103) OX=929439 GN=LMXM_33_2340 PE=4 SV=1	98.674	4.2	4.2	4.2	4	3	3	3	19.3684	20.6889	20.728	21.7002	19.6294	20.9106	20.9469	21.7424
1.96482	0.882285	E9AZ67	E9AZ67	tr|E9AZ67|E9AZ67_LEIMU Uncharacterized protein OS=Leishmania mexicana (strain MHOM/GT/2001/U1103) OX=929439 GN=LMXM_27_1640 PE=4 SV=1	100.7	1.7	1.7	1.7	1	1	1	1	16.1092	17.2557	17.4051	18.4127	16.6035	17.8907	17.5686	18.3256
1.92127	0.881123	E9AJQ1	E9AJQ1	tr|E9AJQ1|E9AJQ1_LEIMU Putative ABC transporter protein OS=Leishmania mexicana (strain MHOM/GT/2001/U1103) OX=929439 GN=LMXM_03_0160 PE=4 SV=1	82.403	1.2	1.2	1.2	1	1	1	1	14.698	15.9356	15.9432	16.9317	14.9852	16.2509	16.1367	16.9104
2.41244	0.879781	E9AST4	E9AST4	tr|E9AST4|E9AST4_LEIMU Clathrin heavy chain OS=Leishmania mexicana (strain MHOM/GT/2001/U1103) OX=929439 GN=LMXM_36_1630 PE=3 SV=1	191.23	0.9	0.9	0.9	1	1	1	1	17.8282	19.5467	19.5727	20.5255	18.3855	19.871	19.6719	20.4786
2.44117	0.879734	E9B1L9	E9B1L9	tr|E9B1L9|E9B1L9_LEIMU Uncharacterized protein OS=Leishmania mexicana (strain MHOM/GT/2001/U1103) OX=929439 GN=LMXM_30_0680 PE=4 SV=1	32.313	7.8	7.8	7.8	4	2	2	2	18.4354	20.6322	20.2402	21.1843	18.8658	20.7216	20.3431	21.1584
1.8186	0.878771	E9B5P8	E9B5P8	tr|E9B5P8|E9B5P8_LEIMU Uncharacterized protein OS=Leishmania mexicana (strain MHOM/GT/2001/U1103) OX=929439 GN=LMXM_34_0100 PE=4 SV=1	24.239	13.9	13.9	13.9	2	2	2	2	18.4037	20.3918	20.0352	21.042	18.7193	20.4076	20.2505	21.0013
2.56095	0.877498	E9ANB8	E9ANB8	tr|E9ANB8|E9ANB8_LEIMU Uncharacterized protein OS=Leishmania mexicana (strain MHOM/GT/2001/U1103) OX=929439 GN=LMXM_10_1080 PE=4 SV=1	88.651	2.7	2.7	2.7	2	2	2	2	18.753	20.552	20.6164	21.4902	19.0539	20.7176	20.5476	21.4288
2.1285	0.87264	E9B278	E9B278	tr|E9B278|E9B278_LEIMU Putative ADP-ribosylation factor OS=Leishmania mexicana (strain MHOM/GT/2001/U1103) OX=929439 GN=LMXM_30_2790 PE=3 SV=1	20.129	16.3	16.3	16.3	5	3	3	3	19.1962	21.5324	21.1922	22.1277	19.5541	21.5604	21.3417	22.1515
1.80757	0.871933	E9AW29;A0A0R6YBG3;A0A0R6XTR4	E9AW29;A0A0R6YBG3;A0A0R6XTR4	tr|E9AW29|E9AW29_LEIMU Putative argininosuccinate synthase OS=Leishmania mexicana (strain MHOM/GT/2001/U1103) OX=929439 GN=LMXM_23_0260 PE=3 SV=1;tr|A0A0R6YBG3|A0A0R6YBG3_LEIAM Putative argininosuccinate synthase OS=Leishmania amazonensis OX=5659 PE=3 SV=1	46.534	3.6	3.6	3.6	2	2	2	2	17.5632	19.0793	19.2541	20.2705	17.716	19.3485	19.4568	20.1843
1.59089	0.871754	E9ARJ3	E9ARJ3	tr|E9ARJ3|E9ARJ3_LEIMU V-type proton ATPase subunit C OS=Leishmania mexicana (strain MHOM/GT/2001/U1103) OX=929439 GN=LMXM_18_0560 PE=3 SV=1	43.466	10.8	10.8	10.8	4	3	3	3	15.8858	17.5702	17.3748	18.0552	16.5703	17.6475	17.2463	18.3093
1.66952	0.871415	E9AWP2	E9AWP2	tr|E9AWP2|E9AWP2_LEIMU Putative DNAJ domain protein OS=Leishmania mexicana (strain MHOM/GT/2001/U1103) OX=929439 GN=LMXM_24_0520 PE=4 SV=1	88.196	2.3	2.3	2.3	1	1	1	1	15.6498	16.9915	16.7744	17.7702	16.1969	17.18	17.0334	17.7804
2.56339	0.868708	E9AXF3	E9AXF3	tr|E9AXF3|E9AXF3_LEIMU Uncharacterized protein OS=Leishmania mexicana (strain MHOM/GT/2001/U1103) OX=929439 GN=LMXM_25_0750 PE=3 SV=1	45.211	16.5	16.5	16.5	9	7	7	7	20.2269	22.4023	22.2871	23.0992	20.6299	22.506	22.1999	23.1253
2.51068	0.867246	E9AKP0	E9AKP0	tr|E9AKP0|E9AKP0_LEIMU Peptidyl-prolyl cis-trans isomerase OS=Leishmania mexicana (strain MHOM/GT/2001/U1103) OX=929439 GN=LMXM_06_0120 PE=3 SV=1	20.433	4.3	4.3	4.3	1	1	1	1	16.331	17.9332	17.9878	18.9219	17.2423	18.3139	18.0687	18.8691
3.56768	0.86516	E9ANP7	E9ANP7	tr|E9ANP7|E9ANP7_LEIMU Uncharacterized protein OS=Leishmania mexicana (strain MHOM/GT/2001/U1103) OX=929439 GN=LMXM_11_1030 PE=4 SV=1	27.617	11.9	11.9	11.9	3	3	3	3	18.9948	21.1999	21.0202	21.9054	19.3974	21.3145	21.0423	21.8875
1.62208	0.863548	E9AQY7	E9AQY7	tr|E9AQY7|E9AQY7_LEIMU Uncharacterized protein OS=Leishmania mexicana (strain MHOM/GT/2001/U1103) OX=929439 GN=LMXM_17_0120 PE=4 SV=1	36.225	2.5	2.5	2.5	1	1	1	1	17.7554	19.7031	19.5419	20.5835	18.4188	19.9333	19.7921	20.4775
3.06983	0.861581	E9ARD8	E9ARD8	tr|E9ARD8|E9ARD8_LEIMU Uncharacterized protein OS=Leishmania mexicana (strain MHOM/GT/2001/U1103) OX=929439 GN=LMXM_18_0010 PE=4 SV=1	113.4	1.1	1.1	1.1	1	1	1	1	16.4462	17.8099	17.9537	18.814	16.8164	17.9906	17.9168	18.7798
1.95639	0.861178	E9AJM9	E9AJM9	tr|E9AJM9|E9AJM9_LEIMU Putative mitochondrial carrier protein OS=Leishmania mexicana (strain MHOM/GT/2001/U1103) OX=929439 GN=LMXM_02_0670 PE=3 SV=1	34.386	8.6	8.6	8.6	3	3	3	3	18.9503	21.4591	20.8535	21.7258	19.498	21.403	20.9933	21.8434
1.70301	0.860422	E9ASM7	E9ASM7	tr|E9ASM7|E9ASM7_LEIMU Putative ribosomal protein L24 OS=Leishmania mexicana (strain MHOM/GT/2001/U1103) OX=929439 GN=LMXM_36_1070 PE=4 SV=1	14.571	33.1	33.1	33.1	7	3	3	3	20.1732	21.4441	21.2932	22.264	20.5434	21.4746	21.5379	22.2879
2.2642	0.858791	E9B2G7	E9B2G7	tr|E9B2G7|E9B2G7_LEIMU Putative prostaglandin f synthase OS=Leishmania mexicana (strain MHOM/GT/2001/U1103) OX=929439 GN=LMXM_31_0460 PE=4 SV=1	32.065	5.4	5.4	5.4	3	1	1	1	17.3609	18.6885	18.6677	19.5812	17.7702	18.8485	18.7939	19.598
2.25523	0.857738	E9APP0	E9APP0	tr|E9APP0|E9APP0_LEIMU Uncharacterized protein OS=Leishmania mexicana (strain MHOM/GT/2001/U1103) OX=929439 GN=LMXM_14_0450 PE=4 SV=1	36.492	2.8	2.8	2.8	1	1	1	1	17.3353	19.509	19.2508	20.0522	17.9168	19.6464	19.2656	20.1797
1.94024	0.857467	E9ARF7	E9ARF7	tr|E9ARF7|E9ARF7_LEIMU UDP-galactopyranose mutase OS=Leishmania mexicana (strain MHOM/GT/2001/U1103) OX=929439 GN=LMXM_18_0200 PE=4 SV=1	54.992	6.1	6.1	6.1	2	2	2	2	17.3814	19.4735	19.1086	20.0813	18.06	19.4238	19.2862	20.0284
2.30302	0.855439	E9AM68	E9AM68	tr|E9AM68|E9AM68_LEIMU Uncharacterized protein OS=Leishmania mexicana (strain MHOM/GT/2001/U1103) OX=929439 GN=LMXM_08_29_0110 PE=3 SV=1	324.92	2.3	2.3	2.3	6	6	6	6	17.6027	19.5245	18.9407	19.8633	18.1215	19.6141	19.061	19.8493
2.31823	0.854998	E9B3B0	E9B3B0	tr|E9B3B0|E9B3B0_LEIMU Putative chaperonin alpha subunit OS=Leishmania mexicana (strain MHOM/GT/2001/U1103) OX=929439 GN=LMXM_31_3270 PE=3 SV=1	59.189	22.5	22.5	22.5	13	10	10	10	20.6941	22.1071	22.1481	23.0791	21.1151	22.3275	22.2602	23.0392
2.21939	0.852313	E9AZV7	E9AZV7	tr|E9AZV7|E9AZV7_LEIMU Haloacid dehalogenase-like hydrolase-like protein OS=Leishmania mexicana (strain MHOM/GT/2001/U1103) OX=929439 GN=LMXM_28_1380 PE=4 SV=1	44.373	2.7	2.7	2.7	1	1	1	1	17.7056	19.3744	19.3896	20.1552	17.7893	19.6162	19.2665	20.2055
2.57262	0.852134	E9AM50	E9AM50	tr|E9AM50|E9AM50_LEIMU Uncharacterized protein OS=Leishmania mexicana (strain MHOM/GT/2001/U1103) OX=929439 GN=LMXM_08_29_0280 PE=4 SV=1	53.348	3.7	3.7	3.7	1	1	1	1	15.2444	16.9266	16.6665	17.5731	15.5662	17.1338	16.6904	17.4881
1.86386	0.851041	E9B5J2	E9B5J2	tr|E9B5J2|E9B5J2_LEIMU AP-1 complex subunit gamma OS=Leishmania mexicana (strain MHOM/GT/2001/U1103) OX=929439 GN=LMXM_33_3970 PE=3 SV=1	91.286	1.3	1.3	1.3	1	1	1	1	16.1729	18.0172	17.9325	18.8644	16.7666	18.2544	17.8962	18.6665
1.82878	0.850317	E9AVL4	E9AVL4	tr|E9AVL4|E9AVL4_LEIMU Uncharacterized protein OS=Leishmania mexicana (strain MHOM/GT/2001/U1103) OX=929439 GN=LMXM_22_0300 PE=4 SV=1	61.23	4.6	4.6	4.6	4	3	3	3	16.9091	18.4074	18.6179	19.5598	17.8129	18.8504	18.8259	19.5847
2.2549	0.849093	E9ASP5;E9AL81	E9ASP5;E9AL81	tr|E9ASP5|E9ASP5_LEIMU Putative 40S ribosomal protein S9 OS=Leishmania mexicana (strain MHOM/GT/2001/U1103) OX=929439 GN=LMXM_36_1250 PE=3 SV=1;tr|E9AL81|E9AL81_LEIMU Putative 40S ribosomal protein S9 OS=Leishmania mexicana (strain MHOM/GT/2001/U1103) OX=9	22.099	33.9	33.9	33.9	15	8	8	8	23.4991	24.0145	24.1532	25.0878	23.7533	24.1439	24.2666	25.0303
1.57875	0.845759	E9AN29	E9AN29	tr|E9AN29|E9AN29_LEIMU Putative nucleolar protein OS=Leishmania mexicana (strain MHOM/GT/2001/U1103) OX=929439 GN=LMXM_10_0210 PE=4 SV=1	52.725	24.1	24.1	24.1	14	9	9	9	19.0828	20.6314	20.6473	21.5482	19.9538	20.9203	20.8928	21.6834
2.12341	0.844034	E9AV66	E9AV66	tr|E9AV66|E9AV66_LEIMU Uncharacterized protein OS=Leishmania mexicana (strain MHOM/GT/2001/U1103) OX=929439 GN=LMXM_21_0875 PE=4 SV=1	132.69	1.3	1.3	1.3	2	1	1	1	17.855	19.2964	19.033	19.8715	18.1277	19.3898	19.1315	19.9811
2.22215	0.843322	Q9NGK2;E9AT64	Q9NGK2;E9AT64	tr|Q9NGK2|Q9NGK2_LEIAM 40S ribosomal protein S24 OS=Leishmania amazonensis OX=5659 GN=S24e PE=2 SV=1;tr|E9AT64|E9AT64_LEIMU 40S ribosomal protein S24 OS=Leishmania mexicana (strain MHOM/GT/2001/U1103) OX=929439 GN=LMXM_36_2860 PE=3 SV=1	15.752	35.8	35.8	35.8	20	6	6	6	20.3189	21.681	21.6384	22.546	20.8467	21.809	21.7696	22.5486
2.61901	0.841788	E9APK7;A0A0A7MDY6;A0A0A7MBA7;A0A0A7M8Z8;A0A0S1M2C8;A0A0A7M968	E9APK7;A0A0A7MDY6;A0A0A7MBA7;A0A0A7M8Z8;A0A0S1M2C8;A0A0A7M968	tr|E9APK7|E9APK7_LEIMU Nucleoside hydrolase-like protein OS=Leishmania mexicana (strain MHOM/GT/2001/U1103) OX=929439 GN=LMXM_14_0130 PE=4 SV=1;tr|A0A0A7MDY6|A0A0A7MDY6_LEIME Nucleoside hydrolase-like protein (Fragment) OS=Leishmania mexicana OX=5665 PE=4	39.194	15.3	15.3	15.3	5	4	4	4	19.1415	21.4764	21.3646	22.2456	19.7222	21.5396	21.4472	22.2497
3.14655	0.840688	E9ASA6	E9ASA6	tr|E9ASA6|E9ASA6_LEIMU Peptidylprolyl isomerase OS=Leishmania mexicana (strain MHOM/GT/2001/U1103) OX=929439 GN=LMXM_19_1530 PE=4 SV=1	47.776	5.6	5.6	5.6	3	3	3	3	19.7547	22.1623	21.7221	22.5313	20.3289	21.8428	21.6949	22.5671
2.06438	0.83926	E9B2K7	E9B2K7	tr|E9B2K7|E9B2K7_LEIMU Uncharacterized protein OS=Leishmania mexicana (strain MHOM/GT/2001/U1103) OX=929439 GN=LMXM_31_0830 PE=4 SV=1	51.156	2.3	2.3	2.3	1	1	1	1	16.7485	18.559	18.4108	19.3376	17.3563	18.6676	18.4302	19.1819
2.88402	0.837618	E9B4B4	E9B4B4	tr|E9B4B4|E9B4B4_LEIMU Putative translation initiation factor IF-2 OS=Leishmania mexicana (strain MHOM/GT/2001/U1103) OX=929439 GN=LMXM_32_2740 PE=4 SV=1	92.828	2.6	2.6	2.6	3	3	3	3	18.1869	19.3877	19.5048	20.3056	18.5613	19.6609	19.4901	20.3644
2.8407	0.837329	E9AUA1;Q86N96	E9AUA1	tr|E9AUA1|E9AUA1_LEIMU 2,3-bisphosphoglycerate-independent phosphoglycerate mutase OS=Leishmania mexicana (strain MHOM/GT/2001/U1103) OX=929439 GN=LMXM_36_6650 PE=4 SV=1	60.813	15.9	15.9	15.9	16	7	7	7	19.2264	20.9861	20.9141	21.7554	19.689	21.092	20.963	21.7963
2.86754	0.835331	E9ARF2	E9ARF2	tr|E9ARF2|E9ARF2_LEIMU Serine/threonine protein phosphatase type 5,putative OS=Leishmania mexicana (strain MHOM/GT/2001/U1103) OX=929439 GN=LMXM_18_0150 PE=4 SV=1	53.062	19.2	19.2	19.2	10	9	9	9	20.6674	23.3287	22.9122	23.7814	21.2307	23.4144	22.9735	23.775
2.3356	0.833054	E9ASN4	E9ASN4	tr|E9ASN4|E9ASN4_LEIMU Short chain 3-hydroxyacyl-CoA dehydrogenase,putative OS=Leishmania mexicana (strain MHOM/GT/2001/U1103) OX=929439 GN=LMXM_36_1140 PE=4 SV=1	33.127	8.5	8.5	8.5	5	2	2	2	18.7313	20.751	20.5912	21.4427	19.225	20.8852	20.6878	21.5025
2.87766	0.832264	E9ANI1	E9ANI1	tr|E9ANI1|E9ANI1_LEIMU Putative 14-3-3 protein OS=Leishmania mexicana (strain MHOM/GT/2001/U1103) OX=929439 GN=LMXM_11_0350 PE=3 SV=1	29.147	18.6	18.6	18.6	7	7	7	7	20.9243	23.2315	23.2637	24.0833	21.3898	23.3218	23.2921	24.137
2.32765	0.831344	E9B474	E9B474	tr|E9B474|E9B474_LEIMU Uncharacterized protein OS=Leishmania mexicana (strain MHOM/GT/2001/U1103) OX=929439 GN=LMXM_32_2350 PE=4 SV=1	91.819	1.2	1.2	1.2	1	1	1	1	16.2572	18.2923	18.2884	19.1961	16.7724	18.4546	18.338	19.093
2.6306	0.827651	E9AK06	E9AK06	tr|E9AK06|E9AK06_LEIMU Uncharacterized protein OS=Leishmania mexicana (strain MHOM/GT/2001/U1103) OX=929439 GN=LMXM_04_0240 PE=4 SV=1	31.967	3.4	3.4	3.4	1	1	1	1	14.492	16.1552	16.1609	16.9875	15.1146	16.4135	16.2166	17.0453
1.90276	0.827144	E9AS38;E9AS34;E9AS37;E9AS41	E9AS38;E9AS34;E9AS37;E9AS41	tr|E9AS38|E9AS38_LEIMU Autophagy-related protein OS=Leishmania mexicana (strain MHOM/GT/2001/U1103) OX=929439 GN=LMXM_19_0860 PE=3 SV=1;tr|E9AS34|E9AS34_LEIMU Autophagy-related protein OS=Leishmania mexicana (strain MHOM/GT/2001/U1103) OX=929439 GN=LMXM_19	12.548	28.1	28.1	28.1	5	3	3	3	19.8593	22.0136	21.7297	22.6115	20.0962	22.1351	21.9046	22.6771
2.07766	0.826958	E9B0X5	E9B0X5	tr|E9B0X5|E9B0X5_LEIMU GPI mannosyltransferase 1 OS=Leishmania mexicana (strain MHOM/GT/2001/U1103) OX=929439 GN=LMXM_29_2030 PE=3 SV=1	49.111	2.5	2.5	2.5	1	1	1	1	17.392	19.1398	18.9114	19.7487	17.6562	19.3667	19.0289	19.8455
2.3849	0.825593	E9AVA9	E9AVA9	tr|E9AVA9|E9AVA9_LEIMU Putative adenylate kinase OS=Leishmania mexicana (strain MHOM/GT/2001/U1103) OX=929439 GN=LMXM_21_1250 PE=3 SV=1	29.921	21.9	21.9	21.9	8	5	5	5	18.989	20.5433	20.5262	21.4108	19.4245	20.6542	20.6318	21.3984
2.75112	0.82394	E9AWS6;A0A0C5DM92;A0A0C5D665;P48499	E9AWS6;A0A0C5DM92;A0A0C5D665	tr|E9AWS6|E9AWS6_LEIMU Triosephosphate isomerase OS=Leishmania mexicana (strain MHOM/GT/2001/U1103) OX=929439 GN=LMXM_24_0850 PE=3 SV=1;tr|A0A0C5DM92|A0A0C5DM92_LEIAM Triosephosphate isomerase (Fragment) OS=Leishmania amazonensis OX=5659 PE=3 SV=1;tr|A0A0C	27.054	18.3	18.3	18.3	7	4	4	4	19.8787	22.0757	22.0394	22.8631	20.3451	22.2389	21.9901	22.8142
2.29145	0.821858	E9ATU9	E9ATU9	tr|E9ATU9|E9ATU9_LEIMU Uncharacterized protein OS=Leishmania mexicana (strain MHOM/GT/2001/U1103) OX=929439 GN=LMXM_36_5150 PE=3 SV=1	70.948	6.4	6.4	6.4	4	3	3	3	17.5819	19.3347	19.3263	20.2016	18.0889	19.5915	19.4438	20.2123
1.90228	0.820801	E9AVY3	E9AVY3	tr|E9AVY3|E9AVY3_LEIMU Uncharacterized protein OS=Leishmania mexicana (strain MHOM/GT/2001/U1103) OX=929439 GN=LMXM_22_1510 PE=4 SV=1	52.058	2	2	2	1	1	1	1	16.5317	18.2943	18.1019	18.9349	16.9217	18.3329	18.2447	19.0533
2.59384	0.820623	E9APR2	E9APR2	tr|E9APR2|E9APR2_LEIMU Elongation of fatty acids protein OS=Leishmania mexicana (strain MHOM/GT/2001/U1103) OX=929439 GN=LMXM_14_0670 PE=3 SV=1	32.819	17.3	17.3	17.3	8	6	6	6	20.0506	22.8936	23.0523	23.9269	20.7952	22.8972	23.0831	23.8498
1.46994	0.819961	E9AXU1	E9AXU1	tr|E9AXU1|E9AXU1_LEIMU Uncharacterized protein OS=Leishmania mexicana (strain MHOM/GT/2001/U1103) OX=929439 GN=LMXM_25_2090 PE=4 SV=1	17.832	7.7	7.7	7.7	1	1	1	1	14.9093	16.0394	16.7018	17.3504	15.7426	16.3617	16.394	17.3853
2.25707	0.819648	E9ATZ6	E9ATZ6	tr|E9ATZ6|E9ATZ6_LEIMU Putative isoleucyl-tRNA synthetase OS=Leishmania mexicana (strain MHOM/GT/2001/U1103) OX=929439 GN=LMXM_36_5620 PE=3 SV=1	125.76	12.6	12.6	12.6	23	14	14	14	21.7189	23.4726	23.4927	24.3964	22.1538	23.5959	23.5974	24.333
2.39609	0.819509	E9B6R4	E9B6R4	tr|E9B6R4|E9B6R4_LEIMU T-complex protein 1 subunit eta OS=Leishmania mexicana (strain MHOM/GT/2001/U1103) OX=929439 GN=LMXM_34_3860 PE=3 SV=1	61.731	13.5	13.5	13.5	14	7	7	7	20.7626	22.0523	22.071	22.9472	21.1959	22.2473	22.1747	22.9375
1.67747	0.818401	E9ATN5;E9AP80	E9ATN5;E9AP80	tr|E9ATN5|E9ATN5_LEIMU Putative 60S ribosomal protein L18 OS=Leishmania mexicana (strain MHOM/GT/2001/U1103) OX=929439 GN=LMXM_36_4510 PE=4 SV=1;tr|E9AP80|E9AP80_LEIMU Putative 60S ribosomal protein L18 OS=Leishmania mexicana (strain MHOM/GT/2001/U1103) OX	22.093	33.3	33.3	33.3	31	8	8	8	23.4359	23.3958	23.7766	24.7648	23.9077	23.6815	23.9312	24.5798
2.26567	0.816283	E9APD4	E9APD4	tr|E9APD4|E9APD4_LEIMU Putative leucyl-tRNA synthetase OS=Leishmania mexicana (strain MHOM/GT/2001/U1103) OX=929439 GN=LMXM_13_1100 PE=3 SV=1	122.02	5.5	5.5	5.5	7	5	5	5	20.3022	21.8931	22.0979	22.9947	20.7186	22.0247	22.2066	22.9423
3.40754	0.815707	E9AV58	E9AV58	tr|E9AV58|E9AV58_LEIMU Hypoxanthine phosphoribosyltransferase OS=Leishmania mexicana (strain MHOM/GT/2001/U1103) OX=929439 GN=LMXM_21_0845 PE=3 SV=1	23.499	5.2	5.2	5.2	1	1	1	1	18.2198	20.22	20.3625	21.1593	18.7411	20.3573	20.3308	21.1654
1.97175	0.813643	E9B3W9	E9B3W9	tr|E9B3W9|E9B3W9_LEIMU Cysteine conjugate beta-lyase,aminotransferase-like protein OS=Leishmania mexicana (strain MHOM/GT/2001/U1103) OX=929439 GN=LMXM_32_1330 PE=4 SV=1	46.123	15.7	15.7	15.7	8	6	6	6	19.6513	21.5684	21.491	22.4009	20.2306	21.835	21.6587	22.3761
2.15932	0.810995	E9B2I6	E9B2I6	tr|E9B2I6|E9B2I6_LEIMU Uncharacterized protein OS=Leishmania mexicana (strain MHOM/GT/2001/U1103) OX=929439 GN=LMXM_31_0630 PE=4 SV=1	20.802	16.1	16.1	16.1	3	3	3	3	19.7241	22.0734	21.6483	22.4943	19.971	22.1004	21.7727	22.5487
2.3794	0.808587	E9B335	E9B335	tr|E9B335|E9B335_LEIMU Putative GPI transamidase component Tta1 OS=Leishmania mexicana (strain MHOM/GT/2001/U1103) OX=929439 GN=LMXM_31_2560 PE=4 SV=1	45.355	2.1	2.1	2.1	1	1	1	1	18.0671	19.9701	19.7802	20.5961	18.4388	20.0527	19.8613	20.6625
1.67879	0.808168	E9ATM9	E9ATM9	tr|E9ATM9|E9ATM9_LEIMU Putative mitochondrial intermediate peptidase OS=Leishmania mexicana (strain MHOM/GT/2001/U1103) OX=929439 GN=LMXM_36_4450 PE=3 SV=1	75.893	6.1	6.1	6.1	3	3	3	3	18.3155	20.2645	19.9092	20.8619	18.6253	20.4067	20.1396	20.8033
2.45555	0.807642	E9AQI0	E9AQI0	tr|E9AQI0|E9AQI0_LEIMU Protein tyrosine phosphatase-like protein OS=Leishmania mexicana (strain MHOM/GT/2001/U1103) OX=929439 GN=LMXM_16_0230 PE=4 SV=1	19.388	9.1	9.1	9.1	2	2	2	2	20.0632	22.5657	22.2048	23.0755	20.315	22.5419	22.2928	23.0375
1.68523	0.806691	E9B078	E9B078	tr|E9B078|E9B078_LEIMU Putative 40S ribosomal protein S17 OS=Leishmania mexicana (strain MHOM/GT/2001/U1103) OX=929439 GN=LMXM_28_2555 PE=3 SV=1	16.408	37.1	37.1	37.1	12	8	8	8	22.1465	22.9137	22.8611	23.8306	22.5129	22.6201	23.0587	23.7025
2.1215	0.805861	E9AUL9	E9AUL9	tr|E9AUL9|E9AUL9_LEIMU Putative vesicle-fusing ATPase OS=Leishmania mexicana (strain MHOM/GT/2001/U1103) OX=929439 GN=LMXM_20_0810 PE=4 SV=1	81.16	1.6	1.6	1.6	1	1	1	1	17.1774	19.082	18.8947	19.714	17.3132	19.2413	19.0069	19.7993
2.77555	0.803025	E9AVZ5	E9AVZ5	tr|E9AVZ5|E9AVZ5_LEIMU Putative CCR4 associated factor OS=Leishmania mexicana (strain MHOM/GT/2001/U1103) OX=929439 GN=LMXM_22_1630 PE=4 SV=1	37.727	7.7	7.7	7.7	2	2	2	2	16.8887	18.6174	18.6751	19.4351	17.4062	18.8148	18.6499	19.496
2.61464	0.802918	E9APJ2	E9APJ2	tr|E9APJ2|E9APJ2_LEIMU Pyrroline-5-carboxylate reductase OS=Leishmania mexicana (strain MHOM/GT/2001/U1103) OX=929439 GN=LMXM_13_1680 PE=3 SV=1	28.93	2.6	2.6	2.6	1	1	1	1	18.5053	20.7448	20.745	21.4923	18.999	20.937	20.6962	21.5547
1.80274	0.802334	E9B1X8	E9B1X8	tr|E9B1X8|E9B1X8_LEIMU Uncharacterized protein OS=Leishmania mexicana (strain MHOM/GT/2001/U1103) OX=929439 GN=LMXM_30_1780 PE=4 SV=1	52.967	3.5	3.5	3.5	3	1	1	1	17.355	18.7898	18.8062	19.6853	17.7651	18.9189	19.0049	19.7305
3.04117	0.801888	E9AN01	E9AN01	tr|E9AN01|E9AN01_LEIMU Putative cytochrome b5-like protein OS=Leishmania mexicana (strain MHOM/GT/2001/U1103) OX=929439 GN=LMXM_09_1490 PE=3 SV=1	12.92	35	35	35	5	3	3	3	17.9448	19.2132	19.2851	20.0806	18.4612	19.4818	19.3123	20.1206
1.54529	0.798389	E9B2Z9	E9B2Z9	tr|E9B2Z9|E9B2Z9_LEIMU Uncharacterized protein OS=Leishmania mexicana (strain MHOM/GT/2001/U1103) OX=929439 GN=LMXM_31_2180 PE=4 SV=1	26.197	20.2	20.2	20.2	5	4	4	4	18.8776	20.648	20.5625	21.5453	19.4668	20.7815	20.8097	21.4237
3.42894	0.797494	E9B5K8	E9B5K8	tr|E9B5K8|E9B5K8_LEIMU Uncharacterized protein OS=Leishmania mexicana (strain MHOM/GT/2001/U1103) OX=929439 GN=LMXM_33_4130 PE=4 SV=1	87.119	4.3	4.3	4.3	4	4	4	4	19.0639	21.2022	20.9713	21.7905	19.4285	21.405	20.9947	21.7704
2.35294	0.796652	E9APT8	E9APT8	tr|E9APT8|E9APT8_LEIMU Putative immunodominant antigen (Tc40 antigen-like) OS=Leishmania mexicana (strain MHOM/GT/2001/U1103) OX=929439 GN=LMXM_14_0930 PE=4 SV=1	91.393	4.1	4.1	4.1	3	3	3	3	17.5831	19.4733	19.5537	20.3335	17.7521	19.6471	19.6103	20.4238
2.38715	0.796635	E8NHJ8;E8NHJ9	E8NHJ8;E8NHJ9	tr|E8NHJ8|E8NHJ8_LEIMU 60S acidic ribosomal protein P0 OS=Leishmania mexicana (strain MHOM/GT/2001/U1103) OX=929439 GN=LMXM_27_1380 PE=3 SV=1;tr|E8NHJ9|E8NHJ9_LEIMU Uncharacterized protein LmxM_27_1380a_1 (Fragment) OS=Leishmania mexicana (strain MHOM/GT/2	34.636	23.6	23.6	23.6	9	6	6	6	21.8511	24.1296	24.1531	24.8832	22.2508	24.1746	24.115	24.9781
1.96849	0.796611	Q9GRU3;E9ASJ2	Q9GRU3;E9ASJ2	tr|Q9GRU3|Q9GRU3_LEIME Mitogen-activated protein kinase OS=Leishmania mexicana mexicana OX=44270 GN=MPK2 PE=3 SV=1;tr|E9ASJ2|E9ASJ2_LEIMU Mitogen-activated protein kinase OS=Leishmania mexicana (strain MHOM/GT/2001/U1103) OX=929439 GN=LMXM_36_0720 PE=3 SV=	50.549	4.1	4.1	4.1	2	1	1	1	14.3593	15.8653	16.0462	16.758	15.4239	16.4956	16.043	16.9245
1.25209	0.795116	E9AN88	E9AN88	tr|E9AN88|E9AN88_LEIMU Uncharacterized protein OS=Leishmania mexicana (strain MHOM/GT/2001/U1103) OX=929439 GN=LMXM_10_0780 PE=4 SV=1	46.157	2.1	2.1	2.1	1	1	1	1	16.2634	17.672	17.5303	18.5576	16.77	17.8571	17.915	18.4779
2.08684	0.794173	E9AM67	E9AM67	tr|E9AM67|E9AM67_LEIMU Proteasome regulatory non-ATPase subunit,putative OS=Leishmania mexicana (strain MHOM/GT/2001/U1103) OX=929439 GN=LMXM_08_29_0120 PE=4 SV=1	99.313	11.3	11.3	11.3	9	9	9	9	19.2505	20.9872	21.0057	21.8931	19.6502	21.1567	21.1408	21.8417
2.74453	0.792975	E9AX84	E9AX84	tr|E9AX84|E9AX84_LEIMU Putative poly(A)-binding protein OS=Leishmania mexicana (strain MHOM/GT/2001/U1103) OX=929439 GN=LMXM_25_0080 PE=4 SV=1	60.891	1.5	1.5	1.5	1	1	1	1	17.7018	19.4318	19.3967	20.2296	18.0094	19.5155	19.4627	20.2157
2.22819	0.79161	E9B0T8	E9B0T8	tr|E9B0T8|E9B0T8_LEIMU Uncharacterized protein OS=Leishmania mexicana (strain MHOM/GT/2001/U1103) OX=929439 GN=LMXM_29_1625 PE=4 SV=1	16.978	8.7	8.7	8.7	1	1	1	1	17.0504	19.7458	19.4771	20.352	17.5321	19.8643	19.5836	20.2919
1.93864	0.790044	E9AJK0	E9AJK0	tr|E9AJK0|E9AJK0_LEIMU Proteasome regulatory non-ATPase subunit 6,putative OS=Leishmania mexicana (strain MHOM/GT/2001/U1103) OX=929439 GN=LMXM_02_0370 PE=4 SV=1	59.141	9.3	9.3	9.3	4	4	4	4	18.4467	19.9918	20.3361	21.0407	18.9322	20.1584	20.1651	21.0406
1.40771	0.788304	A0A0S1M295;A0A0S1M281;E9AK40	A0A0S1M295;A0A0S1M281;E9AK40	tr|A0A0S1M295|A0A0S1M295_LEIAM Putative spermidine synthase 1 (Fragment) OS=Leishmania amazonensis OX=5659 PE=3 SV=1;tr|A0A0S1M281|A0A0S1M281_LEIME Putative spermidine synthase 1 (Fragment) OS=Leishmania mexicana OX=5665 PE=3 SV=1;tr|E9AK40|E9AK40_LEIMU Pu	25.882	7.2	7.2	7.2	1	1	1	1	15.6617	16.5801	16.746	17.631	16.204	16.8228	17.0483	17.7398
1.87413	0.787735	E9AX88	E9AX88	tr|E9AX88|E9AX88_LEIMU Putative electron transfer flavoprotein OS=Leishmania mexicana (strain MHOM/GT/2001/U1103) OX=929439 GN=LMXM_25_0120 PE=4 SV=1	28.271	13.6	13.6	13.6	2	2	2	2	16.9328	18.3513	18.301	18.9954	17.1275	18.4756	18.117	18.998
2.83391	0.786972	E9B6K2	E9B6K2	tr|E9B6K2|E9B6K2_LEIMU Putative cystathione gamma lyase OS=Leishmania mexicana (strain MHOM/GT/2001/U1103) OX=929439 GN=LMXM_34_3230 PE=3 SV=1	44.446	21	21	21	10	7	7	7	19.8235	21.8622	21.6875	22.4921	20.4246	22.0095	21.7439	22.5133
2.85109	0.786085	E9B4I3	E9B4I3	tr|E9B4I3|E9B4I3_LEIMU Malate dehydrogenase OS=Leishmania mexicana (strain MHOM/GT/2001/U1103) OX=929439 GN=LMXM_33_0160 PE=3 SV=1	34.065	10.2	3.7	3.7	1	3	1	1	17.4575	19.9425	19.6202	20.4264	18.3113	20.0296	19.677	20.4429
2.30299	0.785895	E9ATD8	E9ATD8	tr|E9ATD8|E9ATD8_LEIMU Putative cysteine synthase OS=Leishmania mexicana (strain MHOM/GT/2001/U1103) OX=929439 GN=LMXM_36_3590 PE=4 SV=1	35.418	24.6	24.6	24.6	7	6	6	6	19.4982	21.5122	21.3319	22.1964	19.8831	21.5695	21.4069	22.1141
1.82437	0.785703	E9AV89	E9AV89	tr|E9AV89|E9AV89_LEIMU Putative 60S ribosomal protein L9 OS=Leishmania mexicana (strain MHOM/GT/2001/U1103) OX=929439 GN=LMXM_21_1050 PE=4 SV=1	21.527	31.6	31.6	31.6	10	6	6	6	20.2978	22.1511	21.9778	22.8912	20.7187	22.2314	22.1566	22.8146
1.9555	0.784908	E9ASU7	E9ASU7	tr|E9ASU7|E9ASU7_LEIMU Uncharacterized protein OS=Leishmania mexicana (strain MHOM/GT/2001/U1103) OX=929439 GN=LMXM_36_1750 PE=4 SV=1	59.724	4.2	4.2	4.2	2	2	2	2	16.6447	19.3368	18.6206	19.4168	16.9818	19.3742	18.7491	19.5228
1.30938	0.784806	E9AN61;P90551	E9AN61	tr|E9AN61|E9AN61_LEIMU Glycerol-3-phosphate dehydrogenase [NAD(+)] OS=Leishmania mexicana (strain MHOM/GT/2001/U1103) OX=929439 GN=LMXM_10_0510 PE=3 SV=1	39.191	12.5	12.5	12.5	12	4	4	4	20.0764	24.3848	21.9191	22.9591	20.5663	24.3007	22.1673	22.6969
3.22768	0.784294	E9AKE1;Q0GU43	E9AKE1;Q0GU43	tr|E9AKE1|E9AKE1_LEIMU Trypanothione reductase OS=Leishmania mexicana (strain MHOM/GT/2001/U1103) OX=929439 GN=LMXM_05_0350 PE=3 SV=1;tr|Q0GU43|Q0GU43_LEIAM Trypanothione reductase (Fragment) OS=Leishmania amazonensis OX=5659 GN=tr PE=3 SV=1	53.173	22.8	22.8	22.8	14	11	11	11	21.5298	24.5503	24.0336	24.7947	22.116	24.6044	24.0242	24.8317
3.22979	0.784116	E9B1Q4	E9B1Q4	tr|E9B1Q4|E9B1Q4_LEIMU Biotin/lipoate protein ligase-like protein OS=Leishmania mexicana (strain MHOM/GT/2001/U1103) OX=929439 GN=LMXM_30_1070 PE=4 SV=1	28.493	22.4	22.4	22.4	8	5	5	5	20.9098	22.7124	22.5646	23.3681	21.275	22.7805	22.5653	23.3301
1.17053	0.784071	E9AS17	E9AS17	tr|E9AS17|E9AS17_LEIMU Uncharacterized protein OS=Leishmania mexicana (strain MHOM/GT/2001/U1103) OX=929439 GN=LMXM_19_0650 PE=4 SV=1	203.45	0.6	0.6	0.6	1	1	1	1	12.2164	13.2956	13.0571	14.1425	11.3985	13.1744	13.3967	13.8795
2.29013	0.781622	E9AUN5	E9AUN5	tr|E9AUN5|E9AUN5_LEIMU 1,2-dihydroxy-3-keto-5-methylthiopentene dioxygenase OS=Leishmania mexicana (strain MHOM/GT/2001/U1103) OX=929439 GN=LMXM_20_0970 PE=3 SV=1	39.221	4.4	4.4	4.4	3	1	1	1	16.9077	17.9193	17.7789	18.6182	17.4104	18.136	17.8913	18.6152
1.73355	0.781226	E9B759	E9B759	tr|E9B759|E9B759_LEIMU Putative isomerase (Isopentenyl-diphosphate delta-isomerase,putative) OS=Leishmania mexicana (strain MHOM/GT/2001/U1103) OX=929439 GN=LMXM_34_5330 PE=3 SV=1	39.433	13.8	13.8	13.8	5	5	5	5	18.6812	20.2825	20.1625	21.0854	18.9652	20.4701	20.36	20.9996
1.30895	0.781141	E9AK77	E9AK77	tr|E9AK77|E9AK77_LEIMU Putative adenylate kinase OS=Leishmania mexicana (strain MHOM/GT/2001/U1103) OX=929439 GN=LMXM_04_0960 PE=3 SV=1	22.75	4.8	4.8	4.8	2	1	1	1	12.0833	14.3308	14.2989	14.8533	13.0586	14.2338	13.9571	14.965
2.5907	0.778842	E9AS51	E9AS51	tr|E9AS51|E9AS51_LEIMU 4-coumarate:coa ligase-like protein OS=Leishmania mexicana (strain MHOM/GT/2001/U1103) OX=929439 GN=LMXM_19_1005 PE=4 SV=1	72.039	8	8	8	5	5	5	5	19.6209	21.2196	21.3338	22.1189	20.3884	21.2431	21.2845	22.0571
2.57907	0.776877	E9APL2	E9APL2	tr|E9APL2|E9APL2_LEIMU Uncharacterized protein OS=Leishmania mexicana (strain MHOM/GT/2001/U1103) OX=929439 GN=LMXM_14_0190 PE=4 SV=1	22.315	25.1	25.1	25.1	5	4	4	4	19.7928	21.8692	21.8671	22.6327	20.692	21.9848	21.9112	22.6994
2.11555	0.772976	E9ALH3	E9ALH3	tr|E9ALH3|E9ALH3_LEIMU ATP-dependent 6-phosphofructokinase OS=Leishmania mexicana (strain MHOM/GT/2001/U1103) OX=929439 GN=pfk PE=3 SV=1	54.066	4.3	4.3	4.3	2	2	2	2	18.735	19.9265	20.2092	20.889	19.2346	20.1834	20.092	20.9582
1.62575	0.772074	E9AJF2	E9AJF2	tr|E9AJF2|E9AJF2_LEIMU Mitochondrial processing peptide beta subunit,putative OS=Leishmania mexicana (strain MHOM/GT/2001/U1103) OX=929439 GN=LMXM_01_0650 PE=3 SV=1	55.164	3.8	3.8	3.8	2	2	2	2	13.6439	14.7492	14.5621	15.4136	13.6177	14.8017	14.793	15.4856
1.85002	0.772039	E9APR1	E9APR1	tr|E9APR1|E9APR1_LEIMU Elongation of fatty acids protein OS=Leishmania mexicana (strain MHOM/GT/2001/U1103) OX=929439 GN=LMXM_14_0660 PE=3 SV=1	32.498	16.9	16.9	16.9	5	4	4	4	19.5755	22.1728	21.8284	22.7058	20.0098	22.3278	22.0119	22.6785
2.26645	0.771694	E9ASU8	E9ASU8	tr|E9ASU8|E9ASU8_LEIMU Putative aldehyde dehydrogenase OS=Leishmania mexicana (strain MHOM/GT/2001/U1103) OX=929439 GN=LMXM_36_1760 PE=3 SV=1	54.492	1.8	1.8	1.8	1	1	1	1	16.362	18.5993	18.357	19.0594	16.7363	18.6313	18.2465	19.0874
2.01698	0.771623	E9AVJ6	E9AVJ6	tr|E9AVJ6|E9AVJ6_LEIMU Putative GMP synthase (Putative glutamine amidotransferase) OS=Leishmania mexicana (strain MHOM/GT/2001/U1103) OX=929439 GN=LMXM_22_0110 PE=4 SV=1	71.256	5	5	5	3	2	2	2	17.5399	18.9952	19.0209	19.8502	18.1217	19.1602	19.1696	19.8835
2.00313	0.771384	E9APL5	E9APL5	tr|E9APL5|E9APL5_LEIMU Uncharacterized protein OS=Leishmania mexicana (strain MHOM/GT/2001/U1103) OX=929439 GN=LMXM_14_0220 PE=4 SV=1	51.007	3.5	3.5	3.5	1	1	1	1	16.8261	18.2199	18.0677	18.802	16.9555	18.4827	18.1336	18.9421
2.02386	0.76989	E9B1B7	E9B1B7	tr|E9B1B7|E9B1B7_LEIMU Uncharacterized protein OS=Leishmania mexicana (strain MHOM/GT/2001/U1103) OX=929439 GN=LMXM_29_3420 PE=4 SV=1	97.029	1	1	1	2	1	1	1	13.3987	14.826	14.9336	15.7208	13.4376	15.141	14.8456	15.5982
1.9693	0.769024	E9AX71	E9AX71	tr|E9AX71|E9AX71_LEIMU Putative fatty-acid desaturase OS=Leishmania mexicana (strain MHOM/GT/2001/U1103) OX=929439 GN=LMXM_24_2250 PE=4 SV=1	49.018	6.7	6.7	6.7	4	3	3	3	19.1213	21.0342	20.8715	21.7179	19.6018	21.1145	21.0321	21.7238
2.31299	0.76677	E9AKI9	E9AKI9	tr|E9AKI9|E9AKI9_LEIMU S-methyl-5-thioadenosine phosphorylase OS=Leishmania mexicana (strain MHOM/GT/2001/U1103) OX=929439 GN=LMXM_05_0830 PE=3 SV=1	33.35	17	17	17	5	4	4	4	18.9353	20.6226	20.7845	21.5555	19.5469	20.8569	20.713	21.4755
1.73089	0.766708	E9AXA5	E9AXA5	tr|E9AXA5|E9AXA5_LEIMU Uncharacterized protein OS=Leishmania mexicana (strain MHOM/GT/2001/U1103) OX=929439 GN=LMXM_25_0290 PE=4 SV=1	62.773	1.5	1.5	1.5	1	1	1	1	16.4949	18.4541	18.3134	19.2137	16.9919	18.5938	18.5149	19.148
2.20584	0.766636	E9B073	E9B073	tr|E9B073|E9B073_LEIMU Putative acyl-CoA dehydrogenase OS=Leishmania mexicana (strain MHOM/GT/2001/U1103) OX=929439 GN=LMXM_28_2510 PE=3 SV=1	69.002	16.9	16.9	16.9	11	8	8	8	20.3668	22.3403	22.0968	22.9002	20.8222	22.4311	22.2112	22.9411
1.33746	0.766486	E9B283	E9B283	tr|E9B283|E9B283_LEIMU Uncharacterized protein OS=Leishmania mexicana (strain MHOM/GT/2001/U1103) OX=929439 GN=LMXM_30_2840 PE=4 SV=1	42.336	3.4	3.4	3.4	1	1	1	1	14.648	16.8075	16.5793	17.3825	15.1601	16.8506	16.854	17.5837
4.95459	0.764946	E9AT73	E9AT73	tr|E9AT73|E9AT73_LEIMU Succinate--CoA ligase [ADP-forming] subunit beta, mitochondrial OS=Leishmania mexicana (strain MHOM/GT/2001/U1103) OX=929439 GN=LMXM_36_2950 PE=3 SV=1	44.097	29.1	29.1	29.1	16	10	10	10	21.4	23.6939	23.5971	24.3652	21.8834	23.8307	23.602	24.3637
2.76889	0.762128	E9AKW9	E9AKW9	tr|E9AKW9|E9AKW9_LEIMU Uncharacterized protein OS=Leishmania mexicana (strain MHOM/GT/2001/U1103) OX=929439 GN=LMXM_06_0910 PE=4 SV=1	23.228	5	5	5	2	1	1	1	13.5638	15.5007	14.9038	15.6978	13.9454	15.3652	14.9044	15.6348
1.43365	0.761127	E9AS67	E9AS67	tr|E9AS67|E9AS67_LEIMU Uncharacterized protein OS=Leishmania mexicana (strain MHOM/GT/2001/U1103) OX=929439 GN=LMXM_19_1160 PE=4 SV=1	41.311	3.5	3.5	3.5	1	1	1	1	16.064	17.5375	17.3298	17.8795	16.4484	17.6393	17.0975	18.0702
1.89735	0.761016	E9AQQ4;A0A0R6Y7I0;A0A0R6XPE8	E9AQQ4;A0A0R6Y7I0;A0A0R6XPE8	tr|E9AQQ4|E9AQQ4_LEIMU Sucrose-phosphate synthase-like protein OS=Leishmania mexicana (strain MHOM/GT/2001/U1103) OX=929439 GN=LMXM_16_0950 PE=4 SV=1;tr|A0A0R6Y7I0|A0A0R6Y7I0_LEIAM Sucrose-phosphate synthase-like protein OS=Leishmania amazonensis OX=5659 P	52.367	5.8	5.8	5.8	3	3	3	3	18.5644	20.283	20.2389	21.1076	19.0055	20.3328	20.4045	21.0577
4.34273	0.761015	E9B0G2	E9B0G2	tr|E9B0G2|E9B0G2_LEIMU Putative phosphatase 2C OS=Leishmania mexicana (strain MHOM/GT/2001/U1103) OX=929439 GN=LMXM_29_0380 PE=4 SV=1	41.789	5.7	5.7	5.7	4	3	3	3	19.3059	21.1777	21.083	21.8484	19.7316	21.3671	21.0932	21.8498
2.32048	0.760137	E9ARW5	E9ARW5	tr|E9ARW5|E9ARW5_LEIMU Uncharacterized protein OS=Leishmania mexicana (strain MHOM/GT/2001/U1103) OX=929439 GN=LMXM_19_0140 PE=4 SV=1	67.856	4.8	4.8	4.8	3	3	3	3	18.6989	20.8276	20.5494	21.3805	18.8703	20.9824	20.6434	21.3326
2.01578	0.759544	E9B1B8	E9B1B8	tr|E9B1B8|E9B1B8_LEIMU Uncharacterized protein OS=Leishmania mexicana (strain MHOM/GT/2001/U1103) OX=929439 GN=LMXM_29_3430 PE=4 SV=1	90.664	6.1	6.1	6.1	4	4	4	4	18.4198	20.2238	20.244	21.0697	18.8114	20.2955	20.3933	21.0867
1.95325	0.759226	E9AM53;E9AM54	E9AM53;E9AM54	tr|E9AM53|E9AM53_LEIMU Uncharacterized protein OS=Leishmania mexicana (strain MHOM/GT/2001/U1103) OX=929439 GN=LMXM_08_29_0251 PE=3 SV=1;tr|E9AM54|E9AM54_LEIMU Oxidase-like protein OS=Leishmania mexicana (strain MHOM/GT/2001/U1103) OX=929439 GN=LMXM_08_29_	36.434	7.2	7.2	7.2	3	3	3	3	17.8242	21.0683	20.6493	21.495	18.2002	21.0599	20.661	21.3338
2.81345	0.75882	E9AY89	E9AY89	tr|E9AY89|E9AY89_LEIMU Uncharacterized protein OS=Leishmania mexicana (strain MHOM/GT/2001/U1103) OX=929439 GN=LMXM_26_1100 PE=4 SV=1	14.534	11.1	11.1	11.1	2	1	1	1	20.1212	21.1061	21.3202	22.0567	20.544	21.2611	21.3335	22.1147
2.23745	0.758731	E9APY0	E9APY0	tr|E9APY0|E9APY0_LEIMU Serine hydroxymethyltransferase OS=Leishmania mexicana (strain MHOM/GT/2001/U1103) OX=929439 GN=LMXM_14_1320 PE=3 SV=1	50.657	15.1	15.1	15.1	5	5	5	5	17.0543	18.2273	18.2304	19.051	17.5829	18.5086	18.346	19.0428
1.84549	0.7586	E9B660	E9B660	tr|E9B660|E9B660_LEIMU Uncharacterized protein OS=Leishmania mexicana (strain MHOM/GT/2001/U1103) OX=929439 GN=LMXM_34_1830 PE=4 SV=1	81.852	1.9	1.9	1.9	1	1	1	1	16.6219	18.1531	18.1864	19.0643	16.8698	18.3024	18.3563	18.9956
2.19834	0.753177	E9B6P1	E9B6P1	tr|E9B6P1|E9B6P1_LEIMU Putative iron-sulfur cluster assembly protein OS=Leishmania mexicana (strain MHOM/GT/2001/U1103) OX=929439 GN=LMXM_34_3620 PE=4 SV=1	17.37	7.5	7.5	7.5	1	1	1	1	17.4251	18.9781	18.957	19.7404	17.7196	19.169	19.0669	19.7898
3.54192	0.749261	E9ARN6	E9ARN6	tr|E9ARN6|E9ARN6_LEIMU UTP--glucose-1-phosphate uridylyltransferase OS=Leishmania mexicana (strain MHOM/GT/2001/U1103) OX=929439 GN=LMXM_18_0990 PE=3 SV=1	54.445	9.7	9.7	9.7	6	4	4	4	18.4819	20.551	20.5056	21.2388	19.0791	20.7215	20.4816	21.247
1.88277	0.749232	E9AZA7;E9AZA9	E9AZA7;E9AZA9	tr|E9AZA7|E9AZA7_LEIMU Branched-chain-amino-acid aminotransferase OS=Leishmania mexicana (strain MHOM/GT/2001/U1103) OX=929439 GN=LMXM_27_2030 PE=3 SV=1;tr|E9AZA9|E9AZA9_LEIMU Branched-chain-amino-acid aminotransferase OS=Leishmania mexicana (strain MHOM/G	43.97	19	19	19	8	6	6	6	19.5774	20.6017	21.0336	21.6811	19.9263	20.9251	20.8637	21.7147
1.70969	0.747642	E9AKJ5	E9AKJ5	tr|E9AKJ5|E9AKJ5_LEIMU Uncharacterized protein OS=Leishmania mexicana (strain MHOM/GT/2001/U1103) OX=929439 GN=LMXM_05_0890 PE=4 SV=1	208.66	1.3	1.3	1.3	2	2	2	2	16.1428	17.5299	17.5699	18.4627	16.6555	17.8836	17.7525	18.355
1.50883	0.744171	E9ATQ0	E9ATQ0	tr|E9ATQ0|E9ATQ0_LEIMU Uncharacterized protein OS=Leishmania mexicana (strain MHOM/GT/2001/U1103) OX=929439 GN=LMXM_36_4660 PE=4 SV=1	101.21	0.9	0.9	0.9	1	1	1	1	20.2626	20.6774	20.7645	21.6859	20.481	20.7182	21.0094	21.5763
2.73309	0.740144	E9AMV7	E9AMV7	tr|E9AMV7|E9AMV7_LEIMU Uncharacterized protein OS=Leishmania mexicana (strain MHOM/GT/2001/U1103) OX=929439 GN=LMXM_09_1050 PE=4 SV=1	25.969	4.6	4.6	4.6	1	1	1	1	18.3126	20.3333	20.1746	20.955	18.3911	20.4913	20.2351	20.935
1.94222	0.740026	E9AYF9	E9AYF9	tr|E9AYF9|E9AYF9_LEIMU Uncharacterized protein OS=Leishmania mexicana (strain MHOM/GT/2001/U1103) OX=929439 GN=LMXM_26_1790 PE=4 SV=1	297.05	1	1	1	3	3	3	3	17.3634	18.7076	18.7985	19.6297	17.8778	18.8478	18.9561	19.605
2.31194	0.739908	E9ALJ4	E9ALJ4	tr|E9ALJ4|E9ALJ4_LEIMU Ubiquitinyl hydrolase 1 OS=Leishmania mexicana (strain MHOM/GT/2001/U1103) OX=929439 GN=LMXM_08_29_2300 PE=3 SV=1	81.499	1.7	1.7	1.7	2	1	1	1	15.7671	17.1033	17.1519	17.9652	15.9578	17.3123	17.2273	17.8939
2.39167	0.739395	E9AZ34	E9AZ34	tr|E9AZ34|E9AZ34_LEIMU Uncharacterized protein OS=Leishmania mexicana (strain MHOM/GT/2001/U1103) OX=929439 GN=LMXM_27_1290 PE=4 SV=1	41.692	3.3	3.3	3.3	1	1	1	1	14.4261	16.2958	15.7235	16.4045	14.565	16.2244	15.6327	16.4305
2.04839	0.73638	E9B074	E9B074	tr|E9B074|E9B074_LEIMU Uncharacterized protein OS=Leishmania mexicana (strain MHOM/GT/2001/U1103) OX=929439 GN=LMXM_28_2520 PE=4 SV=1	69.823	2.8	2.8	2.8	1	1	1	1	15.7533	17.7035	17.7518	18.3939	15.9384	17.9102	17.6268	18.4574
2.2627	0.73607	E9AVH4	E9AVH4	tr|E9AVH4|E9AVH4_LEIMU 40S ribosomal protein S6 OS=Leishmania mexicana (strain MHOM/GT/2001/U1103) OX=929439 GN=LMXM_21_1780 PE=3 SV=1	28.262	40.2	40.2	40.2	13	10	10	10	22.3568	23.1898	23.3856	24.1985	22.7519	23.1696	23.4544	24.1136
2.02325	0.73495	E9AWG1	E9AWG1	tr|E9AWG1|E9AWG1_LEIMU Uncharacterized protein OS=Leishmania mexicana (strain MHOM/GT/2001/U1103) OX=929439 GN=LMXM_23_1410 PE=4 SV=1	27.302	2.8	2.8	2.8	1	1	1	1	17.8545	20.0266	19.6976	20.4905	18.0384	20.088	19.8394	20.5163
2.99254	0.7338	E9APU4	E9APU4	tr|E9APU4|E9APU4_LEIMU ADP/ATP mitochondrial carrier-like protein OS=Leishmania mexicana (strain MHOM/GT/2001/U1103) OX=929439 GN=LMXM_14_0990 PE=3 SV=1	40.393	5.9	5.9	5.9	4	3	3	3	19.5887	22.1465	21.6573	22.4242	20.14	22.1436	21.6906	22.3913
1.91089	0.732017	E9AP74	E9AP74	tr|E9AP74|E9AP74_LEIMU Putative RNA helicase OS=Leishmania mexicana (strain MHOM/GT/2001/U1103) OX=929439 GN=LMXM_13_0500 PE=4 SV=1	225.23	0.6	0.6	0.6	1	1	1	1	13.756	15.1353	15.0603	15.8965	14.1315	15.2448	15.215	15.8428
1.86295	0.729699	E9AXM1	E9AXM1	tr|E9AXM1|E9AXM1_LEIMU GTP-binding nuclear protein OS=Leishmania mexicana (strain MHOM/GT/2001/U1103) OX=929439 GN=LMXM_25_1420 PE=3 SV=1	24.224	16.2	16.2	16.2	6	5	5	5	20.4726	21.9711	21.8741	22.6899	20.8403	22.0798	22.0468	22.6904
2.42339	0.728712	E9AUR8	E9AUR8	tr|E9AUR8|E9AUR8_LEIMU Putative calpain-like cysteine peptidase OS=Leishmania mexicana (strain MHOM/GT/2001/U1103) OX=929439 GN=LMXM_20_1280 PE=4 SV=1	16.9	17.9	17.9	17.9	4	3	3	3	19.8856	22.782	22.502	23.2936	20.5183	22.8541	22.5562	23.222
2.51986	0.728693	E9ALY1	E9ALY1	tr|E9ALY1|E9ALY1_LEIMU Uncharacterized protein OS=Leishmania mexicana (strain MHOM/GT/2001/U1103) OX=929439 GN=LMXM_08_29_0920 PE=4 SV=1	56.846	9.9	9.9	9.9	3	3	3	3	19.322	21.2722	21.0586	21.8321	19.9641	21.3608	21.1383	21.8222
2.2152	0.728311	E9AUD8	E9AUD8	tr|E9AUD8|E9AUD8_LEIMU Cytochrome c oxidase subunit I OS=Leishmania mexicana (strain MHOM/GT/2001/U1103) OX=929439 GN=LMXM_36_6995 PE=4 SV=1	13.762	20.2	20.2	20.2	2	2	2	2	16.9846	18.4321	18.4084	19.1736	17.2367	18.5605	18.5171	19.2086
2.02151	0.726806	E9AMI1	E9AMI1	tr|E9AMI1|E9AMI1_LEIMU Stress-induced protein sti1 OS=Leishmania mexicana (strain MHOM/GT/2001/U1103) OX=929439 GN=LMXM_08_1110 PE=4 SV=1	62.095	27.2	27.2	27.2	19	13	13	13	22.334	24.4236	24.3919	25.2055	22.8002	24.5885	24.5302	25.1702
2.08202	0.726633	E9B6I7	E9B6I7	tr|E9B6I7|E9B6I7_LEIMU Putative glycerol kinase, glycosomal OS=Leishmania mexicana (strain MHOM/GT/2001/U1103) OX=929439 GN=LMXM_34_3080 PE=3 SV=1	55.771	2.7	2.7	2.7	3	1	1	1	16.2916	17.7029	17.693	18.4957	16.8103	17.9671	17.8244	18.4749
2.78084	0.725806	E9ALH0	E9ALH0	tr|E9ALH0|E9ALH0_LEIMU Uncharacterized protein OS=Leishmania mexicana (strain MHOM/GT/2001/U1103) OX=929439 GN=LMXM_08_29_2540 PE=3 SV=1	69.424	3.9	3.9	3.9	2	2	2	2	17.1583	18.606	18.544	19.2444	17.5806	18.6112	18.5518	19.303
1.87531	0.725384	E9AN95	E9AN95	tr|E9AN95|E9AN95_LEIMU Putative nuclear transport factor 2 OS=Leishmania mexicana (strain MHOM/GT/2001/U1103) OX=929439 GN=LMXM_10_0850 PE=4 SV=1	13.957	9.7	9.7	9.7	1	1	1	1	16.2122	18.2234	17.9528	18.7257	16.5835	18.2782	18.1101	18.788
2.3168	0.724075	E9AP81	E9AP81	tr|E9AP81|E9AP81_LEIMU 40S ribosomal protein S12 OS=Leishmania mexicana (strain MHOM/GT/2001/U1103) OX=929439 GN=LMXM_13_0570 PE=3 SV=1	15.592	46.8	46.8	46.8	10	7	7	7	20.5311	22.4063	22.3626	23.0398	20.7936	22.563	22.3695	23.1405
2.70217	0.721386	E9B108	E9B108	tr|E9B108|E9B108_LEIMU Sphingosine phosphate lyase-like protein,putative OS=Leishmania mexicana (strain MHOM/GT/2001/U1103) OX=929439 GN=LMXM_29_2350 PE=3 SV=1	59.221	9.1	9.1	9.1	4	4	4	4	19.8955	21.2805	21.2343	21.9579	20.3348	21.5233	21.1911	21.9102
0.930008	0.720474	E9ATH0	E9ATH0	tr|E9ATH0|E9ATH0_LEIMU Eukaryotic translation initiation factor 3 subunit I OS=Leishmania mexicana (strain MHOM/GT/2001/U1103) OX=929439 GN=LMXM_36_3880 PE=3 SV=1	38.601	11.5	11.5	11.5	4	3	3	3	19.2393	20.5005	21.1512	21.4942	19.3516	21.5005	20.7034	21.8013
2.95609	0.718347	E9B705	E9B705	tr|E9B705|E9B705_LEIMU Putative peptidyl-prolyl cis-trans isomerase (Cyclophilin-40) OS=Leishmania mexicana (strain MHOM/GT/2001/U1103) OX=929439 GN=LMXM_34_4770 PE=4 SV=1	38.516	5.9	5.9	5.9	4	2	2	2	17.3515	18.9441	18.8175	19.549	17.9845	18.997	18.8618	19.567
2.75968	0.717665	E9AK51	E9AK51	tr|E9AK51|E9AK51_LEIMU Putative ubiquitin-conjugating enzyme e2 OS=Leishmania mexicana (strain MHOM/GT/2001/U1103) OX=929439 GN=LMXM_04_0680 PE=3 SV=1	17.05	15.5	15.5	15.5	2	2	2	2	17.6347	19.695	19.478	20.1659	18.0764	19.9661	19.4785	20.2259
3.22373	0.717494	E9B201;E9B1Y8;E9B3Z8	E9B201;E9B1Y8;E9B3Z8	tr|E9B201|E9B201_LEIMU Succinyl-diaminopimelate desuccinylase-like protein OS=Leishmania mexicana (strain MHOM/GT/2001/U1103) OX=929439 GN=LMXM_30_2020 PE=4 SV=1;tr|E9B1Y8|E9B1Y8_LEIMU Peptidase m20/m25/m40 family-like protein (Fragment) OS=Leishmania mexi	51.11	6.4	6.4	6.4	7	2	2	2	17.7683	19.3504	19.2843	20.0265	18.3214	19.5637	19.3062	19.9991
1.56952	0.71683	E9ALC3	E9ALC3	tr|E9ALC3|E9ALC3_LEIMU Cation-transporting ATPase OS=Leishmania mexicana (strain MHOM/GT/2001/U1103) OX=929439 GN=LMXM_07_1050 PE=3 SV=1	139.61	4.2	4.2	4.2	5	5	5	5	19.6781	21.8577	21.7103	22.5634	20.1075	22.0484	21.948	22.5285
2.09936	0.7161	E9ANZ0	E9ANZ0	tr|E9ANZ0|E9ANZ0_LEIMU Putative alanine aminotransferase OS=Leishmania mexicana (strain MHOM/GT/2001/U1103) OX=929439 GN=LMXM_12_0630 PE=4 SV=1	54.98	6.4	6.4	6.4	5	3	3	3	18.2099	19.5442	19.4825	20.2855	18.4907	19.6916	19.596	20.2252
3.52948	0.715961	E9AQJ7	E9AQJ7	tr|E9AQJ7|E9AQJ7_LEIMU Uncharacterized protein OS=Leishmania mexicana (strain MHOM/GT/2001/U1103) OX=929439 GN=LMXM_16_0400 PE=4 SV=1	40.347	7.2	7.2	7.2	3	2	2	2	16.893	18.6629	18.2293	18.9278	17.4165	18.8044	18.212	18.9453
2.17915	0.715793	E9AL72	E9AL72	tr|E9AL72|E9AL72_LEIMU Putative electron transfer flavoprotein-ubiquinone oxidoreductase OS=Leishmania mexicana (strain MHOM/GT/2001/U1103) OX=929439 GN=LMXM_07_0600 PE=4 SV=1	62.923	11.5	11.5	11.5	6	5	5	5	18.0742	19.8939	19.7825	20.5427	18.5746	20.0316	19.8968	20.5681
2.07427	0.714557	E9B3L1	E9B3L1	tr|E9B3L1|E9B3L1_LEIMU Putative ATP-binding cassette protein OS=Leishmania mexicana (strain MHOM/GT/2001/U1103) OX=929439 GN=LMXM_32_0310 PE=4 SV=1	74.736	1.2	1.2	1.2	1	1	1	1	17.0463	18.8852	18.9485	19.7561	17.3106	19.0006	19.0502	19.6718
1.60014	0.711415	E9B5M6	E9B5M6	tr|E9B5M6|E9B5M6_LEIMU Coatomer subunit alpha OS=Leishmania mexicana (strain MHOM/GT/2001/U1103) OX=929439 GN=LMXM_33_4310 PE=4 SV=1	132.79	2.1	2.1	2.1	3	3	3	3	17.1485	18.9337	18.8411	19.6895	17.7958	19.2487	19.0656	19.6401
1.29251	0.706276	E9AS92	E9AS92	tr|E9AS92|E9AS92_LEIMU Putative cation transporter OS=Leishmania mexicana (strain MHOM/GT/2001/U1103) OX=929439 GN=LMXM_19_1380 PE=4 SV=1	64.329	2.9	2.9	2.9	3	2	2	2	18.0229	20.4132	19.8543	20.7523	18.3234	20.428	20.1813	20.6959
1.16208	0.706117	E9ANC1	E9ANC1	tr|E9ANC1|E9ANC1_LEIMU Uncharacterized protein OS=Leishmania mexicana (strain MHOM/GT/2001/U1103) OX=929439 GN=LMXM_10_1110 PE=4 SV=1	56.911	2.8	2.8	2.8	1	1	1	1	16.7181	18.1354	18.3388	18.7898	17.2017	18.3801	18.1904	19.1516
2.13907	0.705811	E9AT19	E9AT19	tr|E9AT19|E9AT19_LEIMU Dipeptidyl-peptidase 8-like serine peptidase,putative OS=Leishmania mexicana (strain MHOM/GT/2001/U1103) OX=929439 GN=LMXM_36_2420 PE=3 SV=1	94.622	5.9	5.9	5.9	6	4	4	4	18.0009	19.3262	19.4415	20.0757	18.5032	19.6204	19.4167	20.1941
1.61036	0.70547	E9B760	E9B760	tr|E9B760|E9B760_LEIMU Uncharacterized protein OS=Leishmania mexicana (strain MHOM/GT/2001/U1103) OX=929439 GN=LMXM_34_5340 PE=4 SV=1	38.891	3.8	3.8	3.8	1	1	1	1	17.3437	18.9988	19.0395	19.7175	17.8366	19.193	19.1688	19.9017
2.53769	0.705215	E9AS88;E9AS87	E9AS88;E9AS87	tr|E9AS88|E9AS88_LEIMU Phosphatidic acid phosphatase protein-like protein OS=Leishmania mexicana (strain MHOM/GT/2001/U1103) OX=929439 GN=LMXM_19_1351 PE=4 SV=1;tr|E9AS87|E9AS87_LEIMU Phosphatidic acid phosphatase protein-like protein OS=Leishmania mexican	36.034	2.4	2.4	2.4	2	1	1	1	18.5333	20.1117	19.9669	20.7243	18.9224	20.1837	20.0057	20.6587
2.39338	0.698215	E9AR50	E9AR50	tr|E9AR50|E9AR50_LEIMU GMP reductase OS=Leishmania mexicana (strain MHOM/GT/2001/U1103) OX=929439 GN=GMPR PE=3 SV=1	51.983	5.7	5.7	5.7	4	3	3	3	18.5228	20.6353	20.2339	20.988	19.0391	20.8503	20.3187	20.961
2.39063	0.693569	E9B6Y0	E9B6Y0	tr|E9B6Y0|E9B6Y0_LEIMU Uncharacterized protein OS=Leishmania mexicana (strain MHOM/GT/2001/U1103) OX=929439 GN=LMXM_34_4510 PE=4 SV=1	25.658	5.2	5.2	5.2	1	1	1	1	15.6034	17.6366	17.4231	18.0568	16.1198	17.7487	17.3823	18.1357
1.64135	0.690825	E9AS06	E9AS06	tr|E9AS06|E9AS06_LEIMU Methionine aminopeptidase OS=Leishmania mexicana (strain MHOM/GT/2001/U1103) OX=929439 GN=LMXM_19_0550 PE=3 SV=1	44.914	5.5	5.5	5.5	2	2	2	2	18.2516	20.0347	20.2904	20.9753	18.9976	20.3432	20.1343	20.8311
2.71561	0.690295	P16126;E9AKW4	P16126;E9AKW4	sp|P16126|DRTS_LEIAM Bifunctional dihydrofolate reductase-thymidylate synthase OS=Leishmania amazonensis OX=5659 PE=3 SV=1;tr|E9AKW4|E9AKW4_LEIMU Bifunctional dihydrofolate reductase-thymidylate synthase OS=Leishmania mexicana (strain MHOM/GT/2001/U1103) O	58.609	15	15	15	8	7	7	7	20.3641	22.8764	22.5092	23.1993	20.8381	22.9743	22.4661	23.1566
2.49533	0.690185	E9ALY9	E9ALY9	tr|E9ALY9|E9ALY9_LEIMU Guanine deaminase OS=Leishmania mexicana (strain MHOM/GT/2001/U1103) OX=929439 GN=LMXM_08_29_0867 PE=3 SV=1	49.172	2	2	2	1	1	1	1	19.3343	21.2661	21.634	22.2691	19.9714	21.5601	21.5844	22.3296
2.11433	0.688497	Q8MTW1;E9AR60	Q8MTW1;E9AR60	tr|Q8MTW1|Q8MTW1_LEIAM Meta 2 protein OS=Leishmania amazonensis OX=5659 GN=meta2 PE=2 SV=2;tr|E9AR60|E9AR60_LEIMU Uncharacterized protein OS=Leishmania mexicana (strain MHOM/GT/2001/U1103) OX=929439 GN=LMXM_17_0870 PE=4 SV=1	48.184	4.1	4.1	4.1	3	2	2	2	18.1501	20.4772	20.1833	20.9214	18.6404	20.5387	20.303	20.9418
2.11556	0.688012	E9AW98	E9AW98	tr|E9AW98|E9AW98_LEIMU Na/H antiporter-like protein OS=Leishmania mexicana (strain MHOM/GT/2001/U1103) OX=929439 GN=LMXM_23_0830 PE=4 SV=1	165.85	0.8	0.8	0.8	1	1	1	1	16.3228	17.5511	17.4543	18.2274	16.4057	17.7563	17.549	18.1519
1.50945	0.687527	E9AXL3	E9AXL3	tr|E9AXL3|E9AXL3_LEIMU Uncharacterized protein OS=Leishmania mexicana (strain MHOM/GT/2001/U1103) OX=929439 GN=LMXM_25_1340 PE=4 SV=1	111.04	2	2	2	2	2	2	2	18.1483	19.6404	19.5543	20.415	18.5262	19.7553	19.7534	20.2677
1.52805	0.686851	E9AQE5	E9AQE5	tr|E9AQE5|E9AQE5_LEIMU Phosphodiesterase OS=Leishmania mexicana (strain MHOM/GT/2001/U1103) OX=929439 GN=LMXM_15_1481 PE=3 SV=1	103.76	0.7	0.7	0.7	1	1	1	1	17.1935	19.3977	18.9322	19.7509	17.2994	19.4957	19.173	19.728
2.15924	0.686762	E9B2R7	E9B2R7	tr|E9B2R7|E9B2R7_LEIMU Uncharacterized protein OS=Leishmania mexicana (strain MHOM/GT/2001/U1103) OX=929439 GN=LMXM_31_1420 PE=4 SV=1	75.87	1.3	1.3	1.3	1	1	1	1	19.2601	21.0184	21.2478	21.9386	19.7235	21.1796	21.333	22.0158
0.961954	0.686465	E9AVP0	E9AVP0	tr|E9AVP0|E9AVP0_LEIMU Protein RER1 OS=Leishmania mexicana (strain MHOM/GT/2001/U1103) OX=929439 GN=LMXM_22_0580 PE=3 SV=1	21.081	4.9	4.9	4.9	1	1	1	1	15.9136	17.5021	17.3896	18.0912	18.071	17.7285	17.7545	18.4258
2.25766	0.686208	E9AU44	E9AU44	tr|E9AU44|E9AU44_LEIMU Uncharacterized protein OS=Leishmania mexicana (strain MHOM/GT/2001/U1103) OX=929439 GN=LMXM_36_6090 PE=4 SV=1	60.785	6	6	6	3	3	3	3	18.3623	20.2538	20.0177	20.7435	18.764	20.4282	20.1179	20.7645
2.04594	0.685329	E9B5P5	E9B5P5	tr|E9B5P5|E9B5P5_LEIMU Putative prohibitin OS=Leishmania mexicana (strain MHOM/GT/2001/U1103) OX=929439 GN=LMXM_34_0070 PE=4 SV=1	32.327	4.5	4.5	4.5	1	1	1	1	15.323	17.2299	17.3705	18.0909	15.7685	17.2589	17.3199	17.9702
1.54152	0.682968	E9AXR1	E9AXR1	tr|E9AXR1|E9AXR1_LEIMU Uncharacterized protein OS=Leishmania mexicana (strain MHOM/GT/2001/U1103) OX=929439 GN=LMXM_25_1790 PE=4 SV=1	34.611	2.7	2.7	2.7	1	1	1	1	14.7167	17.0067	16.6361	17.2769	15.1046	16.9738	16.4319	17.1571
2.3408	0.678997	E9ALU9	E9ALU9	tr|E9ALU9|E9ALU9_LEIMU Uncharacterized protein OS=Leishmania mexicana (strain MHOM/GT/2001/U1103) OX=929439 GN=LMXM_08_29_1240 PE=4 SV=1	79.692	8.1	8.1	8.1	9	6	6	6	19.9241	22.7284	22.2426	22.9692	20.5614	22.7557	22.3346	22.966
1.95789	0.678156	E9AR24	E9AR24	tr|E9AR24|E9AR24_LEIMU Putative RNA-binding protein OS=Leishmania mexicana (strain MHOM/GT/2001/U1103) OX=929439 GN=LMXM_17_0550 PE=4 SV=1	33.37	4.6	4.6	4.6	1	1	1	1	17.5296	19.32	19.0013	19.7486	17.9719	19.4727	18.9961	19.6051
2.89984	0.67602	E9ALP2	E9ALP2	tr|E9ALP2|E9ALP2_LEIMU Uncharacterized protein OS=Leishmania mexicana (strain MHOM/GT/2001/U1103) OX=929439 GN=LMXM_08_29_1820 PE=4 SV=1	52.664	5.5	5.5	5.5	3	2	2	2	15.3406	17.0982	16.9992	17.7034	15.7224	17.3171	17.0084	17.6563
1.67015	0.675824	E9AL32	E9AL32	tr|E9AL32|E9AL32_LEIMU Uncharacterized protein OS=Leishmania mexicana (strain MHOM/GT/2001/U1103) OX=929439 GN=LMXM_07_0220 PE=4 SV=1	67.399	4.6	4.6	4.6	2	2	2	2	18.0188	20.6781	20.3116	21.1073	18.4359	20.7453	20.5077	21.0636
2.36271	0.675159	E9ALE4	E9ALE4	tr|E9ALE4|E9ALE4_LEIMU Uncharacterized protein OS=Leishmania mexicana (strain MHOM/GT/2001/U1103) OX=929439 GN=LMXM_08_29_2800 PE=4 SV=1	36.451	7.5	7.5	7.5	4	3	3	3	16.7747	18.3422	18.6037	19.2228	16.9713	18.5443	18.5187	19.25
1.4653	0.672947	E9ANC6	E9ANC6	tr|E9ANC6|E9ANC6_LEIMU Putative rab1 small GTP-binding protein OS=Leishmania mexicana (strain MHOM/GT/2001/U1103) OX=929439 GN=LMXM_10_1160 PE=4 SV=1	24.577	13.4	8.3	8.3	2	3	2	2	18.5205	20.6059	20.3878	21.2412	18.6434	20.7732	20.5553	21.0479
2.18059	0.672783	E9AQA3	E9AQA3	tr|E9AQA3|E9AQA3_LEIMU Tryparedoxin peroxidase OS=Leishmania mexicana (strain MHOM/GT/2001/U1103) OX=929439 GN=LMXM_15_1040 PE=4 SV=1	22.229	54.3	7	7	1	14	1	1	16.9879	19.6855	19.1464	19.8839	17.4952	19.7476	19.2541	19.8622
2.25746	0.671444	E9B669;E9AV40	E9B669;E9AV40	tr|E9B669|E9B669_LEIMU Putative 60S Ribosomal protein L36 OS=Leishmania mexicana (strain MHOM/GT/2001/U1103) OX=929439 GN=LMXM_34_1920 PE=4 SV=1;tr|E9AV40|E9AV40_LEIMU Putative 60S Ribosomal protein L36 OS=Leishmania mexicana (strain MHOM/GT/2001/U1103) OX	11.936	44.8	44.8	44.8	14	7	7	7	22.1162	23.0616	23.2378	23.9741	22.4223	23.0452	23.3313	23.9379
2.82166	0.67021	E9AU41	E9AU41	tr|E9AU41|E9AU41_LEIMU Uncharacterized protein OS=Leishmania mexicana (strain MHOM/GT/2001/U1103) OX=929439 GN=LMXM_36_6060 PE=4 SV=1	84.582	8.2	8.2	8.2	7	6	6	6	15.6722	17.0573	17.0871	17.7653	16.1753	17.2212	17.0591	17.7213
3.1526	0.669213	E9AMS5	E9AMS5	tr|E9AMS5|E9AMS5_LEIMU Putative ubiquitin ligase OS=Leishmania mexicana (strain MHOM/GT/2001/U1103) OX=929439 GN=LMXM_09_0740 PE=4 SV=1	243.15	0.9	0.9	0.9	3	2	2	2	17.6021	20.0026	19.0902	19.7809	18.1207	20.0262	19.1247	19.7725
1.87322	0.667622	E9ALF3	E9ALF3	tr|E9ALF3|E9ALF3_LEIMU Uncharacterized protein OS=Leishmania mexicana (strain MHOM/GT/2001/U1103) OX=929439 GN=LMXM_08_29_2710 PE=4 SV=1	29.225	3.6	3.6	3.6	1	1	1	1	15.444	16.1061	16.2319	16.8444	15.8474	16.2942	16.2724	16.9951
1.64365	0.666451	E9ARL6	E9ARL6	tr|E9ARL6|E9ARL6_LEIMU Putative DNA-directed RNA polymerase II OS=Leishmania mexicana (strain MHOM/GT/2001/U1103) OX=929439 GN=LMXM_18_0790 PE=4 SV=1	37.696	3.2	3.2	3.2	1	1	1	1	14.607	15.8587	15.6414	16.4011	14.7525	15.9186	15.8451	16.4183
2.60297	0.664313	E9AXG9	E9AXG9	tr|E9AXG9|E9AXG9_LEIMU Peptidyl-prolyl cis-trans isomerase OS=Leishmania mexicana (strain MHOM/GT/2001/U1103) OX=929439 GN=LMXM_25_0910 PE=3 SV=1	18.794	48.6	48.6	48.6	19	7	7	7	20.9599	22.9902	23.2009	23.8345	21.46	23.0697	23.1346	23.8296
0.774991	0.664243	E9AME0	E9AME0	tr|E9AME0|E9AME0_LEIMU Uncharacterized protein OS=Leishmania mexicana (strain MHOM/GT/2001/U1103) OX=929439 GN=LMXM_08_0600 PE=4 SV=1	15.907	7.7	7.7	7.7	1	1	1	1	10.8037	12.8157	12.1765	13.0972	10.8577	13.2854	12.0721	12.4799
1.61751	0.660604	E9AZN0	E9AZN0	tr|E9AZN0|E9AZN0_LEIMU Serine/threonine-protein phosphatase OS=Leishmania mexicana (strain MHOM/GT/2001/U1103) OX=929439 GN=LMXM_28_0690 PE=3 SV=1	34.387	10	10	10	3	2	2	2	18.2645	19.0104	19.1643	19.9468	18.5654	19.2865	19.3698	19.9085
1.98731	0.660533	E9AUV0	E9AUV0	tr|E9AUV0|E9AUV0_LEIMU Soluble n-ethylmaleimide sensitive factor,putative OS=Leishmania mexicana (strain MHOM/GT/2001/U1103) OX=929439 GN=LMXM_20_1690 PE=4 SV=1	32.02	3.9	3.9	3.9	1	1	1	1	15.8389	17.4473	17.4686	18.2246	16.1484	17.7008	17.565	18.13
1.83429	0.659603	E9B6Z2	E9B6Z2	tr|E9B6Z2|E9B6Z2_LEIMU Uncharacterized protein OS=Leishmania mexicana (strain MHOM/GT/2001/U1103) OX=929439 GN=LMXM_34_4630 PE=4 SV=1	56.041	3.5	3.5	3.5	3	1	1	1	16.7488	18.4844	18.2408	18.9822	17.5596	18.8114	18.4022	18.98
2.7216	0.656352	E9ASX7;E9B2W2	E9ASX7	tr|E9ASX7|E9ASX7_LEIMU Chaperonin HSP60, mitochondrial OS=Leishmania mexicana (strain MHOM/GT/2001/U1103) OX=929439 GN=LMXM_36_2020 PE=3 SV=1	60.305	34.5	11.3	11.3	15	19	5	5	20.3571	22.2052	21.9994	22.6952	20.8642	22.2986	22.048	22.6649
1.52169	0.656311	E9AZG7	E9AZG7	tr|E9AZG7|E9AZG7_LEIMU Uncharacterized protein OS=Leishmania mexicana (strain MHOM/GT/2001/U1103) OX=929439 GN=LMXM_28_0060 PE=4 SV=1	51.714	2.7	2.7	2.7	3	1	1	1	15.9349	18.3146	18.0133	18.8338	16.3526	18.377	18.1633	18.6555
1.7536	0.652866	E9B033	E9B033	tr|E9B033|E9B033_LEIMU Putative cullin 2 OS=Leishmania mexicana (strain MHOM/GT/2001/U1103) OX=929439 GN=LMXM_28_2120 PE=3 SV=1	80.16	2.2	2.2	2.2	1	1	1	1	14.0652	15.6601	15.5815	16.3164	14.5543	15.8072	15.7569	16.3277
1.52924	0.650974	E9AT33	E9AT33	tr|E9AT33|E9AT33_LEIMU Uncharacterized protein OS=Leishmania mexicana (strain MHOM/GT/2001/U1103) OX=929439 GN=LMXM_36_2560 PE=4 SV=1	100.85	1	1	1	1	1	1	1	14.1982	15.2486	15.1643	15.896	13.9176	15.4248	15.3854	15.9556
1.86567	0.650969	E9AV09	E9AV09	tr|E9AV09|E9AV09_LEIMU Ferredoxin NADP+ reductase-like protein OS=Leishmania mexicana (strain MHOM/GT/2001/U1103) OX=929439 GN=LMXM_21_0420 PE=4 SV=1	75.461	2	2	2	1	1	1	1	16.2915	17.2154	17.271	18.0089	16.7774	17.4486	17.423	17.987
2.14414	0.650299	O15829;Q9NL80;E9AQL8	O15829;Q9NL80;E9AQL8	tr|O15829|O15829_LEIME Carbamyl phosphate synthase OS=Leishmania mexicana OX=5665 PE=3 SV=1;tr|Q9NL80|Q9NL80_LEIAM Carbamoyl-phosphate Synthetase OS=Leishmania amazonensis OX=5659 GN=pyr1 PE=3 SV=1;tr|E9AQL8|E9AQL8_LEIMU Putative carbamoyl-phosphate syntha	169.77	2.8	2.8	2.8	6	4	4	4	20.869	21.5593	21.6017	22.2944	21.018	21.7045	21.71	22.3179
1.68065	0.649576	E9B182	E9B182	tr|E9B182|E9B182_LEIMU Putative homoserine kinase OS=Leishmania mexicana (strain MHOM/GT/2001/U1103) OX=929439 GN=LMXM_29_3080 PE=3 SV=1	36.194	2.6	2.6	2.6	1	1	1	1	18.7421	20.9119	20.7613	21.4447	19.1311	21.0568	20.9256	21.5413
2.61433	0.648822	E9AYY0	E9AYY0	tr|E9AYY0|E9AYY0_LEIMU Uncharacterized protein OS=Leishmania mexicana (strain MHOM/GT/2001/U1103) OX=929439 GN=LMXM_27_0780 PE=4 SV=1	35.904	2.5	2.5	2.5	1	1	1	1	17.6116	20.3175	20.1701	20.864	18.5401	20.3858	20.2105	20.8143
2.24113	0.644625	E9AZU7	E9AZU7	tr|E9AZU7|E9AZU7_LEIMU Putative phenylalanine-4-hydroxylase OS=Leishmania mexicana (strain MHOM/GT/2001/U1103) OX=929439 GN=LMXM_28_1280 PE=4 SV=1	51.457	7.3	7.3	7.3	2	2	2	2	16.3035	18.4522	18.2171	18.9173	17.0237	18.6062	18.3142	18.9032
1.70391	0.642699	E9AXD9	E9AXD9	tr|E9AXD9|E9AXD9_LEIMU DNA-directed RNA polymerase subunit beta OS=Leishmania mexicana (strain MHOM/GT/2001/U1103) OX=929439 GN=LMXM_25_0620 PE=3 SV=1	181.59	0.6	0.6	0.6	1	1	1	1	14.7378	15.5113	15.7226	16.4344	15.0348	15.9544	15.9015	16.475
1.70207	0.642551	E9B465	E9B465	tr|E9B465|E9B465_LEIMU Glycosyl hydrolase-like protein OS=Leishmania mexicana (strain MHOM/GT/2001/U1103) OX=929439 GN=LMXM_32_2260 PE=4 SV=1	154.36	1	1	1	2	1	1	1	13.1816	14.2124	14.1499	14.816	13.3644	14.3884	14.3013	14.9203
1.79127	0.640937	E9B6N3	E9B6N3	tr|E9B6N3|E9B6N3_LEIMU Uncharacterized protein OS=Leishmania mexicana (strain MHOM/GT/2001/U1103) OX=929439 GN=LMXM_34_3540 PE=4 SV=1	24.445	4.1	4.1	4.1	1	1	1	1	17.6437	19.6487	19.4606	20.0983	17.9186	19.5738	19.574	20.2182
1.98451	0.638605	E9AYW6	E9AYW6	tr|E9AYW6|E9AYW6_LEIMU Uncharacterized protein OS=Leishmania mexicana (strain MHOM/GT/2001/U1103) OX=929439 GN=LMXM_27_0650 PE=4 SV=1	19.657	14.4	14.4	14.4	2	2	2	2	17.8014	20.7259	20.1294	20.7311	18.4934	20.9215	20.1774	20.853
1.6655	0.638555	E9B2A6;E9B2A5	E9B2A6;E9B2A5	tr|E9B2A6|E9B2A6_LEIMU Iron/zinc transporter protein-like protein OS=Leishmania mexicana (strain MHOM/GT/2001/U1103) OX=929439 GN=LMXM_30_3070 PE=4 SV=1;tr|E9B2A5|E9B2A5_LEIMU Iron/zinc transporter protein-like protein OS=Leishmania mexicana (strain MHOM/G	45.957	6	6	6	4	3	3	3	18.2365	22.15	20.7566	21.5291	18.6923	22.1889	20.9071	21.4118
2.10292	0.638186	E9AWI3	E9AWI3	tr|E9AWI3|E9AWI3_LEIMU V-type proton ATPase subunit a OS=Leishmania mexicana (strain MHOM/GT/2001/U1103) OX=929439 GN=LMXM_23_1510 PE=3 SV=1	87.612	8.3	8.3	8.3	8	6	6	6	19.1561	21.4146	21.0955	21.7818	19.5843	21.4978	21.2083	21.7983
1.66867	0.638096	E9ARV1	E9ARV1	tr|E9ARV1|E9ARV1_LEIMU Putative gamma-glutamylcysteine synthetase OS=Leishmania mexicana (strain MHOM/GT/2001/U1103) OX=929439 GN=LMXM_18_1660 PE=4 SV=1	78.574	2.9	2.9	2.9	1	1	1	1	15.3585	16.7803	16.5759	17.2711	15.9794	17.0715	16.7546	17.3356
1.38368	0.632911	E9AUX4	E9AUX4	tr|E9AUX4|E9AUX4_LEIMU Uncharacterized protein OS=Leishmania mexicana (strain MHOM/GT/2001/U1103) OX=929439 GN=LMXM_21_0080 PE=4 SV=1	50.515	7.2	7.2	7.2	3	3	3	3	13.7941	16.0745	15.6599	16.4583	14.039	16.4325	15.9142	16.3815
1.61897	0.631875	E9AZR1	E9AZR1	tr|E9AZR1|E9AZR1_LEIMU Uncharacterized protein OS=Leishmania mexicana (strain MHOM/GT/2001/U1103) OX=929439 GN=LMXM_28_0950 PE=4 SV=1	14.477	12.7	12.7	12.7	2	1	1	1	18.2351	19.5741	19.4293	20.1707	18.681	19.6969	19.6278	20.1502
3.42223	0.630771	E9B4X7	E9B4X7	tr|E9B4X7|E9B4X7_LEIMU Uncharacterized protein OS=Leishmania mexicana (strain MHOM/GT/2001/U1103) OX=929439 GN=LMXM_33_1520 PE=4 SV=1	14.324	9.8	9.8	9.8	1	1	1	1	16.2914	17.3393	17.4745	18.0881	16.7495	17.6123	17.4547	18.1027
2.69256	0.630439	E9AKW6	E9AKW6	tr|E9AKW6|E9AKW6_LEIMU Putative acyl-coenzyme a dehydrogenase OS=Leishmania mexicana (strain MHOM/GT/2001/U1103) OX=929439 GN=LMXM_06_0880 PE=3 SV=1	45.157	8.2	8.2	8.2	3	2	2	2	15.9397	17.3845	17.3363	18.0026	16.4883	17.4343	17.3904	17.9849
2.7359	0.629211	E9B028	E9B028	tr|E9B028|E9B028_LEIMU Putative mitochondrial DEAD box protein OS=Leishmania mexicana (strain MHOM/GT/2001/U1103) OX=929439 GN=LMXM_28_2080 PE=3 SV=1	60.245	5.1	5.1	5.1	4	2	2	2	19.119	21.0121	20.9655	21.6243	19.6807	21.1684	21.0192	21.6189
1.49075	0.626096	E9ATY1	E9ATY1	tr|E9ATY1|E9ATY1_LEIMU Uncharacterized protein OS=Leishmania mexicana (strain MHOM/GT/2001/U1103) OX=929439 GN=LMXM_36_5460 PE=4 SV=1	57.376	2.3	2.3	2.3	1	1	1	1	16.5509	19.2122	18.4729	19.2279	16.74	19.256	18.7018	19.199
2.43752	0.625416	E9AZD5	E9AZD5	tr|E9AZD5|E9AZD5_LEIMU Uncharacterized protein OS=Leishmania mexicana (strain MHOM/GT/2001/U1103) OX=929439 GN=LMXM_27_2290 PE=4 SV=1	80.665	1.8	1.8	1.8	1	1	1	1	15.8571	17.8997	17.4665	18.1448	16.2993	18.0492	17.5279	18.1004
1.96227	0.624858	E9AM98	E9AM98	tr|E9AM98|E9AM98_LEIMU Uncharacterized protein OS=Leishmania mexicana (strain MHOM/GT/2001/U1103) OX=929439 GN=LMXM_08_0190 PE=4 SV=1	103.99	1	1	1	1	1	1	1	14.1198	15.9084	15.8052	16.4292	14.6246	16.2329	15.8974	16.5231
1.63606	0.624568	E9B379	E9B379	tr|E9B379|E9B379_LEIMU ATP binding protein-like protein OS=Leishmania mexicana (strain MHOM/GT/2001/U1103) OX=929439 GN=LMXM_31_2980 PE=4 SV=1	22.183	5.3	5.3	5.3	3	1	1	1	13.275	14.7759	14.8007	15.4351	13.5228	15.0399	14.9468	15.5616
2.091	0.624296	E9ARP1	E9ARP1	tr|E9ARP1|E9ARP1_LEIMU Putative putative 5-oxoprolinase OS=Leishmania mexicana (strain MHOM/GT/2001/U1103) OX=929439 GN=LMXM_18_1040 PE=4 SV=1	144.64	0.8	0.8	0.8	2	1	1	1	15.1117	16.7184	16.6371	17.3248	15.0341	16.6478	16.7492	17.3101
1.70072	0.621634	E9AQU7	E9AQU7	tr|E9AQU7|E9AQU7_LEIMU Uncharacterized protein OS=Leishmania mexicana (strain MHOM/GT/2001/U1103) OX=929439 GN=LMXM_16_1360 PE=4 SV=1	65.995	12.7	12.7	12.7	10	7	7	7	18.4702	21.8953	20.8964	21.6179	19.0513	21.8079	21.073	21.5947
3.57285	0.619904	E9AYX8;E9B2H2	E9AYX8	tr|E9AYX8|E9AYX8_LEIMU Putative small GTP-binding protein Rab1 OS=Leishmania mexicana (strain MHOM/GT/2001/U1103) OX=929439 GN=LMXM_27_0760 PE=4 SV=1	22.254	45	45	39.5	24	7	7	6	20.7235	23.3281	23.191	23.8052	21.133	23.41	23.1721	23.7978
1.93882	0.6191	E9AXK6	E9AXK6	tr|E9AXK6|E9AXK6_LEIMU Uncharacterized protein OS=Leishmania mexicana (strain MHOM/GT/2001/U1103) OX=929439 GN=LMXM_25_1280 PE=3 SV=1	115.89	1.1	1.1	1.1	3	1	1	1	16.3173	18.2633	18.285	18.947	16.8835	18.4942	18.4124	18.9887
2.62752	0.617184	E9AKX0	E9AKX0	tr|E9AKX0|E9AKX0_LEIMU Uncharacterized protein OS=Leishmania mexicana (strain MHOM/GT/2001/U1103) OX=929439 GN=LMXM_06_0920 PE=4 SV=1	47.279	2.1	2.1	2.1	1	1	1	1	16.995	18.867	18.5472	19.1876	17.3522	18.9705	18.606	19.1999
2.08439	0.615374	E9AL08;A0A0R6YC81;A0A0R6Y3R1	E9AL08;A0A0R6YC81;A0A0R6Y3R1	tr|E9AL08|E9AL08_LEIMU Protoporphyrinogen oxidase-like protein OS=Leishmania mexicana (strain MHOM/GT/2001/U1103) OX=929439 GN=LMXM_06_1280 PE=4 SV=1;tr|A0A0R6YC81|A0A0R6YC81_LEIAM Protoporphyrinogen oxidase-like protein OS=Leishmania amazonensis OX=5659 P	25.408	4.8	4.8	4.8	1	1	1	1	17.198	19.4588	19.0915	19.7604	17.9472	19.492	19.2038	19.7656
1.5138	0.60912	E9AS31	E9AS31	tr|E9AS31|E9AS31_LEIMU Putative signal recognition particle protein OS=Leishmania mexicana (strain MHOM/GT/2001/U1103) OX=929439 GN=LMXM_19_0790 PE=4 SV=1	80.987	3.6	3.6	3.6	2	2	2	2	17.243	18.1794	18.1615	18.9047	17.6727	18.4801	18.372	18.8471
1.64087	0.607329	E9ATG6	E9ATG6	tr|E9ATG6|E9ATG6_LEIMU Putative glycyl tRNA synthetase OS=Leishmania mexicana (strain MHOM/GT/2001/U1103) OX=929439 GN=LMXM_36_3840 PE=4 SV=1	70.262	9.1	9.1	9.1	6	5	5	5	17.3152	18.9372	18.9604	19.683	17.8328	19.1101	19.1404	19.6325
2.08064	0.606837	E9B5A8	E9B5A8	tr|E9B5A8|E9B5A8_LEIMU Uncharacterized protein OS=Leishmania mexicana (strain MHOM/GT/2001/U1103) OX=929439 GN=LMXM_33_3190 PE=4 SV=1	55.533	1.6	1.6	1.6	1	1	1	1	17.4576	20.3444	20.0473	20.7243	18.0669	20.5021	20.153	20.6896
1.78544	0.604945	E9AZM4	E9AZM4	tr|E9AZM4|E9AZM4_LEIMU ER lumen protein-retaining receptor OS=Leishmania mexicana (strain MHOM/GT/2001/U1103) OX=929439 GN=LMXM_28_0630 PE=3 SV=1	25.935	5	5	5	1	1	1	1	13.6593	15.7295	15.3814	16.0944	14.0934	15.744	15.5143	16.0112
2.56782	0.601394	E9ALY6;Q9U4E3	E9ALY6;Q9U4E3	tr|E9ALY6|E9ALY6_LEIMU Putative ADP ribosylation factor 3 OS=Leishmania mexicana (strain MHOM/GT/2001/U1103) OX=929439 GN=LMXM_08_29_0880 PE=3 SV=1;tr|Q9U4E3|Q9U4E3_LEIAM ADP-ribosylation factor-like 3A OS=Leishmania amazonensis OX=5659 GN=ARL-3A PE=3 SV=1	20.142	22.9	22.9	22.9	4	3	3	3	19.6659	21.6276	21.6271	22.2727	20.014	21.7487	21.669	22.2261
2.03437	0.600645	E9AVP4	E9AVP4	tr|E9AVP4|E9AVP4_LEIMU Putative proteasome regulatory ATPase subunit 5 OS=Leishmania mexicana (strain MHOM/GT/2001/U1103) OX=929439 GN=LMXM_22_0620 PE=3 SV=1	49.469	5.6	5.6	5.6	3	2	2	2	17.778	19.1968	19.2566	19.9317	18.2747	19.3961	19.3659	19.8921
2.01237	0.600007	E9AR29	E9AR29	tr|E9AR29|E9AR29_LEIMU Putative P-type ATPase OS=Leishmania mexicana (strain MHOM/GT/2001/U1103) OX=929439 GN=LMXM_17_0600 PE=3 SV=1	122.03	0.8	0.8	0.8	2	1	1	1	15.6093	17.9524	17.9096	18.4501	16.2354	17.9892	17.9098	18.5693
2.27896	0.599212	E9AJN9	E9AJN9	tr|E9AJN9|E9AJN9_LEIMU D-3-phosphoglycerate dehydrogenase OS=Leishmania mexicana (strain MHOM/GT/2001/U1103) OX=929439 GN=LMXM_03_0030 PE=3 SV=1	43.798	6.6	6.6	6.6	4	2	2	2	18.4146	20.7463	20.6156	21.2455	19.1955	20.8686	20.6998	21.2683
2.7052	0.598937	E9ARL1	E9ARL1	tr|E9ARL1|E9ARL1_LEIMU Putative elongation factor Tu OS=Leishmania mexicana (strain MHOM/GT/2001/U1103) OX=929439 GN=LMXM_18_0740 PE=4 SV=1	51.682	14.8	14.8	14.8	8	6	6	6	20.4035	22.4494	22.3513	22.9849	20.689	22.5931	22.4006	22.9648
1.89009	0.59695	E9ARX3	E9ARX3	tr|E9ARX3|E9ARX3_LEIMU Putative polyprenyl synthase OS=Leishmania mexicana (strain MHOM/GT/2001/U1103) OX=929439 GN=LMXM_19_0220 PE=4 SV=1	82.613	2.8	2.8	2.8	1	1	1	1	15.8587	17.8875	17.698	18.3836	16.4883	17.9592	17.7481	18.2563
0.647333	0.595213	E9B2Y2	E9B2Y2	tr|E9B2Y2|E9B2Y2_LEIMU Putative cop-coated vesicle membrane protein p24 OS=Leishmania mexicana (strain MHOM/GT/2001/U1103) OX=929439 GN=LMXM_31_2020 PE=3 SV=1	18.165	5.6	5.6	5.6	1	1	1	1	10.9353	12.1872	12.2771	12.9182	11.517	13.0968	12.8066	13.3559
2.84963	0.595021	E9APZ4	E9APZ4	tr|E9APZ4|E9APZ4_LEIMU Mitochondrial pyruvate carrier OS=Leishmania mexicana (strain MHOM/GT/2001/U1103) OX=929439 GN=LMXM_14_1460 PE=3 SV=1	15.467	7.1	7.1	7.1	1	1	1	1	16.4008	18.0884	17.9867	18.6132	17.0043	18.182	18.015	18.5785
2.12984	0.594691	E9AJY2;A0A0A7MB88;A0A0A7M9F0;A0A0A7M8W9	E9AJY2;A0A0A7MB88;A0A0A7M9F0;A0A0A7M8W9	tr|E9AJY2|E9AJY2_LEIMU Elongation initiation factor 2 alpha subunit,putative OS=Leishmania mexicana (strain MHOM/GT/2001/U1103) OX=929439 GN=LMXM_03_0980 PE=4 SV=1;tr|A0A0A7MB88|A0A0A7MB88_LEIAM Elongation initiation factor 2 alpha subunit (Fragment) OS=Le	46.623	13.8	13.8	13.8	6	5	5	5	20.2261	22.1569	22.1628	22.8055	20.5687	22.2802	22.2656	22.8123
1.66306	0.594185	E9AV49;A0A0C5D637	E9AV49	tr|E9AV49|E9AV49_LEIMU Putative methionyl-tRNA synthetase OS=Leishmania mexicana (strain MHOM/GT/2001/U1103) OX=929439 GN=LMXM_21_0810 PE=3 SV=1	83.85	13.7	13.7	13.7	10	8	8	8	20.7673	22.6804	22.6189	23.3244	21.1596	22.7513	22.7891	23.272
1.29499	0.592905	E9B226	E9B226	tr|E9B226|E9B226_LEIMU Putative 3,2-trans-enoyl-CoA isomerase, mitochondrial OS=Leishmania mexicana (strain MHOM/GT/2001/U1103) OX=929439 GN=LMXM_30_2250 PE=3 SV=1	38.495	3.8	3.8	3.8	1	1	1	1	18.7745	19.5041	19.5599	20.2575	19.0453	19.7256	19.8307	20.3189
1.34016	0.592679	E9AJP3	E9AJP3	tr|E9AJP3|E9AJP3_LEIMU Glycerol-3-phosphate acyl transferase OS=Leishmania mexicana (strain MHOM/GT/2001/U1103) OX=929439 GN=LMXM_03_0080 PE=4 SV=1	63.249	2	2	2	1	1	1	1	16.5659	18.8774	18.4479	19.1861	17.3565	18.9442	18.7087	19.1559
0.609586	0.589472	E9AS55	E9AS55	tr|E9AS55|E9AS55_LEIMU Putative phenylalanyl-tRNA synthetase OS=Leishmania mexicana (strain MHOM/GT/2001/U1103) OX=929439 GN=LMXM_19_1040 PE=4 SV=1	70.554	7.1	7.1	7.1	4	4	4	4	18.7404	20.3348	20.4743	21.4714	19.1288	20.5461	21.1935	21.3752
1.58067	0.589159	E9B235	E9B235	tr|E9B235|E9B235_LEIMU Uncharacterized protein OS=Leishmania mexicana (strain MHOM/GT/2001/U1103) OX=929439 GN=LMXM_30_2350 PE=4 SV=1	174.54	1.3	1.3	1.3	1	1	1	1	13.2282	14.7397	14.5433	15.2115	13.6072	14.8193	14.7351	15.2453
1.68004	0.588979	E9ALY7	E9ALY7	tr|E9ALY7|E9ALY7_LEIMU Uncharacterized protein OS=Leishmania mexicana (strain MHOM/GT/2001/U1103) OX=929439 GN=LMXM_08_29_0870 PE=4 SV=1	53.413	3.1	3.1	3.1	3	1	1	1	17.1598	18.5141	18.3715	18.8968	17.7285	18.5778	18.4122	19.0649
1.82903	0.588252	Q9XXU8;E9B4S1;Q06034	Q9XXU8;E9B4S1	tr|Q9XXU8|Q9XXU8_LEIAM LAMDR1 OS=Leishmania amazonensis OX=5659 GN=LaMDR1 PE=4 SV=1;tr|E9B4S1|E9B4S1_LEIMU p-glycoprotein OS=Leishmania mexicana (strain MHOM/GT/2001/U1103) OX=929439 GN=LMXM_33_0990 PE=4 SV=1	146.68	8.4	8.4	8.4	12	11	11	11	20.6714	23.0884	22.5339	23.2136	21.0706	23.294	22.6716	23.1685
1.75148	0.586911	E9AQB1	E9AQB1	tr|E9AQB1|E9AQB1_LEIMU 60S acidic ribosomal protein P2 OS=Leishmania mexicana (strain MHOM/GT/2001/U1103) OX=929439 GN=LMXM_15_1203 PE=3 SV=1	11	21.6	21.6	21.6	3	2	2	2	19.1312	21.6891	21.5151	21.9974	19.4508	21.6787	21.3704	22.0619
3.41563	0.584537	E9B4G6	E9B4G6	tr|E9B4G6|E9B4G6_LEIMU Putative fatty acid desaturase OS=Leishmania mexicana (strain MHOM/GT/2001/U1103) OX=929439 GN=LMXM_32_3270 PE=4 SV=1	45.46	12.9	12.9	12.9	6	4	4	4	19.4455	21.3056	21.1697	21.7701	19.8301	21.3955	21.1819	21.7507
2.9757	0.583311	E9AX01	E9AX01	tr|E9AX01|E9AX01_LEIMU Uncharacterized protein OS=Leishmania mexicana (strain MHOM/GT/2001/U1103) OX=929439 GN=LMXM_24_1560 PE=4 SV=1	67.501	5.7	5.7	5.7	6	4	4	4	20.2818	22.3037	22.1052	22.6729	20.7035	22.312	22.1114	22.7103
2.1495	0.58012	E9AVG7;Q86LI0	E9AVG7	tr|E9AVG7|E9AVG7_LEIMU Putative cytochrome c oxidase subunit VI OS=Leishmania mexicana (strain MHOM/GT/2001/U1103) OX=929439 GN=LMXM_21_1710 PE=4 SV=1	19.134	23.6	23.6	23.6	5	3	3	3	19.0129	20.7058	20.61	21.1977	19.3648	20.8618	20.6866	21.2591
1.52737	0.576787	E9B085	E9B085	tr|E9B085|E9B085_LEIMU Coatomer subunit gamma OS=Leishmania mexicana (strain MHOM/GT/2001/U1103) OX=929439 GN=LMXM_28_2620 PE=3 SV=1	95.781	0.8	0.8	0.8	1	1	1	1	18.5417	19.9301	20.2861	20.8855	18.9009	20.0759	20.1667	20.7209
0.982297	0.573154	E9AJV2	E9AJV2	tr|E9AJV2|E9AJV2_LEIMU Uncharacterized protein OS=Leishmania mexicana (strain MHOM/GT/2001/U1103) OX=929439 GN=LMXM_03_0690 PE=4 SV=1	230.86	6.1	6.1	6.1	10	9	9	9	20.3996	21.8972	21.8859	22.6749	20.9778	22.013	22.2868	22.6441
2.26121	0.566673	E9AUQ7;E9AUQ8	E9AUQ7;E9AUQ8	tr|E9AUQ7|E9AUQ7_LEIMU Calpain-like cysteine peptidase OS=Leishmania mexicana (strain MHOM/GT/2001/U1103) OX=929439 GN=LMXM_20_1180 PE=3 SV=1;tr|E9AUQ8|E9AUQ8_LEIMU Putative calpain-like cysteine peptidase OS=Leishmania mexicana (strain MHOM/GT/2001/U1103)	103.53	12.6	12.6	12.6	22	9	9	9	21.0908	24.1301	22.8866	23.5109	21.4703	24.2261	22.9594	23.4685
2.12688	0.56251	E9AYA3;Q25329	E9AYA3	tr|E9AYA3|E9AYA3_LEIMU Heat shock protein 70-related protein OS=Leishmania mexicana (strain MHOM/GT/2001/U1103) OX=929439 GN=LMXM_26_1240 PE=3 SV=1	70.599	9.2	8.1	8.1	9	5	4	4	18.7702	20.4754	20.3936	21.0124	19.2737	20.6306	20.49	20.9962
1.66285	0.559928	E9AZA2	E9AZA2	tr|E9AZA2|E9AZA2_LEIMU Putative rRNA methyltransferase OS=Leishmania mexicana (strain MHOM/GT/2001/U1103) OX=929439 GN=LMXM_27_1980 PE=3 SV=1	105.18	1.4	1.4	1.4	1	1	1	1	16.2288	17.1793	17.4551	17.944	16.6818	17.4576	17.289	17.9199
2.73787	0.55947	E9B528	E9B528	tr|E9B528|E9B528_LEIMU Glycosyltransferase-like protein OS=Leishmania mexicana (strain MHOM/GT/2001/U1103) OX=929439 GN=LMXM_33_2420 PE=4 SV=1	60.614	10	10	10	5	5	5	5	18.6579	20.9881	20.6929	21.263	19.0449	21.1418	20.6713	21.2202
3.05586	0.559408	E9AXP2	E9AXP2	tr|E9AXP2|E9AXP2_LEIMU Uncharacterized protein OS=Leishmania mexicana (strain MHOM/GT/2001/U1103) OX=929439 GN=LMXM_25_1620 PE=4 SV=1	16.689	22.1	22.1	22.1	5	4	4	4	21.1128	23.8712	23.3123	23.8491	21.4818	23.886	23.296	23.878
1.56206	0.55869	E9B270	E9B270	tr|E9B270|E9B270_LEIMU Uncharacterized protein OS=Leishmania mexicana (strain MHOM/GT/2001/U1103) OX=929439 GN=LMXM_30_2715 PE=4 SV=1	16.402	13.7	13.7	13.7	2	2	2	2	16.0533	18.9799	18.2027	18.8488	16.6694	18.9904	18.3911	18.8624
3.06147	0.55804	E9B4H1	E9B4H1	tr|E9B4H1|E9B4H1_LEIMU Uncharacterized protein OS=Leishmania mexicana (strain MHOM/GT/2001/U1103) OX=929439 GN=LMXM_33_0050 PE=4 SV=1	66.48	1.7	1.7	1.7	1	1	1	1	16.6524	18.9855	18.8754	19.4242	17.1404	19.1036	18.8448	19.412
2.05161	0.555758	Q86PL7;E9AKA7	Q86PL7;E9AKA7	tr|Q86PL7|Q86PL7_LEIME Putative small GTP-binding protein OS=Leishmania mexicana OX=5665 PE=3 SV=1;tr|E9AKA7|E9AKA7_LEIMU Putative small GTP-binding protein OS=Leishmania mexicana (strain MHOM/GT/2001/U1103) OX=929439 GN=LMXM_05_0030 PE=3 SV=1	21.716	21	21	21	7	4	4	4	18.7021	20.5506	20.2664	20.8957	19.3159	20.6604	20.352	20.8341
0.651023	0.555289	E9APQ9	E9APQ9	tr|E9APQ9|E9APQ9_LEIMU Elongation of fatty acids protein OS=Leishmania mexicana (strain MHOM/GT/2001/U1103) OX=929439 GN=LMXM_14_0640 PE=3 SV=1	42.48	4	4	4	1	1	1	1	16.622	19.1552	18.4682	19.4062	17.3764	19.2669	19.0883	19.2608
3.02175	0.553297	E9ANA1	E9ANA1	tr|E9ANA1|E9ANA1_LEIMU Putative small GTP-binding protein Rab11 OS=Leishmania mexicana (strain MHOM/GT/2001/U1103) OX=929439 GN=LMXM_10_0910 PE=4 SV=1	23.358	17.8	17.8	17.8	4	4	4	4	19.7166	22.2552	21.9831	22.5411	20.054	22.2261	22.0115	22.5601
1.58658	0.552761	E9B3U9	E9B3U9	tr|E9B3U9|E9B3U9_LEIMU Putative pumilio protein OS=Leishmania mexicana (strain MHOM/GT/2001/U1103) OX=929439 GN=LMXM_32_1150 PE=4 SV=1	92.224	2.5	2.5	2.5	2	2	2	2	17.1989	19.4905	19.2968	19.9532	18.0858	19.5513	19.4761	19.9252
1.65473	0.551631	E9ARQ8;E9ARQ9	E9ARQ8;E9ARQ9	tr|E9ARQ8|E9ARQ8_LEIMU Putative prolyl-tRNA synthetase OS=Leishmania mexicana (strain MHOM/GT/2001/U1103) OX=929439 GN=LMXM_18_1210 PE=3 SV=1;tr|E9ARQ9|E9ARQ9_LEIMU Putative prolyl-tRNA synthetase, putative,bifunctional aminoacyl-tRNA synthetase OS=Leishma	81.231	7.2	7.2	7.2	5	5	5	5	20.3119	21.9018	21.9023	22.5522	20.6761	22.0417	22.066	22.5194
2.04609	0.551495	E9ARD9	E9ARD9	tr|E9ARD9|E9ARD9_LEIMU Diphosphomevalonate decarboxylase OS=Leishmania mexicana (strain MHOM/GT/2001/U1103) OX=929439 GN=LMXM_18_0020 PE=3 SV=1	42.462	3.4	3.4	3.4	2	1	1	1	16.8835	18.3547	18.4267	19.0524	17.2274	18.5158	18.4951	18.9724
1.28794	0.550651	E9AQN7	E9AQN7	tr|E9AQN7|E9AQN7_LEIMU Uncharacterized protein OS=Leishmania mexicana (strain MHOM/GT/2001/U1103) OX=929439 GN=LMXM_16_0780 PE=4 SV=1	607.44	0.4	0.4	0.4	2	1	1	1	NaN	14.557	13.27	13.6936	9.73781	14.5686	13.01	13.6877
2.03536	0.546466	E9B4D7	E9B4D7	tr|E9B4D7|E9B4D7_LEIMU Uncharacterized protein OS=Leishmania mexicana (strain MHOM/GT/2001/U1103) OX=929439 GN=LMXM_32_2960 PE=4 SV=1	68.605	1.9	1.9	1.9	1	1	1	1	18.6054	20.2915	19.9596	20.5426	19.0382	20.5675	20.0613	20.5712
1.78723	0.546076	E9B3G1	E9B3G1	tr|E9B3G1|E9B3G1_LEIMU Uncharacterized protein OS=Leishmania mexicana (strain MHOM/GT/2001/U1103) OX=929439 GN=LMXM_31_3830 PE=4 SV=1	20.997	5.5	5.5	5.5	1	1	1	1	16.3706	17.792	17.6675	18.246	16.9519	17.8507	17.7944	18.308
1.76936	0.543007	E9AKX3	E9AKX3	tr|E9AKX3|E9AKX3_LEIMU Putative glucosamine-fructose-6-phosphate aminotransferase OS=Leishmania mexicana (strain MHOM/GT/2001/U1103) OX=929439 GN=LMXM_06_0950 PE=4 SV=1	73.133	1.6	1.6	1.6	1	1	1	1	18.2536	20.1283	19.9816	20.6257	18.1894	20.1268	20.0739	20.5159
1.86005	0.542515	E9B2V1	E9B2V1	tr|E9B2V1|E9B2V1_LEIMU Uncharacterized protein OS=Leishmania mexicana (strain MHOM/GT/2001/U1103) OX=929439 GN=LMXM_31_1750 PE=4 SV=1	85.068	5.8	5.8	5.8	4	3	3	3	15.886	17.528	17.618	18.1798	16.5294	17.7814	17.7263	18.2495
1.42119	0.54156	E9AZ73	E9AZ73	tr|E9AZ73|E9AZ73_LEIMU Putative eukaryotic translation release factor OS=Leishmania mexicana (strain MHOM/GT/2001/U1103) OX=929439 GN=LMXM_27_1710 PE=4 SV=1	50.752	4.4	4.4	4.4	2	2	2	2	16.9495	19.3116	19.3155	19.8478	17.6563	19.3118	19.153	19.7038
1.6766	0.541218	E9B3F9	E9B3F9	tr|E9B3F9|E9B3F9_LEIMU Uncharacterized protein OS=Leishmania mexicana (strain MHOM/GT/2001/U1103) OX=929439 GN=LMXM_31_3810 PE=4 SV=1	62.999	1.9	1.9	1.9	1	1	1	1	14.4465	15.3826	15.5891	16.0664	14.7918	15.509	15.6182	16.2233
1.45483	0.538878	E9AU67	E9AU67	tr|E9AU67|E9AU67_LEIMU Uncharacterized protein OS=Leishmania mexicana (strain MHOM/GT/2001/U1103) OX=929439 GN=LMXM_36_6330 PE=4 SV=1	31.74	6.5	6.5	6.5	3	2	2	2	17.1792	19.3587	19.0194	19.656	17.8173	19.6132	19.2265	19.6676
1.41097	0.53693	E9AK82	E9AK82	tr|E9AK82|E9AK82_LEIMU Putative chloride channel protein OS=Leishmania mexicana (strain MHOM/GT/2001/U1103) OX=929439 GN=LMXM_04_1000 PE=4 SV=1	122.46	1.7	1.7	1.7	2	1	1	1	11.9947	13.6595	13.1786	13.8214	12.2741	14.0731	13.3965	13.8275
1.53814	0.536087	E9ALD2	E9ALD2	tr|E9ALD2|E9ALD2_LEIMU Uncharacterized protein OS=Leishmania mexicana (strain MHOM/GT/2001/U1103) OX=929439 GN=LMXM_07_1130 PE=4 SV=1	63.39	1.4	1.4	1.4	1	1	1	1	16.4652	17.8048	17.7619	18.4191	16.9663	17.8445	17.9353	18.3502
2.16604	0.535849	E9AKB8	E9AKB8	tr|E9AKB8|E9AKB8_LEIMU Putative nucleolar RNA helicase II OS=Leishmania mexicana (strain MHOM/GT/2001/U1103) OX=929439 GN=LMXM_05_0140 PE=4 SV=1	74.299	4.1	4.1	4.1	3	3	3	3	19.5128	21.2533	21.3604	21.9338	19.8982	21.3796	21.4484	21.9467
1.22079	0.535639	E9AXW1	E9AXW1	tr|E9AXW1|E9AXW1_LEIMU Uncharacterized protein OS=Leishmania mexicana (strain MHOM/GT/2001/U1103) OX=929439 GN=LMXM_25_2270 PE=4 SV=1	51.9	3.5	3.5	3.5	1	1	1	1	13.9796	15.5278	15.3901	16.0583	14.3501	15.5351	15.6652	16.0683
1.38411	0.534801	E9AK26	E9AK26	tr|E9AK26|E9AK26_LEIMU Putative calpain-like cysteine peptidase OS=Leishmania mexicana (strain MHOM/GT/2001/U1103) OX=929439 GN=LMXM_04_0450 PE=3 SV=1	88.701	2.9	2.9	2.9	2	2	2	2	17.2846	19.2781	19.2781	19.9665	17.8555	19.4878	19.3919	19.7731
1.78944	0.53398	E9ASQ6	E9ASQ6	tr|E9ASQ6|E9ASQ6_LEIMU Transitional endoplasmic reticulum ATPase,putative OS=Leishmania mexicana (strain MHOM/GT/2001/U1103) OX=929439 GN=LMXM_36_1370 PE=4 SV=1	86.887	9.6	9.6	9.6	12	6	6	6	18.806	19.7978	20.0826	20.6952	19.7997	20.0645	20.2188	20.6742
2.52659	0.530763	E9B6L3;B0FZP5;Q6TUM2;Q86L92;Q6Y9Q8;Q6Y9S0	E9B6L3;B0FZP5;Q6TUM2	tr|E9B6L3|E9B6L3_LEIMU 6-phosphogluconate dehydrogenase, decarboxylating OS=Leishmania mexicana (strain MHOM/GT/2001/U1103) OX=929439 GN=LMXM_34_3340 PE=3 SV=1;tr|B0FZP5|B0FZP5_LEIAM 6-phosphogluconate dehydrogenase, decarboxylating OS=Leishmania amazonens	52.168	17.7	17.7	17.7	12	7	7	7	20.9345	22.9536	22.9544	23.4654	21.3271	23.0441	22.9706	23.5211
2.32766	0.528934	E9B429	E9B429	tr|E9B429|E9B429_LEIMU Uncharacterized protein OS=Leishmania mexicana (strain MHOM/GT/2001/U1103) OX=929439 GN=LMXM_32_1920 PE=4 SV=1	21.648	11.6	11.6	11.6	2	2	2	2	18.1779	20.5064	20.3299	20.8395	18.7053	20.668	20.3582	20.9065
1.41324	0.528335	E9B1D9;E9B668	E9B1D9;E9B668	tr|E9B1D9|E9B1D9_LEIMU Ribosomal protein L15 OS=Leishmania mexicana (strain MHOM/GT/2001/U1103) OX=929439 GN=LMXM_29_3650 PE=3 SV=1;tr|E9B668|E9B668_LEIMU Ribosomal protein L15 OS=Leishmania mexicana (strain MHOM/GT/2001/U1103) OX=929439 GN=LMXM_34_1910 PE	24.435	40.2	40.2	40.2	36	9	9	9	23.2014	23.4333	23.6581	24.337	23.4279	23.6004	23.8225	24.2002
2.45475	0.525507	E9AZI5	E9AZI5	tr|E9AZI5|E9AZI5_LEIMU Glycerol-3-phosphate dehydrogenase OS=Leishmania mexicana (strain MHOM/GT/2001/U1103) OX=929439 GN=LMXM_28_0240 PE=3 SV=1	66.513	7.1	7.1	7.1	4	4	4	4	18.7289	21.0982	20.7499	21.2483	19.2027	21.1851	20.7576	21.3102
2.60485	0.525353	E9APN1	E9APN1	tr|E9APN1|E9APN1_LEIMU Uncharacterized protein OS=Leishmania mexicana (strain MHOM/GT/2001/U1103) OX=929439 GN=LMXM_14_0380 PE=3 SV=1	64.31	3.5	3.5	3.5	2	2	2	2	16.4246	19.226	18.5488	19.0636	17.1937	19.2039	18.5027	19.0385
1.93544	0.524945	E9B4W5;E9B4W6;E9B4W4	E9B4W5;E9B4W6	tr|E9B4W5|E9B4W5_LEIMU D-isomer specific 2-hydroxyacid dehydrogenase-like protein OS=Leishmania mexicana (strain MHOM/GT/2001/U1103) OX=929439 GN=LMXM_33_1410 PE=4 SV=1;tr|E9B4W6|E9B4W6_LEIMU D-isomer specific 2-hydroxyacid dehydrogenase-like protein OS=Le	17.552	25.6	25.6	25.6	4	3	3	3	18.2183	20.5634	19.9529	20.5585	18.6937	20.6963	20.0338	20.478
2.09103	0.523543	E9B5Y5	E9B5Y5	tr|E9B5Y5|E9B5Y5_LEIMU Uncharacterized protein OS=Leishmania mexicana (strain MHOM/GT/2001/U1103) OX=929439 GN=LMXM_34_1050 PE=3 SV=1	54.55	1.6	1.6	1.6	1	1	1	1	18.1054	19.897	19.8984	20.4147	18.2681	19.9565	19.9579	20.4887
1.61444	0.518242	E9B0F7	E9B0F7	tr|E9B0F7|E9B0F7_LEIMU Uncharacterized protein OS=Leishmania mexicana (strain MHOM/GT/2001/U1103) OX=929439 GN=LMXM_29_0330 PE=4 SV=1	91.865	1.2	1.2	1.2	1	1	1	1	16.2898	18.692	18.3631	18.9672	16.6956	18.7254	18.5275	18.9599
1.64535	0.518187	E9AKP2	E9AKP2	tr|E9AKP2|E9AKP2_LEIMU Proteasome subunit beta OS=Leishmania mexicana (strain MHOM/GT/2001/U1103) OX=929439 GN=LMXM_06_0140 PE=3 SV=1	27.909	5.3	5.3	5.3	2	1	1	1	15.6918	17.1758	17.3614	17.8032	16.4501	17.8904	17.367	17.9617
1.23597	0.517699	E9ATA2	E9ATA2	tr|E9ATA2|E9ATA2_LEIMU Uncharacterized protein OS=Leishmania mexicana (strain MHOM/GT/2001/U1103) OX=929439 GN=LMXM_36_3235 PE=4 SV=1	34.478	2.9	2.9	2.9	1	1	1	1	14.8208	16.7056	16.4241	17.0754	15.6345	16.9083	16.6851	17.0693
1.80844	0.51658	E9B6K7	E9B6K7	tr|E9B6K7|E9B6K7_LEIMU Putative 60S ribosomal subunit protein L31 OS=Leishmania mexicana (strain MHOM/GT/2001/U1103) OX=929439 GN=LMXM_34_3280 PE=4 SV=1	21.409	41	41	41	19	10	10	10	22.3024	22.869	23.1484	23.7568	22.8271	22.8579	23.2476	23.6723
1.43944	0.515925	E9ANF3	E9ANF3	tr|E9ANF3|E9ANF3_LEIMU Uncharacterized protein OS=Leishmania mexicana (strain MHOM/GT/2001/U1103) OX=929439 GN=LMXM_11_0070 PE=4 SV=1	174.4	12.7	12.7	12.7	3	1	1	1	14.8715	16.3905	16.2328	16.8481	15.3017	16.5267	16.4351	16.8517
2.11871	0.51384	E9B5F7	E9B5F7	tr|E9B5F7|E9B5F7_LEIMU Transmembrane 9 superfamily member OS=Leishmania mexicana (strain MHOM/GT/2001/U1103) OX=929439 GN=LMXM_33_3660 PE=3 SV=1	70.719	8.9	8.9	8.9	7	5	5	5	18.9323	21.3087	20.8956	21.4379	19.333	21.4168	20.9811	21.4665
2.07894	0.512965	E9B529	E9B529	tr|E9B529|E9B529_LEIMU DNAj-like protein OS=Leishmania mexicana (strain MHOM/GT/2001/U1103) OX=929439 GN=LMXM_33_2430 PE=4 SV=1	88.743	1.6	1.6	1.6	1	1	1	1	15.2928	16.7328	16.7265	17.2987	15.9409	16.931	16.8164	17.2702
1.93995	0.51055	E9AV01	E9AV01	tr|E9AV01|E9AV01_LEIMU Mitochondrial processing peptidase alpha subunit,putative OS=Leishmania mexicana (strain MHOM/GT/2001/U1103) OX=929439 GN=LMXM_21_0340 PE=4 SV=1	51.459	6.9	6.9	6.9	4	2	2	2	18.4356	20.4686	20.1869	20.7687	18.8729	20.6342	20.29	20.7292
1.48516	0.510428	E9ALA7;E9ARK2	E9ALA7	tr|E9ALA7|E9ALA7_LEIMU Putative serine/threonine kinase (Putative protein kinase) OS=Leishmania mexicana (strain MHOM/GT/2001/U1103) OX=929439 GN=LMXM_07_0900 PE=3 SV=1	33.636	9.5	9.5	9.5	3	3	3	3	19.3576	21.6734	21.4851	22.0613	19.5821	21.7374	21.6675	22.1122
1.21157	0.506871	E9AUK0	E9AUK0	tr|E9AUK0|E9AUK0_LEIMU CTP synthase OS=Leishmania mexicana (strain MHOM/GT/2001/U1103) OX=929439 GN=LMXM_20_0560 PE=3 SV=1	65.913	2.9	2.9	2.9	1	1	1	1	16.8806	18.0972	18.1377	18.7433	17.4096	18.1062	18.0784	18.4865
1.67501	0.505313	E9B6B4	E9B6B4	tr|E9B6B4|E9B6B4_LEIMU Putative ribonuclease OS=Leishmania mexicana (strain MHOM/GT/2001/U1103) OX=929439 GN=LMXM_34_2340 PE=4 SV=1	72.998	2.2	2.2	2.2	1	1	1	1	16.9623	17.7391	17.8331	18.3455	17.2416	17.8468	17.9455	18.4437
2.41136	0.504809	E9ALJ9	E9ALJ9	tr|E9ALJ9|E9ALJ9_LEIMU Aminopeptidase OS=Leishmania mexicana (strain MHOM/GT/2001/U1103) OX=929439 GN=LMXM_08_29_2240 PE=3 SV=1	96.471	5.5	5.5	5.5	5	4	4	4	19.3964	21.15	21.1986	21.7467	19.8127	21.2456	21.2526	21.7141
1.78779	0.502503	E9ARR4;E9ARR3	E9ARR4;E9ARR3	tr|E9ARR4|E9ARR4_LEIMU Uncharacterized protein OS=Leishmania mexicana (strain MHOM/GT/2001/U1103) OX=929439 GN=LMXM_18_1300 PE=3 SV=1;tr|E9ARR3|E9ARR3_LEIMU Uncharacterized protein OS=Leishmania mexicana (strain MHOM/GT/2001/U1103) OX=929439 GN=LMXM_18_129	33.279	13.3	13.3	13.3	3	3	3	3	17.8138	20.4095	19.959	20.4707	18.2167	20.3894	20.0596	20.5529
1.34601	0.501801	Q6QMH7;E9ARU2	Q6QMH7;E9ARU2	tr|Q6QMH7|Q6QMH7_LEIME Nonspecific nucleoside hydrolase (Fragment) OS=Leishmania mexicana OX=5665 GN=nsnh PE=4 SV=1;tr|E9ARU2|E9ARU2_LEIMU Nonspecific nucleoside hydrolase OS=Leishmania mexicana (strain MHOM/GT/2001/U1103) OX=929439 GN=LMXM_18_1580 PE=4 SV	32.205	6.1	6.1	6.1	2	1	1	1	16.3152	17.2202	17.5921	17.9595	16.7871	17.5539	17.5367	18.173
2.68752	0.495783	E9AJD9	E9AJD9	tr|E9AJD9|E9AJD9_LEIMU Putative long-chain-fatty-acid-CoA ligase OS=Leishmania mexicana (strain MHOM/GT/2001/U1103) OX=929439 GN=LMXM_01_0520 PE=4 SV=1	77.583	8.3	8.3	6.2	8	6	6	4	20.8615	23.2814	23.1966	23.7046	21.399	23.3994	23.2382	23.7217
0.903452	0.494982	E9AZD6	E9AZD6	tr|E9AZD6|E9AZD6_LEIMU Transcription elongation regulator-like protein OS=Leishmania mexicana (strain MHOM/GT/2001/U1103) OX=929439 GN=LMXM_27_2300 PE=4 SV=1	79.089	1.7	1.7	1.7	3	1	1	1	15.8399	16.9133	17.0678	17.7223	16.2379	17.1351	17.4498	17.7853
1.27473	0.492882	E9AT04	E9AT04	tr|E9AT04|E9AT04_LEIMU Uncharacterized protein OS=Leishmania mexicana (strain MHOM/GT/2001/U1103) OX=929439 GN=LMXM_36_2270 PE=4 SV=1	49.835	2	2	2	1	1	1	1	15.2927	17.3328	16.9096	17.3173	15.8428	17.3675	16.9686	17.5466
2.20322	0.492483	E9ALR7	E9ALR7	tr|E9ALR7|E9ALR7_LEIMU Putative glutamamyl carboxypeptidase OS=Leishmania mexicana (strain MHOM/GT/2001/U1103) OX=929439 GN=LMXM_08_29_1570 PE=4 SV=1	43.949	4.5	4.5	4.5	3	2	2	2	17.8753	19.9808	19.7277	20.2708	18.295	19.9543	19.8008	20.2426
1.96522	0.492379	E9AS23	E9AS23	tr|E9AS23|E9AS23_LEIMU Glycosomal malate dehydrogenase OS=Leishmania mexicana (strain MHOM/GT/2001/U1103) OX=929439 GN=LMXM_19_0710 PE=3 SV=1	33.727	8.7	8.7	8.7	5	3	3	3	19.3305	21.9584	21.6609	22.2237	19.8202	22.0555	21.7509	22.1729
1.39093	0.492341	E9B307	E9B307	tr|E9B307|E9B307_LEIMU Uncharacterized protein OS=Leishmania mexicana (strain MHOM/GT/2001/U1103) OX=929439 GN=LMXM_31_2260 PE=4 SV=1	20.273	5.9	5.9	5.9	1	1	1	1	17.6783	20.1982	20.2218	20.5855	18.0646	20.1577	20.0265	20.6474
2.62212	0.492001	E9B5W4	E9B5W4	tr|E9B5W4|E9B5W4_LEIMU Uncharacterized protein OS=Leishmania mexicana (strain MHOM/GT/2001/U1103) OX=929439 GN=LMXM_34_0840 PE=4 SV=1	45.632	6.6	6.6	6.6	4	3	3	3	18.0399	19.9865	19.6226	20.1453	18.507	20.0988	19.668	20.1293
1.8175	0.490511	E9ALJ6	E9ALJ6	tr|E9ALJ6|E9ALJ6_LEIMU Uncharacterized protein OS=Leishmania mexicana (strain MHOM/GT/2001/U1103) OX=929439 GN=LMXM_08_29_2280 PE=4 SV=1	35.371	4.9	4.9	4.9	1	1	1	1	15.4584	17.4513	17.1608	17.7248	15.9682	17.5604	17.2801	17.6972
2.09586	0.487541	E9ANJ4	E9ANJ4	tr|E9ANJ4|E9ANJ4_LEIMU Uncharacterized protein OS=Leishmania mexicana (strain MHOM/GT/2001/U1103) OX=929439 GN=LMXM_11_0480 PE=4 SV=1	117.57	1.8	1.8	1.8	2	2	2	2	17.3372	19.0567	19.1717	19.7061	17.6347	19.2529	19.2594	19.7001
1.46153	0.484041	E9AT95	E9AT95	tr|E9AT95|E9AT95_LEIMU Uncharacterized protein OS=Leishmania mexicana (strain MHOM/GT/2001/U1103) OX=929439 GN=LMXM_36_3170 PE=4 SV=1	38.336	4.1	4.1	4.1	1	1	1	1	14.9509	17.0687	16.8255	17.4273	15.6104	17.3163	16.8868	17.253
1.52612	0.483081	E9B6J0	E9B6J0	tr|E9B6J0|E9B6J0_LEIMU Uncharacterized protein OS=Leishmania mexicana (strain MHOM/GT/2001/U1103) OX=929439 GN=LMXM_34_3110 PE=4 SV=1	65.548	2.3	2.3	2.3	1	1	1	1	16.9022	17.455	17.6221	18.0491	17.1919	17.6542	17.6727	18.2119
2.0789	0.482887	E9B2U9	E9B2U9	tr|E9B2U9|E9B2U9_LEIMU Coatomer subunit epsilon OS=Leishmania mexicana (strain MHOM/GT/2001/U1103) OX=929439 GN=LMXM_31_1730 PE=3 SV=1	34.99	7.4	7.4	7.4	3	3	3	3	19.0283	19.8956	20.0621	20.5976	19.2029	19.8915	20.1489	20.5792
4.54696	0.472296	E9AZ37	E9AZ37	tr|E9AZ37|E9AZ37_LEIMU Putative arginyl-tRNA synthetase OS=Leishmania mexicana (strain MHOM/GT/2001/U1103) OX=929439 GN=LMXM_27_1310 PE=3 SV=1	78.015	13.6	13.6	13.6	11	8	8	8	19.9663	22.1241	22.1853	22.6552	20.4855	22.3156	22.1803	22.6551
1.63807	0.468939	E9ALB1	E9ALB1	tr|E9ALB1|E9ALB1_LEIMU Uncharacterized protein OS=Leishmania mexicana (strain MHOM/GT/2001/U1103) OX=929439 GN=LMXM_07_0940 PE=4 SV=1	260.64	0.5	0.5	0.5	1	1	1	1	17.3924	18.4038	18.5636	18.9331	17.8282	18.5085	18.44	19.0084
1.39722	0.468472	E9B6C0	E9B6C0	tr|E9B6C0|E9B6C0_LEIMU Uncharacterized protein OS=Leishmania mexicana (strain MHOM/GT/2001/U1103) OX=929439 GN=LMXM_34_2400 PE=4 SV=1	193.43	0.8	0.8	0.8	1	1	1	1	15.7531	17.3193	17.1578	17.7629	16.6317	17.4068	17.3008	17.6327
1.06439	0.467743	E9AR70	E9AR70	tr|E9AR70|E9AR70_LEIMU Uncharacterized protein OS=Leishmania mexicana (strain MHOM/GT/2001/U1103) OX=929439 GN=LMXM_17_0980 PE=4 SV=1	82.954	3	3	3	4	2	2	2	18.0182	19.2955	19.2948	19.9112	18.36	19.4374	19.5889	19.908
1.92739	0.46403	E9B617	E9B617	tr|E9B617|E9B617_LEIMU Mitochondrial processing peptidase, beta subunit,putative,metallo-peptidase, Clan ME, Family M16 OS=Leishmania mexicana (strain MHOM/GT/2001/U1103) OX=929439 GN=LMXM_34_1380 PE=4 SV=1	54.641	20.2	20.2	20.2	10	8	8	8	20.6043	22.7331	22.389	22.9239	20.8583	22.7239	22.4471	22.8403
1.6106	0.462783	E9B2H5	E9B2H5	tr|E9B2H5|E9B2H5_LEIMU Profilin OS=Leishmania mexicana (strain MHOM/GT/2001/U1103) OX=929439 GN=LMXM_31_0520 PE=3 SV=1	16.208	12.7	12.7	12.7	3	3	3	3	18.4466	20.9588	20.76	21.2887	18.9308	21.0131	20.9068	21.3037
1.56202	0.462466	E9AVE2	E9AVE2	tr|E9AVE2|E9AVE2_LEIMU Uncharacterized protein OS=Leishmania mexicana (strain MHOM/GT/2001/U1103) OX=929439 GN=LMXM_21_1555 PE=4 SV=1	46.574	31.9	31.9	31.9	21	13	13	13	22.0446	24.4164	24.1461	24.6852	22.5709	24.5019	24.3024	24.6882
1.59234	0.460258	E9B1P3;E8NHE8;E8NHE7	E9B1P3;E8NHE8;E8NHE7	tr|E9B1P3|E9B1P3_LEIMU Sodium stibogluconate resistance protein,putative OS=Leishmania mexicana (strain MHOM/GT/2001/U1103) OX=929439 GN=LMXM_30_0930 PE=4 SV=1;tr|E8NHE8|E8NHE8_LEIMU Uncharacterized protein LmxM_30_0950_1 OS=Leishmania mexicana (strain MHO	68.488	3.9	3.9	3.9	2	2	2	2	18.7798	20.9886	20.7388	21.2981	19.1035	21.0845	20.8761	21.2373
1.36765	0.459354	E9ASS2	E9ASS2	tr|E9ASS2|E9ASS2_LEIMU Uncharacterized protein OS=Leishmania mexicana (strain MHOM/GT/2001/U1103) OX=929439 GN=LMXM_36_1520 PE=4 SV=1	56.465	8.6	7.1	7.1	4	4	3	3	15.8684	17.2924	17.2012	17.7961	16.3204	17.3913	17.3679	17.6918
1.06128	0.459145	E9B714	E9B714	tr|E9B714|E9B714_LEIMU Uncharacterized protein OS=Leishmania mexicana (strain MHOM/GT/2001/U1103) OX=929439 GN=LMXM_34_4860 PE=4 SV=1	38.608	2.6	2.6	2.6	1	1	1	1	17.0404	19.4804	19.055	19.6379	18.0439	19.6041	19.3421	19.6775
1.14433	0.458291	E9AV41	E9AV41	tr|E9AV41|E9AV41_LEIMU Uncharacterized protein OS=Leishmania mexicana (strain MHOM/GT/2001/U1103) OX=929439 GN=LMXM_21_0735 PE=4 SV=1	9.9423	10.6	10.6	10.6	1	1	1	1	17.4105	19.5194	19.2901	19.8846	17.8936	19.5756	19.5495	19.8715
1.97343	0.457018	E9AND8	E9AND8	tr|E9AND8|E9AND8_LEIMU Uncharacterized protein OS=Leishmania mexicana (strain MHOM/GT/2001/U1103) OX=929439 GN=LMXM_10_1240 PE=4 SV=1	35.877	4.4	4.4	4.4	1	1	1	1	16.7662	18.2557	18.3171	18.7235	17.1347	18.3204	18.3106	18.8183
1.60522	0.456301	E9B0B3	E9B0B3	tr|E9B0B3|E9B0B3_LEIMU Glutamate dehydrogenase OS=Leishmania mexicana (strain MHOM/GT/2001/U1103) OX=929439 GN=LMXM_28_2910 PE=3 SV=1	49.079	7.1	7.1	7.1	3	3	3	3	18.1263	20.217	19.907	20.2737	18.5898	20.3698	19.7655	20.3114
1.37711	0.455777	E9ALM1	E9ALM1	tr|E9ALM1|E9ALM1_LEIMU Non-specific serine/threonine protein kinase OS=Leishmania mexicana (strain MHOM/GT/2001/U1103) OX=929439 GN=LMXM_08_29_2020 PE=4 SV=1	88.358	1.3	1.3	1.3	1	1	1	1	15.3612	16.6439	16.7549	17.3372	15.6973	16.9804	16.9323	17.2615
1.39245	0.455647	E9AWR8	E9AWR8	tr|E9AWR8|E9AWR8_LEIMU Putative malic enzyme OS=Leishmania mexicana (strain MHOM/GT/2001/U1103) OX=929439 GN=LMXM_24_0770 PE=4 SV=1	63.357	13.3	10.1	10.1	6	7	6	6	19.837	21.1724	21.2226	21.7998	20.0931	21.366	21.4	21.7341
2.04367	0.454843	E9APR7	E9APR7	tr|E9APR7|E9APR7_LEIMU Elongation of fatty acids protein OS=Leishmania mexicana (strain MHOM/GT/2001/U1103) OX=929439 GN=LMXM_14_0705 PE=3 SV=1	37.179	11.5	11.5	11.5	8	3	3	3	19.3948	21.138	21.0843	21.5645	19.8623	21.187	21.1658	21.5952
1.97048	0.452191	E9AKD3	E9AKD3	tr|E9AKD3|E9AKD3_LEIMU Uncharacterized protein OS=Leishmania mexicana (strain MHOM/GT/2001/U1103) OX=929439 GN=LMXM_05_0280 PE=4 SV=1	24.998	21.9	21.9	21.9	9	5	5	5	20.7467	23.7044	23.1658	23.6606	21.5967	23.7149	23.2597	23.6693
1.28423	0.447275	E9ASG5	E9ASG5	tr|E9ASG5|E9ASG5_LEIMU Uncharacterized protein OS=Leishmania mexicana (strain MHOM/GT/2001/U1103) OX=929439 GN=LMXM_36_0480 PE=4 SV=1	26.134	8	8	8	6	1	1	1	19.1342	19.8696	19.9888	20.5862	19.3913	20.1165	20.135	20.4322
1.39765	0.44639	E9B398	E9B398	tr|E9B398|E9B398_LEIMU Uncharacterized protein OS=Leishmania mexicana (strain MHOM/GT/2001/U1103) OX=929439 GN=LMXM_31_3150 PE=4 SV=1	263.34	14.9	14.9	14.9	2	2	2	2	16.7486	19.1245	18.7831	19.0993	17.7581	19.1042	18.6478	19.2243
2.74704	0.4463	E9AYL8	E9AYL8	tr|E9AYL8|E9AYL8_LEIMU Uncharacterized protein OS=Leishmania mexicana (strain MHOM/GT/2001/U1103) OX=929439 GN=LMXM_26_2370 PE=4 SV=1	421.88	0.3	0.3	0.3	1	1	1	1	15.4128	17.4926	17.0476	17.4922	16.0645	17.1698	17.0726	17.5206
1.94719	0.446	E9B4K2	E9B4K2	tr|E9B4K2|E9B4K2_LEIMU Uncharacterized protein OS=Leishmania mexicana (strain MHOM/GT/2001/U1103) OX=929439 GN=LMXM_33_0340 PE=4 SV=1	87.458	1.9	1.9	1.9	1	1	1	1	13.3829	15.4045	15.2856	15.7859	14.1664	15.3976	15.2997	15.6914
2.39595	0.445129	E9AVE3	E9AVE3	tr|E9AVE3|E9AVE3_LEIMU Uncharacterized protein OS=Leishmania mexicana (strain MHOM/GT/2001/U1103) OX=929439 GN=LMXM_21_1558 PE=4 SV=1	39.552	2.7	2.7	2.7	1	1	1	1	18.149	20.5051	20.3263	20.7368	18.246	20.4927	20.2716	20.7514
1.27774	0.436425	Q86PS1;E9ARX2;E9ARX1	Q86PS1;E9ARX2;E9ARX1	tr|Q86PS1|Q86PS1_LEIAM ADP/ATP carrier OS=Leishmania amazonensis OX=5659 GN=ANC PE=3 SV=1;tr|E9ARX2|E9ARX2_LEIMU Putative ADP,ATP carrier protein 1, mitochondrial OS=Leishmania mexicana (strain MHOM/GT/2001/U1103) OX=929439 GN=ANC1 PE=3 SV=1;tr|E9ARX1|E9AR	35.158	34.1	34.1	34.1	27	10	10	10	22.7273	25.2994	25.1658	25.6978	23.2105	25.4066	25.3739	25.7147
1.49428	0.436083	E9ARH2	E9ARH2	tr|E9ARH2|E9ARH2_LEIMU Uncharacterized protein OS=Leishmania mexicana (strain MHOM/GT/2001/U1103) OX=929439 GN=LMXM_18_0350 PE=4 SV=1	33.711	11.8	11.8	11.8	2	2	2	2	18.357	19.9294	19.8693	20.3391	18.4952	20.0402	20.011	20.4134
2.10092	0.435441	E9ASR0	E9ASR0	tr|E9ASR0|E9ASR0_LEIMU Uncharacterized protein OS=Leishmania mexicana (strain MHOM/GT/2001/U1103) OX=929439 GN=LMXM_36_1400 PE=4 SV=1	47.917	3.2	3.2	3.2	1	1	1	1	17.6347	20.5002	20.4598	20.875	18.643	20.661	20.3883	20.844
1.43019	0.435132	E9B625	E9B625	tr|E9B625|E9B625_LEIMU Uncharacterized protein OS=Leishmania mexicana (strain MHOM/GT/2001/U1103) OX=929439 GN=LMXM_34_1460 PE=4 SV=1	35.732	12.8	12.8	12.8	5	5	5	5	20.4894	22.6401	22.1717	22.7055	20.9661	22.641	22.3421	22.6785
1.59245	0.429931	E9ATM8	E9ATM8	tr|E9ATM8|E9ATM8_LEIMU Uncharacterized protein OS=Leishmania mexicana (strain MHOM/GT/2001/U1103) OX=929439 GN=LMXM_36_4440 PE=4 SV=1	32.418	2.8	2.8	2.8	1	1	1	1	18.2723	21.3533	20.8984	21.4074	18.6368	21.3277	20.9177	21.2686
1.90025	0.428884	E9AYR1	E9AYR1	tr|E9AYR1|E9AYR1_LEIMU Cytochrome p450-like protein OS=Leishmania mexicana (strain MHOM/GT/2001/U1103) OX=929439 GN=LMXM_27_0090 PE=3 SV=1	66.868	4.7	4.7	4.7	3	3	3	3	16.0592	18.5221	18.0788	18.5401	16.891	18.6093	18.1718	18.5682
2.13148	0.427845	E9AL19	E9AL19	tr|E9AL19|E9AL19_LEIMU Methionine synthase OS=Leishmania mexicana (strain MHOM/GT/2001/U1103) OX=929439 GN=LMXM_07_0090 PE=4 SV=1	138.72	1	1	1	1	1	1	1	15.1855	16.7101	16.8451	17.3237	15.6666	16.8532	16.8831	17.2602
2.13959	0.426328	E9AWA6	E9AWA6	tr|E9AWA6|E9AWA6_LEIMU Uncharacterized protein OS=Leishmania mexicana (strain MHOM/GT/2001/U1103) OX=929439 GN=LMXM_23_0940 PE=4 SV=1	18.169	7	7	7	1	1	1	1	15.3452	17.1276	17.2313	17.7092	16.0208	17.4979	17.2834	17.6581
2.98655	0.423321	E9AXQ9	E9AXQ9	tr|E9AXQ9|E9AXQ9_LEIMU Putative 3-oxo-5-alpha-steroid 4-dehydrogenase OS=Leishmania mexicana (strain MHOM/GT/2001/U1103) OX=929439 GN=LMXM_25_1770 PE=4 SV=1	34.136	17.3	17.3	17.3	12	5	5	5	20.9981	23.5442	23.3479	23.7533	21.3206	23.6079	23.3229	23.7642
2.30493	0.419398	E9B710	E9B710	tr|E9B710|E9B710_LEIMU Uncharacterized protein OS=Leishmania mexicana (strain MHOM/GT/2001/U1103) OX=929439 GN=LMXM_34_4820 PE=4 SV=1	36.344	6.3	6.3	6.3	2	2	2	2	17.6783	19.3958	19.1404	19.5679	17.8145	19.3667	19.1896	19.6009
1.80052	0.417646	E9B3U8	E9B3U8	tr|E9B3U8|E9B3U8_LEIMU Uncharacterized protein OS=Leishmania mexicana (strain MHOM/GT/2001/U1103) OX=929439 GN=LMXM_32_1140 PE=4 SV=1	45.152	2.3	2.3	2.3	1	1	1	1	16.5885	19.7104	18.6345	19.1251	16.9483	19.6482	18.6892	19.0339
1.68323	0.41585	E9AK27	E9AK27	tr|E9AK27|E9AK27_LEIMU Adenylosuccinate lyase OS=Leishmania mexicana (strain MHOM/GT/2001/U1103) OX=929439 GN=LMXM_04_0460 PE=3 SV=1	53.912	6.4	6.4	6.4	3	3	3	3	18.5099	21.093	21.0399	21.5209	18.8766	21.2045	21.1613	21.5121
1.01845	0.414321	E9AZ28	E9AZ28	tr|E9AZ28|E9AZ28_LEIMU Uncharacterized protein OS=Leishmania mexicana (strain MHOM/GT/2001/U1103) OX=929439 GN=LMXM_27_1250 PE=4 SV=1	35.29	14.3	14.3	14.3	3	3	3	3	16.6542	18.3231	18.1844	18.7904	17.1796	18.4953	18.4158	18.6385
2.01471	0.414237	E9ARZ6	E9ARZ6	tr|E9ARZ6|E9ARZ6_LEIMU Putative nucleosome assembly protein OS=Leishmania mexicana (strain MHOM/GT/2001/U1103) OX=929439 GN=LMXM_19_0440 PE=3 SV=1	39.825	3.4	3.4	3.4	2	2	2	2	15.7377	17.2453	17.2271	17.6955	16.1954	17.4589	17.3021	17.6621
1.73578	0.413899	E9AKF5	E9AKF5	tr|E9AKF5|E9AKF5_LEIMU Uncharacterized protein OS=Leishmania mexicana (strain MHOM/GT/2001/U1103) OX=929439 GN=LMXM_05_0490 PE=4 SV=1	18.707	22.2	22.2	22.2	3	3	3	3	17.3898	18.8906	18.5417	18.97	17.8061	18.9286	18.6353	19.0348
0.811711	0.411653	E9AJA0	E9AJA0	tr|E9AJA0|E9AJA0_LEIMU Uncharacterized protein OS=Leishmania mexicana (strain MHOM/GT/2001/U1103) OX=929439 GN=LMXM_01_0140 PE=4 SV=1	9.1174	8.5	8.5	8.5	2	1	1	1	16.8669	18.0574	17.6451	17.8588	17.2302	17.4986	17.2789	17.8885
0.956271	0.410974	E9B0L6	E9B0L6	tr|E9B0L6|E9B0L6_LEIMU Amastin-like surface protein-like protein OS=Leishmania mexicana (strain MHOM/GT/2001/U1103) OX=929439 GN=LMXM_29_0870 PE=4 SV=1	24.55	6.8	6.8	6.8	1	1	1	1	18.0744	19.8679	19.6135	20.156	18.3957	20.2761	19.9103	20.1898
1.9365	0.409455	E9AP79	E9AP79	tr|E9AP79|E9AP79_LEIMU Uncharacterized protein OS=Leishmania mexicana (strain MHOM/GT/2001/U1103) OX=929439 GN=LMXM_13_0550 PE=4 SV=1	70.789	2.6	2.6	2.6	4	2	2	2	16.3867	18.3693	18.0988	18.452	16.8813	18.4682	18.0705	18.5362
1.48489	0.409241	E9B6R8	E9B6R8	tr|E9B6R8|E9B6R8_LEIMU Uncharacterized protein OS=Leishmania mexicana (strain MHOM/GT/2001/U1103) OX=929439 GN=LMXM_34_3900 PE=4 SV=1	40.012	2.1	2.1	2.1	1	1	1	1	14.5081	16.4647	16.1442	16.619	14.8394	16.4979	16.2948	16.6385
1.5904	0.408616	E9ARW8	E9ARW8	tr|E9ARW8|E9ARW8_LEIMU Uncharacterized protein OS=Leishmania mexicana (strain MHOM/GT/2001/U1103) OX=929439 GN=LMXM_19_0170 PE=4 SV=1	157.42	0.8	0.8	0.8	2	1	1	1	13.6102	15.3201	15.3284	15.6609	14.224	15.6106	15.3083	15.7929
2.99983	0.405827	E9AYX6	E9AYX6	tr|E9AYX6|E9AYX6_LEIMU Uncharacterized protein OS=Leishmania mexicana (strain MHOM/GT/2001/U1103) OX=929439 GN=LMXM_27_0745 PE=4 SV=1	12.248	10.9	10.9	10.9	1	1	1	1	17.5244	17.3748	18.1415	18.5554	17.8193	17.6381	18.1658	18.5636
1.34306	0.403812	E9AJE4	E9AJE4	tr|E9AJE4|E9AJE4_LEIMU Sidoreflexin OS=Leishmania mexicana (strain MHOM/GT/2001/U1103) OX=929439 GN=LMXM_01_0570 PE=3 SV=1	35.857	4	4	4	1	1	1	1	19.0486	21.5497	20.695	21.0131	19.781	21.4195	20.7017	21.1912
1.36874	0.40273	E9B2R2	E9B2R2	tr|E9B2R2|E9B2R2_LEIMU Uncharacterized protein OS=Leishmania mexicana (strain MHOM/GT/2001/U1103) OX=929439 GN=LMXM_31_1370 PE=4 SV=1	86.71	1.8	1.8	1.8	1	1	1	1	16.8984	18.7878	18.7766	19.2917	17.5683	18.7585	18.9357	19.2261
1.12938	0.400716	E9B5D1	E9B5D1	tr|E9B5D1|E9B5D1_LEIMU Uncharacterized protein OS=Leishmania mexicana (strain MHOM/GT/2001/U1103) OX=929439 GN=LMXM_33_3420 PE=4 SV=1	56.395	5	5	5	2	2	2	2	17.8697	20.1146	19.6722	20.218	18.525	20.127	19.893	20.1487
1.06084	0.394888	E9AW23	E9AW23	tr|E9AW23|E9AW23_LEIMU Putative multidrug resistance protein (Putative p-glycoprotein) (Putative abc transporter) OS=Leishmania mexicana (strain MHOM/GT/2001/U1103) OX=929439 GN=LMXM_23_0220 PE=4 SV=1	172.14	1.2	1.2	1.2	1	1	1	1	15.9465	17.5011	17.401	17.6234	16.3642	17.423	17.1916	17.759
1.26586	0.392439	E9AYK8	E9AYK8	tr|E9AYK8|E9AYK8_LEIMU Putative nitrilase OS=Leishmania mexicana (strain MHOM/GT/2001/U1103) OX=929439 GN=LMXM_26_2280 PE=4 SV=1	31.101	6.1	6.1	6.1	2	2	2	2	16.6657	17.4568	17.6273	18.1457	17.0251	17.6777	17.8011	18.0676
1.53173	0.392313	E9APL8	E9APL8	tr|E9APL8|E9APL8_LEIMU Uncharacterized protein OS=Leishmania mexicana (strain MHOM/GT/2001/U1103) OX=929439 GN=LMXM_14_0250 PE=4 SV=1	19.929	5.2	5.2	5.2	1	1	1	1	16.0905	18.2797	17.9209	18.3255	16.5625	18.2389	18.0297	18.4097
1.24017	0.390612	E9AXD0	E9AXD0	tr|E9AXD0|E9AXD0_LEIMU Putative ABC transporter OS=Leishmania mexicana (strain MHOM/GT/2001/U1103) OX=929439 GN=LMXM_25_0530 PE=4 SV=1	71.737	5.6	5.6	5.6	5	4	4	4	17.8431	19.7335	19.5989	20.1127	18.344	19.896	19.7855	20.0528
1.34918	0.389193	E9B466	E9B466	tr|E9B466|E9B466_LEIMU Uncharacterized protein OS=Leishmania mexicana (strain MHOM/GT/2001/U1103) OX=929439 GN=LMXM_32_2270 PE=4 SV=1	83.318	25.6	25.6	25.6	2	2	2	2	18.1662	19.7948	19.8788	20.1894	18.8258	19.7612	19.8916	20.3594
1.58119	0.388033	E9APB1	E9APB1	tr|E9APB1|E9APB1_LEIMU Mitochondrial processing peptidase alpha subunit,putative (Metallo-peptidase, clan me, family m16) OS=Leishmania mexicana (strain MHOM/GT/2001/U1103) OX=929439 GN=LMXM_13_0870 PE=4 SV=1	57.637	7.8	7.8	7.8	5	3	3	3	17.1339	19.5613	18.9929	19.4399	17.7054	19.609	19.1208	19.4499
0.68401	0.384874	E9AZU3	E9AZU3	tr|E9AZU3|E9AZU3_LEIMU Putative p450 reductase OS=Leishmania mexicana (strain MHOM/GT/2001/U1103) OX=929439 GN=LMXM_28_1240 PE=4 SV=1	72.449	1.4	1.4	1.4	1	1	1	1	16.701	16.8286	16.9903	17.1552	17.5727	17.5372	16.5727	17.1775
2.36824	0.382999	E9AMM1	E9AMM1	tr|E9AMM1|E9AMM1_LEIMU Uncharacterized protein OS=Leishmania mexicana (strain MHOM/GT/2001/U1103) OX=929439 GN=LMXM_09_0220 PE=4 SV=1	93.386	6	6	6	6	4	4	4	21.2104	23.1606	23.1773	23.5849	21.773	23.2165	23.2276	23.586
2.31078	0.382822	E9AXH7	E9AXH7	tr|E9AXH7|E9AXH7_LEIMU Uncharacterized protein OS=Leishmania mexicana (strain MHOM/GT/2001/U1103) OX=929439 GN=LMXM_25_0990 PE=3 SV=1	18.428	7.4	7.4	7.4	1	1	1	1	16.9125	19.1982	18.9686	19.3143	17.5721	19.177	18.9235	19.3435
2.13642	0.382097	E9B5X8;E9B5X7	E9B5X8;E9B5X7	tr|E9B5X8|E9B5X8_LEIMU Aldose 1-epimerase-like protein OS=Leishmania mexicana (strain MHOM/GT/2001/U1103) OX=929439 GN=LMXM_34_0980 PE=4 SV=1;tr|E9B5X7|E9B5X7_LEIMU Putative aldose 1-epimerase OS=Leishmania mexicana (strain MHOM/GT/2001/U1103) OX=929439 GN	41.926	10.3	10.3	10.3	5	4	4	4	19.3093	21.4229	21.4993	21.9182	19.657	21.5153	21.5078	21.8531
1.48188	0.379936	E9AY46	E9AY46	tr|E9AY46|E9AY46_LEIMU Uncharacterized protein OS=Leishmania mexicana (strain MHOM/GT/2001/U1103) OX=929439 GN=LMXM_26_0670 PE=4 SV=1	19.315	6.6	6.6	6.6	2	1	1	1	17.5592	20.5983	19.3994	19.7765	18.4931	20.6593	19.4966	19.8794
1.35151	0.379661	E9ANP9	E9ANP9	tr|E9ANP9|E9ANP9_LEIMU Pretranslocation protein, alpha subunit,putative (Sec61-like (Pretranslocation process) protein,putative) OS=Leishmania mexicana (strain MHOM/GT/2001/U1103) OX=929439 GN=LMXM_11_1050 PE=3 SV=1	53.988	6	6	6	3	3	3	3	19.0558	21.7383	21.429	21.8879	19.447	21.7785	21.5946	21.895
1.72992	0.377532	E9B4Z9	E9B4Z9	tr|E9B4Z9|E9B4Z9_LEIMU Uncharacterized protein OS=Leishmania mexicana (strain MHOM/GT/2001/U1103) OX=929439 GN=LMXM_33_2130 PE=4 SV=1	17.318	7.1	7.1	7.1	2	1	1	1	18.8808	20.6548	20.2621	20.6789	19.2001	20.6679	20.364	20.7023
1.14499	0.377028	E9AWK3	E9AWK3	tr|E9AWK3|E9AWK3_LEIMU Ankyrin/TPR repeat protein OS=Leishmania mexicana (strain MHOM/GT/2001/U1103) OX=929439 GN=LMXM_24_0140 PE=4 SV=1	43.132	12.2	12.2	12.2	5	4	4	4	19.5024	21.2321	21.234	21.7441	19.8498	21.2796	21.4383	21.6823
2.3429	0.37699	E9ARM5	E9ARM5	tr|E9ARM5|E9ARM5_LEIMU Uncharacterized protein OS=Leishmania mexicana (strain MHOM/GT/2001/U1103) OX=929439 GN=LMXM_18_0880 PE=4 SV=1	107.23	1.1	1.1	1.1	1	1	1	1	11.3422	13.2827	13.0139	13.4095	11.6682	13.7023	13.0634	13.4218
1.10942	0.375359	E9AMS4	E9AMS4	tr|E9AMS4|E9AMS4_LEIMU Uncharacterized protein OS=Leishmania mexicana (strain MHOM/GT/2001/U1103) OX=929439 GN=LMXM_09_0730 PE=4 SV=1	69.208	1.9	1.9	1.9	1	1	1	1	12.1009	13.3725	13.6184	14.0128	13.0407	13.4464	13.7936	14.1499
0.862092	0.375155	E9ART5	E9ART5	tr|E9ART5|E9ART5_LEIMU Putative P-type H+-ATPase OS=Leishmania mexicana (strain MHOM/GT/2001/U1103) OX=929439 GN=LMXM_18_1510 PE=4 SV=1	59.16	7.3	1.5	1.5	1	4	1	1	16.8284	18.9415	18.675	19.2564	17.2564	19.1688	18.9578	19.1267
2.18107	0.3734	E9B228	E9B228	tr|E9B228|E9B228_LEIMU Uncharacterized protein OS=Leishmania mexicana (strain MHOM/GT/2001/U1103) OX=929439 GN=LMXM_30_2270 PE=4 SV=1	48.783	3.7	3.7	3.7	3	1	1	1	15.5478	17.5929	17.5488	17.938	16.0005	17.7409	17.6047	17.9623
1.44082	0.37327	E9ALL3	E9ALL3	tr|E9ALL3|E9ALL3_LEIMU Uncharacterized protein OS=Leishmania mexicana (strain MHOM/GT/2001/U1103) OX=929439 GN=LMXM_08_29_2100 PE=4 SV=1	69.544	1.7	1.7	1.7	1	1	1	1	13.7514	15.9429	15.6756	16.0691	14.3182	16.1072	15.7972	16.1502
1.68733	0.372764	E9ALE8	E9ALE8	tr|E9ALE8|E9ALE8_LEIMU Uncharacterized protein OS=Leishmania mexicana (strain MHOM/GT/2001/U1103) OX=929439 GN=LMXM_08_29_2760 PE=4 SV=1	64.651	1.6	1.6	1.6	1	1	1	1	17.4227	19.4695	19.4804	19.8889	18.139	19.5568	19.4483	19.7852
1.64115	0.370363	E9ASW8;Q8T6M2	E9ASW8;Q8T6M2	tr|E9ASW8|E9ASW8_LEIMU Putative nucleoside transporter 1 OS=Leishmania mexicana (strain MHOM/GT/2001/U1103) OX=929439 GN=LMXM_36_1940 PE=4 SV=1;tr|Q8T6M2|Q8T6M2_LEIAM Guanosine permease OS=Leishmania amazonensis OX=5659 PE=4 SV=1	54.201	6.2	6.2	6.2	3	3	3	3	18.3731	21.1063	20.8307	21.2671	18.678	21.1289	20.9429	21.2472
0.833493	0.369583	E9AKI1	E9AKI1	tr|E9AKI1|E9AKI1_LEIMU Uncharacterized protein OS=Leishmania mexicana (strain MHOM/GT/2001/U1103) OX=929439 GN=LMXM_05_0750 PE=4 SV=1	88.694	3.3	3.3	3.3	2	2	2	2	16.9348	19.2439	19.0286	19.5537	17.4083	19.2888	19.348	19.562
1.02555	0.366908	E9B387	E9B387	tr|E9B387|E9B387_LEIMU Serine/threonine-protein phosphatase OS=Leishmania mexicana (strain MHOM/GT/2001/U1103) OX=929439 GN=LMXM_31_3040 PE=3 SV=1	34.995	6.8	6.8	6.8	2	2	2	2	14.705	16.0857	16.3774	16.9112	15.0635	16.2986	16.5845	16.7844
1.73533	0.3632	E9B704	E9B704	tr|E9B704|E9B704_LEIMU Uncharacterized protein OS=Leishmania mexicana (strain MHOM/GT/2001/U1103) OX=929439 GN=LMXM_34_4760 PE=4 SV=1	16.716	4.7	4.7	4.7	1	1	1	1	18.2202	20.7795	20.6215	21.0527	18.5668	20.9512	20.6705	20.9656
1.36315	0.360254	E9AU16	E9AU16	tr|E9AU16|E9AU16_LEIMU Mkiaa0324 protein-like protein OS=Leishmania mexicana (strain MHOM/GT/2001/U1103) OX=929439 GN=LMXM_36_5820 PE=4 SV=1	56.471	7.4	7.4	7.4	4	4	4	4	20.5805	20.898	21.2108	21.6749	20.916	21.2347	21.2793	21.5357
1.81005	0.35795	E9AWK4	E9AWK4	tr|E9AWK4|E9AWK4_LEIMU Glycosomal membrane like protein OS=Leishmania mexicana (strain MHOM/GT/2001/U1103) OX=929439 GN=LMXM_24_0150 PE=4 SV=1	23.853	20.5	20.5	20.5	10	4	4	4	19.605	22.8771	22.1501	22.482	20.1632	22.8577	22.1822	22.5662
0.82963	0.354611	E9B343	E9B343	tr|E9B343|E9B343_LEIMU Putative cystathionine beta-lyase OS=Leishmania mexicana (strain MHOM/GT/2001/U1103) OX=929439 GN=LMXM_31_2640 PE=3 SV=1	44.512	3.3	3.3	3.3	1	1	1	1	18.0231	19.5018	19.7241	20.2275	18.5378	19.693	20.0321	20.2379
1.29231	0.354582	E9B0G0	E9B0G0	tr|E9B0G0|E9B0G0_LEIMU Transmembrane 9 superfamily member OS=Leishmania mexicana (strain MHOM/GT/2001/U1103) OX=929439 GN=LMXM_29_0360 PE=3 SV=1	73.431	3.8	3.8	3.8	3	2	2	2	18.6458	20.6882	20.217	20.6518	19.1051	20.606	20.3835	20.658
1.12898	0.353397	E9B5P9	E9B5P9	tr|E9B5P9|E9B5P9_LEIMU Putative coatomer zeta subunit OS=Leishmania mexicana (strain MHOM/GT/2001/U1103) OX=929439 GN=LMXM_34_0110 PE=4 SV=1	20.18	7.6	7.6	7.6	1	1	1	1	16.3853	18.3893	18.0933	18.3039	17.2416	18.3735	17.9722	18.4684
1.35159	0.352271	E9B0E9	E9B0E9	tr|E9B0E9|E9B0E9_LEIMU Putative ubiquitin hydrolase OS=Leishmania mexicana (strain MHOM/GT/2001/U1103) OX=929439 GN=LMXM_29_0250 PE=4 SV=1	126.03	2.2	2.2	2.2	2	2	2	2	16.3501	17.1925	17.4389	17.8681	16.6509	17.5305	17.5927	17.8681
1.46509	0.345454	E9B0I8	E9B0I8	tr|E9B0I8|E9B0I8_LEIMU Putative histidyl-tRNA synthetase OS=Leishmania mexicana (strain MHOM/GT/2001/U1103) OX=929439 GN=LMXM_29_0630 PE=4 SV=1	53.04	2.5	2.5	2.5	1	1	1	1	18.7931	21.0934	20.8766	21.2038	19.4907	21.0192	20.9494	21.3131
1.92417	0.342018	E9ASW2	E9ASW2	tr|E9ASW2|E9ASW2_LEIMU Uncharacterized protein OS=Leishmania mexicana (strain MHOM/GT/2001/U1103) OX=929439 GN=LMXM_36_1900 PE=4 SV=1	179.89	0.5	0.5	0.5	1	1	1	1	17.6431	20.4906	19.9624	20.3039	18.2061	20.6345	20.0151	20.3577
0.408038	0.339502	E9B1R0	E9B1R0	tr|E9B1R0|E9B1R0_LEIMU Putative N-acyl-L-amino acid amidohydrolase OS=Leishmania mexicana (strain MHOM/GT/2001/U1103) OX=929439 GN=LMXM_30_1130 PE=4 SV=1	43.842	4.7	4.7	4.7	2	1	1	1	15.8503	17.8943	17.5815	17.5701	16.7614	18.7602	17.4992	18.1896
1.73448	0.336303	E9AJS6;E9AJS7	E9AJS6;E9AJS7	tr|E9AJS6|E9AJS6_LEIMU Putative 60S acidic ribosomal protein P2 OS=Leishmania mexicana (strain MHOM/GT/2001/U1103) OX=929439 GN=LMXM_03_0430 PE=3 SV=1;tr|E9AJS7|E9AJS7_LEIMU Putative 60S acidic ribosomal protein P2 OS=Leishmania mexicana (strain MHOM/GT/20	9.7078	16.5	16.5	16.5	2	1	1	1	18.0299	19.6183	19.6722	20.0366	18.6284	19.6453	19.6411	19.9493
1.72896	0.335453	E9AYV1;E9AYV2	E9AYV1;E9AYV2	tr|E9AYV1|E9AYV1_LEIMU Putative calpain-like cysteine peptidase (Fragment) OS=Leishmania mexicana (strain MHOM/GT/2001/U1103) OX=929439 GN=LMXM_27_0490 PE=3 SV=1;tr|E9AYV2|E9AYV2_LEIMU Putative calpain-like cysteine peptidase OS=Leishmania mexicana (strain	269.06	4	4	4	5	3	3	3	20.3604	21.5266	21.3546	21.7481	20.5526	21.6949	21.4435	21.7209
1.49172	0.334159	E9B5S1	E9B5S1	tr|E9B5S1|E9B5S1_LEIMU Putative short chain dehydrogenase OS=Leishmania mexicana (strain MHOM/GT/2001/U1103) OX=929439 GN=LMXM_34_0330 PE=3 SV=1	35.84	11.8	11.8	11.8	6	4	4	4	18.9291	20.5292	20.8258	21.1099	19.4041	20.6784	20.7046	21.0888
2.198	0.333052	E9AP50	E9AP50	tr|E9AP50|E9AP50_LEIMU Uncharacterized protein OS=Leishmania mexicana (strain MHOM/GT/2001/U1103) OX=929439 GN=LMXM_13_0160 PE=4 SV=1	56.365	4.4	4.4	4.4	4	1	1	1	17.8291	19.7871	19.6109	19.9223	18.5548	19.8469	19.62	19.9748
1.08629	0.332964	E9AM99;J7H0G2	E9AM99;J7H0G2	tr|E9AM99|E9AM99_LEIMU Uncharacterized protein OS=Leishmania mexicana (strain MHOM/GT/2001/U1103) OX=929439 GN=LMXM_08_0200 PE=4 SV=1;tr|J7H0G2|J7H0G2_LEIAM Inositol sphingolipid phospholipase C-like protein OS=Leishmania amazonensis OX=5659 GN=ISCL PE=2 S	70.993	10.7	10.7	10.7	6	4	4	4	18.43	20.6142	20.0315	20.487	18.7506	20.6613	20.2293	20.4397
0.895907	0.332515	E9B6X2	E9B6X2	tr|E9B6X2|E9B6X2_LEIMU Putative mitochondrial phosphate transporter OS=Leishmania mexicana (strain MHOM/GT/2001/U1103) OX=929439 GN=LMXM_34_4430 PE=3 SV=1	34.712	31.5	31.5	28.4	21	9	9	8	21.588	24.5352	24.0118	24.5281	22.0706	24.5753	24.2232	24.372
0.351521	0.326722	E9AUS4	E9AUS4	tr|E9AUS4|E9AUS4_LEIMU Coatomer subunit beta OS=Leishmania mexicana (strain MHOM/GT/2001/U1103) OX=929439 GN=LMXM_20_1350 PE=4 SV=1	109.65	1.4	1.4	1.4	2	1	1	1	13.9803	15.7612	15.6306	16.0999	15.0467	16.0486	16.2418	16.426
1.31589	0.324406	E9AS50;E9AS49	E9AS50;E9AS49	tr|E9AS50|E9AS50_LEIMU 4-coumarate:coa ligase-like protein OS=Leishmania mexicana (strain MHOM/GT/2001/U1103) OX=929439 GN=LMXM_19_0995 PE=4 SV=1;tr|E9AS49|E9AS49_LEIMU 4-coumarate:coa ligase-like protein OS=Leishmania mexicana (strain MHOM/GT/2001/U1103)	68.629	1.7	1.7	1.7	1	1	1	1	16.1674	17.4995	17.5243	17.9164	16.5341	17.6807	17.5122	17.7689
1.22705	0.323736	E9B2Z7	E9B2Z7	tr|E9B2Z7|E9B2Z7_LEIMU Uncharacterized protein OS=Leishmania mexicana (strain MHOM/GT/2001/U1103) OX=929439 GN=LMXM_31_2160 PE=4 SV=1	140.69	1.1	1.1	1.1	2	1	1	1	18.7629	20.3096	20.263	20.6113	19.1334	20.2651	20.4017	20.7009
1.78186	0.319518	E9ATD2;E9B1Y9;E9AMU1	E9ATD2;E9B1Y9;E9AMU1	tr|E9ATD2|E9ATD2_LEIMU Putative polyubiquitin (Fragment) OS=Leishmania mexicana (strain MHOM/GT/2001/U1103) OX=929439 GN=LMXM_36_3530 PE=4 SV=1;tr|E9B1Y9|E9B1Y9_LEIMU Ubiquitin-fusion protein OS=Leishmania mexicana (strain MHOM/GT/2001/U1103) OX=929439 GN=	8.865	42.5	42.5	42.5	5	3	3	3	19.9843	23.1589	22.625	22.9605	20.446	23.219	22.5844	22.8879
1.49232	0.308225	E9AJY3;O09489	E9AJY3;O09489	tr|E9AJY3|E9AJY3_LEIMU Calcium-transporting ATPase OS=Leishmania mexicana (strain MHOM/GT/2001/U1103) OX=929439 GN=LMXM_04_0010 PE=3 SV=1;tr|O09489|O09489_LEIAM Calcium-transporting ATPase OS=Leishmania amazonensis OX=5659 PE=3 SV=1	110.63	3.5	3.5	3.5	5	3	3	3	18.7951	20.48	20.3947	20.751	19.1804	20.6236	20.5069	20.767
1.88756	0.304194	E9AXJ1	E9AXJ1	tr|E9AXJ1|E9AXJ1_LEIMU Aldehyde dehydrogenase, mitochondrial OS=Leishmania mexicana (strain MHOM/GT/2001/U1103) OX=929439 GN=LMXM_25_1120 PE=3 SV=1	54.259	26.5	26.5	26.5	16	13	13	13	22.0727	24.4183	24.5171	24.8452	22.4631	24.4806	24.4978	24.778
2.27073	0.300712	E9AV14	E9AV14	tr|E9AV14|E9AV14_LEIMU Vacuolar protein sorting-associated protein 35 OS=Leishmania mexicana (strain MHOM/GT/2001/U1103) OX=929439 GN=LMXM_21_0470 PE=3 SV=1	111.74	1	1	1	1	1	1	1	16.222	17.6491	17.7416	18.0535	16.7892	17.6713	17.782	18.0715
1.36031	0.300446	E9B1E5	E9B1E5	tr|E9B1E5|E9B1E5_LEIMU Putative CPSF-domain protein OS=Leishmania mexicana (strain MHOM/GT/2001/U1103) OX=929439 GN=LMXM_29_3710 PE=4 SV=1	144.8	0.8	0.8	0.8	1	1	1	1	18.9243	19.2139	19.584	19.7998	19.2188	19.4012	19.4639	19.849
1.25186	0.300056	E9AM64	E9AM64	tr|E9AM64|E9AM64_LEIMU Uncharacterized protein OS=Leishmania mexicana (strain MHOM/GT/2001/U1103) OX=929439 GN=LMXM_08_29_0150 PE=4 SV=1	78.802	1.2	1.2	1.2	1	1	1	1	15.5438	17.5056	17.5972	17.8811	16.2455	17.7371	17.6847	18.0009
1.58978	0.29963	E9ANB9	E9ANB9	tr|E9ANB9|E9ANB9_LEIMU Uncharacterized protein OS=Leishmania mexicana (strain MHOM/GT/2001/U1103) OX=929439 GN=LMXM_10_1090 PE=4 SV=1	19.171	7.9	7.9	7.9	2	2	2	2	19.9403	22.3126	21.5612	21.813	20.4952	22.2845	21.5636	21.911
1.32203	0.298095	E9AKL0;Q86LI1	E9AKL0;Q86LI1	tr|E9AKL0|E9AKL0_LEIMU Stomatin-like protein OS=Leishmania mexicana (strain MHOM/GT/2001/U1103) OX=929439 GN=LMXM_05_1040 PE=4 SV=1;tr|Q86LI1|Q86LI1_LEIEN Stomatin-like protein OS=Leishmania enriettii OX=5663 GN=Stm1 PE=2 SV=1	39.738	13.7	13.7	13.7	5	5	5	5	17.178	19.6586	19.2373	19.5345	17.7688	19.6989	19.3318	19.6309
0.709181	0.297126	Q25224	Q25224	tr|Q25224|Q25224_LEIAM Elongation factor-1 (Fragment) OS=Leishmania amazonensis OX=5659 GN=EF-1 PE=4 SV=1	10.059	46.7	12.2	12.2	1	6	1	1	17.8036	20.8652	20.5694	20.7427	18.1499	20.891	20.2646	20.6856
1.22038	0.295067	E9AKU1	E9AKU1	tr|E9AKU1|E9AKU1_LEIMU Uncharacterized protein OS=Leishmania mexicana (strain MHOM/GT/2001/U1103) OX=929439 GN=LMXM_06_0620 PE=4 SV=1	110.85	0.9	0.9	0.9	1	1	1	1	17.676	18.7922	19.0407	19.4089	18.3201	19.0849	19.1923	19.4143
1.25753	0.294778	E9AZV4	E9AZV4	tr|E9AZV4|E9AZV4_LEIMU Haloacid dehalogenase-like hydrolase-like protein OS=Leishmania mexicana (strain MHOM/GT/2001/U1103) OX=929439 GN=LMXM_28_1350 PE=4 SV=1	35.35	9.3	9.3	9.3	2	2	2	2	16.5317	18.2131	18.1837	18.5664	16.9436	18.3833	18.324	18.5308
0.625228	0.293978	E9AP70	E9AP70	tr|E9AP70|E9AP70_LEIMU Uncharacterized protein OS=Leishmania mexicana (strain MHOM/GT/2001/U1103) OX=929439 GN=LMXM_13_0460 PE=4 SV=1	55.809	1.6	1.6	1.6	2	1	1	1	18.7051	20.9845	20.5907	21.1297	19.2672	21.1413	20.88	20.9289
1.29488	0.293416	Q2TUW2;E9ASA9	Q2TUW2;E9ASA9	tr|Q2TUW2|Q2TUW2_LEIAM Inosine-5-monophosphate dehydrogenase OS=Leishmania amazonensis OX=5659 GN=impdh PE=3 SV=1;tr|E9ASA9|E9ASA9_LEIMU Inosine-5-monophosphate dehydrogenase OS=Leishmania mexicana (strain MHOM/GT/2001/U1103) OX=929439 GN=LMXM_19_1560 PE	55.539	7.8	7.8	7.8	4	3	3	3	16.3191	18.7061	18.4836	18.722	16.8562	18.8328	18.3485	18.6969
1.763	0.2705	E9AVK2	E9AVK2	tr|E9AVK2|E9AVK2_LEIMU Uncharacterized protein OS=Leishmania mexicana (strain MHOM/GT/2001/U1103) OX=929439 GN=LMXM_22_0180 PE=4 SV=1	28.259	6.2	6.2	6.2	2	1	1	1	14.1944	17.8303	16.9157	17.1878	14.9213	17.7829	16.9681	17.2371
0.822259	0.264014	E9AK46	E9AK46	tr|E9AK46|E9AK46_LEIMU Uncharacterized protein OS=Leishmania mexicana (strain MHOM/GT/2001/U1103) OX=929439 GN=LMXM_04_0630 PE=4 SV=1	23.173	11.6	11.6	11.6	4	3	3	3	17.8979	19.8682	19.6859	20.0787	18.0212	19.9606	19.9163	20.0515
1.80981	0.263361	E9AQX4	E9AQX4	tr|E9AQX4|E9AQX4_LEIMU Putative prohibitin OS=Leishmania mexicana (strain MHOM/GT/2001/U1103) OX=929439 GN=LMXM_16_1610 PE=4 SV=1	30.271	3.4	3.4	3.4	1	1	1	1	17.4114	18.4184	18.7391	19.0135	17.6392	18.4509	18.7045	18.9569
0.758667	0.252722	E9AX09	E9AX09	tr|E9AX09|E9AX09_LEIMU Fatty acyl-CoA reductase OS=Leishmania mexicana (strain MHOM/GT/2001/U1103) OX=929439 GN=LMXM_24_1640 PE=3 SV=1	64.756	6	6	6	3	3	3	3	18.9591	20.4364	20.3061	20.7311	19.3175	20.6683	20.4666	20.5471
1.45023	0.251861	E9B1S0	E9B1S0	tr|E9B1S0|E9B1S0_LEIMU Putative vacuolar-type proton translocating pyrophosphatase 1 OS=Leishmania mexicana (strain MHOM/GT/2001/U1103) OX=929439 GN=LMXM_30_1220 PE=3 SV=1	83.722	17.7	17.7	17.7	29	15	15	15	21.7043	24.4118	24.285	24.6029	22.2119	24.5448	24.3707	24.5565
2.01911	0.24971	Q0PKV3;E9ARG4	Q0PKV3;E9ARG4	tr|Q0PKV3|Q0PKV3_LEIME Putative glycogen synthase kinase 3 beta OS=Leishmania mexicana OX=5665 GN=GSK3b PE=4 SV=1;tr|E9ARG4|E9ARG4_LEIMU Uncharacterized protein OS=Leishmania mexicana (strain MHOM/GT/2001/U1103) OX=929439 GN=LMXM_18_0270 PE=4 SV=1	40.744	10.4	10.4	10.4	3	3	3	3	18.9206	20.9251	20.8545	21.1325	19.3689	20.9949	20.9031	21.1245
1.08548	0.244537	E9ALS3	E9ALS3	tr|E9ALS3|E9ALS3_LEIMU Uncharacterized protein OS=Leishmania mexicana (strain MHOM/GT/2001/U1103) OX=929439 GN=LMXM_08_29_1500 PE=4 SV=1	73.574	2.7	2.7	2.7	2	2	2	2	12.3289	14.8347	14.4898	14.8138	13.0182	15.0177	14.639	14.804
0.973519	0.24154	E9B4G0	E9B4G0	tr|E9B4G0|E9B4G0_LEIMU Coatomer subunit beta OS=Leishmania mexicana (strain MHOM/GT/2001/U1103) OX=929439 GN=LMXM_32_3210 PE=3 SV=1	97.866	1.5	1.5	1.5	1	1	1	1	17.2625	18.3495	18.5143	18.8514	17.4875	18.5518	18.6845	18.8304
0.85142	0.239077	E9AY41	E9AY41	tr|E9AY41|E9AY41_LEIMU Putative 10 kDa heat shock protein OS=Leishmania mexicana (strain MHOM/GT/2001/U1103) OX=929439 GN=LMXM_26_0620 PE=3 SV=1	10.701	16	16	16	1	1	1	1	17.4086	18.4652	18.2909	18.4679	17.4246	18.3414	18.1007	18.4018
2.44403	0.234437	E9ANK1	E9ANK1	tr|E9ANK1|E9ANK1_LEIMU Nucleobase transporter OS=Leishmania mexicana (strain MHOM/GT/2001/U1103) OX=929439 GN=NT4 PE=4 SV=1	59.678	3.1	3.1	3.1	2	2	2	2	17.4212	20.2314	19.7174	19.9676	17.8205	20.2679	19.7454	19.9641
1.28279	0.232681	E9AT13	E9AT13	tr|E9AT13|E9AT13_LEIMU Putative tyrosine aminotransferase OS=Leishmania mexicana (strain MHOM/GT/2001/U1103) OX=929439 GN=LMXM_36_2360 PE=4 SV=1	49.561	5.8	5.8	5.8	3	3	3	3	19.8305	22.2402	22.111	22.4	20.3123	22.3103	22.2216	22.398
0.921867	0.231385	E9B3Y6	E9B3Y6	tr|E9B3Y6|E9B3Y6_LEIMU Uncharacterized protein OS=Leishmania mexicana (strain MHOM/GT/2001/U1103) OX=929439 GN=LMXM_32_1500 PE=4 SV=1	91.479	1.3	1.3	1.3	1	1	1	1	15.2272	16.9701	16.9831	17.1198	15.6396	17.0915	16.9695	17.2956
1.46576	0.230376	E9AN31	E9AN31	tr|E9AN31|E9AN31_LEIMU Uncharacterized protein OS=Leishmania mexicana (strain MHOM/GT/2001/U1103) OX=929439 GN=LMXM_10_0219 PE=4 SV=1	30.774	6.6	6.6	6.6	2	2	2	2	17.8084	21.0417	20.363	20.6388	18.0852	21.0157	20.3664	20.5514
2.4266	0.22941	E9AJD4	E9AJD4	tr|E9AJD4|E9AJD4_LEIMU Putative fatty acyl CoA syntetase 1 OS=Leishmania mexicana (strain MHOM/GT/2001/U1103) OX=929439 GN=LMXM_01_0470 PE=4 SV=1	77.375	6.2	6.2	6.2	6	5	5	5	19.1096	21.6668	21.4553	21.6999	19.5633	21.8589	21.4834	21.6977
1.16223	0.22811	E9AU22	E9AU22	tr|E9AU22|E9AU22_LEIMU Uncharacterized protein OS=Leishmania mexicana (strain MHOM/GT/2001/U1103) OX=929439 GN=LMXM_36_5870 PE=4 SV=1	86.173	8.2	8.2	8.2	8	5	5	5	17.6256	19.5288	19.5591	19.8614	18.2528	19.643	19.683	19.8369
0.739335	0.226142	E9AQS9	E9AQS9	tr|E9AQS9|E9AQS9_LEIMU Coatomer subunit delta OS=Leishmania mexicana (strain MHOM/GT/2001/U1103) OX=929439 GN=LMXM_16_1180 PE=3 SV=1	58.102	1.9	1.9	1.9	1	1	1	1	16.5961	18.0511	18.2049	18.3808	17.1	18.2434	18.0036	18.28
0.613103	0.225315	E9AYR3	E9AYR3	tr|E9AYR3|E9AYR3_LEIMU Uncharacterized protein OS=Leishmania mexicana (strain MHOM/GT/2001/U1103) OX=929439 GN=LMXM_27_0110 PE=4 SV=1	9.2898	12.9	12.9	12.9	1	1	1	1	17.8164	20.7115	20.0849	20.4379	18.3034	20.7036	20.3598	20.4574
1.92819	0.218699	E9AJQ8	E9AJQ8	tr|E9AJQ8|E9AJQ8_LEIMU Putative long chain fatty Acyl CoA synthetase OS=Leishmania mexicana (strain MHOM/GT/2001/U1103) OX=929439 GN=LMXM_03_0230 PE=4 SV=1	73.622	4.4	4.4	4.4	3	3	3	3	18.6045	21.7054	20.8533	21.1054	19.1441	21.0868	20.8925	21.0778
1.64627	0.21522	E9ALX8	E9ALX8	tr|E9ALX8|E9ALX8_LEIMU Uncharacterized protein OS=Leishmania mexicana (strain MHOM/GT/2001/U1103) OX=929439 GN=LMXM_08_29_0940 PE=4 SV=1	87.04	7.7	7.7	7.7	5	5	5	5	19.321	21.1974	21.3843	21.6278	19.7099	21.3021	21.4496	21.6365
1.55441	0.212298	E9B686	E9B686	tr|E9B686|E9B686_LEIMU Putative calcium motive P-type ATPase OS=Leishmania mexicana (strain MHOM/GT/2001/U1103) OX=929439 GN=LMXM_34_2080 PE=3 SV=1	133.84	2.2	2.2	2.2	1	1	1	1	15.6284	16.1498	16.5451	16.8069	16.1989	16.2998	16.5815	16.7443
0.929568	0.211796	E9ARK4	E9ARK4	tr|E9ARK4|E9ARK4_LEIMU Uncharacterized protein OS=Leishmania mexicana (strain MHOM/GT/2001/U1103) OX=929439 GN=LMXM_18_0700 PE=4 SV=1	77.256	10.8	10.8	10.8	10	6	6	6	18.8892	20.4885	20.5774	20.8648	19.2773	20.7001	20.7369	20.8731
1.056	0.210124	E9ALQ4	E9ALQ4	tr|E9ALQ4|E9ALQ4_LEIMU Uncharacterized protein OS=Leishmania mexicana (strain MHOM/GT/2001/U1103) OX=929439 GN=LMXM_08_29_1690 PE=4 SV=1	44.459	4.3	4.3	4.3	1	1	1	1	15.8578	17.327	17.1956	17.4304	16.3339	17.5805	17.3114	17.4969
0.937855	0.209073	E9AU26	E9AU26	tr|E9AU26|E9AU26_LEIMU Uncharacterized protein OS=Leishmania mexicana (strain MHOM/GT/2001/U1103) OX=929439 GN=LMXM_36_5910 PE=4 SV=1	41.285	10.4	10.4	10.4	4	3	3	3	17.7082	19.1955	19.1611	19.4707	18.2144	19.3252	19.3067	19.4151
1.12407	0.207839	E9B0K2	E9B0K2	tr|E9B0K2|E9B0K2_LEIMU Putative 4-methyl-5(Beta-hydroxyethyl)-thiazole monophosphate synthesis protein OS=Leishmania mexicana (strain MHOM/GT/2001/U1103) OX=929439 GN=LMXM_29_0750 PE=4 SV=1	20.67	9.7	9.7	9.7	2	2	2	2	20.5505	21.5151	21.8516	22.1391	20.7554	21.6158	21.9002	22.0284
0.947733	0.20131	E9B392	E9B392	tr|E9B392|E9B392_LEIMU Putative ABC transporter OS=Leishmania mexicana (strain MHOM/GT/2001/U1103) OX=929439 GN=LMXM_31_3080 PE=4 SV=1	77.511	5	5	5	5	4	4	4	19.1309	20.8103	20.9456	21.2041	19.6336	20.8521	21.0905	21.2347
1.33549	0.198033	E9B1S5;E9B1S6;E9B1S7	E9B1S5;E9B1S6;E9B1S7	tr|E9B1S5|E9B1S5_LEIMU p-glycoprotein e OS=Leishmania mexicana (strain MHOM/GT/2001/U1103) OX=929439 GN=LMXM_30_1270 PE=4 SV=1;tr|E9B1S6|E9B1S6_LEIMU Putative p-glycoprotein e OS=Leishmania mexicana (strain MHOM/GT/2001/U1103) OX=929439 GN=LMXM_30_1280 PE=	181.49	1.3	1.3	1.3	3	2	2	2	15.2922	16.8957	16.8901	17.1477	15.7916	16.9677	16.9683	17.1068
0.641559	0.195704	E9AP89	E9AP89	tr|E9AP89|E9AP89_LEIMU Palmitoyltransferase OS=Leishmania mexicana (strain MHOM/GT/2001/U1103) OX=929439 GN=LMXM_13_0650 PE=3 SV=1	66.014	3.8	3.8	3.8	2	2	2	2	15.9756	17.6805	17.6292	17.9551	17.319	17.6646	17.6642	17.7297
1.26686	0.192192	E9AVY6	E9AVY6	tr|E9AVY6|E9AVY6_LEIMU Alanine--tRNA ligase OS=Leishmania mexicana (strain MHOM/GT/2001/U1103) OX=929439 GN=LMXM_22_1540 PE=3 SV=1	106.16	10.9	10.9	10.9	13	9	9	9	20.7135	22.2082	22.3561	22.6086	21.0075	22.3106	22.443	22.5749
0.202454	0.191627	E9B422	E9B422	tr|E9B422|E9B422_LEIMU Putative ABC transporter OS=Leishmania mexicana (strain MHOM/GT/2001/U1103) OX=929439 GN=LMXM_32_1860 PE=4 SV=1	71.435	2.7	2.7	2.7	2	2	2	2	16.8066	19.0401	19.0726	19.0685	17.4714	20.3487	19.3122	19.6995
0.800289	0.191397	E9ANF6;A0A0C5D115	E9ANF6	tr|E9ANF6|E9ANF6_LEIMU Putative seryl-tRNA synthetase OS=Leishmania mexicana (strain MHOM/GT/2001/U1103) OX=929439 GN=LMXM_11_0100 PE=4 SV=1	52.907	21.3	21.3	21.3	19	9	9	9	21.1395	23.3363	23.0492	23.3318	21.5467	23.3426	23.2227	23.3229
0.87172	0.188495	E9AY45	E9AY45	tr|E9AY45|E9AY45_LEIMU Uncharacterized protein OS=Leishmania mexicana (strain MHOM/GT/2001/U1103) OX=929439 GN=LMXM_26_0660 PE=3 SV=1	40.947	7.7	7.7	7.7	3	3	3	3	18.515	21.753	20.7007	20.9803	19.0193	21.7228	20.8516	20.949
1.99266	0.18275	E9AXX2	E9AXX2	tr|E9AXX2|E9AXX2_LEIMU Uncharacterized protein OS=Leishmania mexicana (strain MHOM/GT/2001/U1103) OX=929439 GN=LMXM_25_2375 PE=4 SV=1	7.5837	10.3	10.3	10.3	1	1	1	1	17.1363	20.2909	19.6853	19.8546	17.4855	20.3483	19.6493	19.8455
1.23546	0.178754	E9ATI1	E9ATI1	tr|E9ATI1|E9ATI1_LEIMU Hs1vu complex proteolytic subunit-like,hs1vu complex proteolytic subunit-like, threonine peptidase, Clan T(1), family T1B OS=Leishmania mexicana (strain MHOM/GT/2001/U1103) OX=929439 GN=LMXM_36_3990 PE=4 SV=1	24.694	7.5	7.5	7.5	2	2	2	2	18.0408	22.2815	20.4821	20.6748	18.5293	22.2821	20.4338	20.5986
0.787139	0.174416	E9B0N3	E9B0N3	tr|E9B0N3|E9B0N3_LEIMU Uncharacterized protein OS=Leishmania mexicana (strain MHOM/GT/2001/U1103) OX=929439 GN=LMXM_29_1040 PE=4 SV=1	28.914	21.6	21.6	21.6	5	5	5	5	19.3527	21.5669	21.1486	21.4195	19.7456	21.6829	21.3061	21.384
2.24556	0.171147	E9AY60;E9AY59	E9AY60;E9AY59	tr|E9AY60|E9AY60_LEIMU Glutathione peroxidase OS=Leishmania mexicana (strain MHOM/GT/2001/U1103) OX=929439 GN=LMXM_26_0810 PE=3 SV=1;tr|E9AY59|E9AY59_LEIMU Glutathione peroxidase OS=Leishmania mexicana (strain MHOM/GT/2001/U1103) OX=929439 GN=LMXM_26_0800	19.257	43.7	43.7	43.7	15	7	7	7	20.9344	24.6108	23.5138	23.677	21.4855	24.5633	23.5224	23.7014
0.536523	0.168886	E9B3G5	E9B3G5	tr|E9B3G5|E9B3G5_LEIMU Putative myosin heavy chain OS=Leishmania mexicana (strain MHOM/GT/2001/U1103) OX=929439 GN=LMXM_31_3870 PE=3 SV=1	119.01	1	1	1	1	1	1	1	17.9592	19.707	19.4169	19.6903	18.135	19.8248	19.6528	19.7172
1.21946	0.16835	E9AM16	E9AM16	tr|E9AM16|E9AM16_LEIMU Putative ABC transporter OS=Leishmania mexicana (strain MHOM/GT/2001/U1103) OX=929439 GN=LMXM_08_29_0620 PE=4 SV=1	206.85	1.2	1.2	1.2	2	2	2	2	17.131	19.0351	18.7911	19.0009	17.6089	19.1528	18.8777	19.0046
0.672982	0.16729	E9B0D9	E9B0D9	tr|E9B0D9|E9B0D9_LEIMU Protein YIPF OS=Leishmania mexicana (strain MHOM/GT/2001/U1103) OX=929439 GN=LMXM_29_0140 PE=3 SV=1	38.24	13.9	13.9	13.9	8	2	2	2	20.3069	20.4279	20.9031	21.1395	20.8196	20.5232	21.0833	21.1815
0.593994	0.164191	E9AYD3	E9AYD3	tr|E9AYD3|E9AYD3_LEIMU Uncharacterized protein OS=Leishmania mexicana (strain MHOM/GT/2001/U1103) OX=929439 GN=LMXM_26_1540 PE=4 SV=1	43.244	6.5	6.5	6.5	2	2	2	2	18.0486	20.7537	20.3657	20.6663	18.5448	20.6889	20.4477	20.4755
0.755102	0.160344	E9AQ98	E9AQ98	tr|E9AQ98|E9AQ98_LEIMU Putative succinate dehydrogenase OS=Leishmania mexicana (strain MHOM/GT/2001/U1103) OX=929439 GN=LMXM_15_0990 PE=4 SV=1	22.52	7.1	7.1	7.1	1	1	1	1	17.0692	18.3872	18.4853	18.7362	17.4944	18.5827	18.6385	18.7082
0.304444	0.157413	E8NHR4	E8NHR4	tr|E8NHR4|E8NHR4_LEIMU WGS CADB00000000 data, contig 90 OS=Leishmania mexicana (strain MHOM/GT/2001/U1103) OX=929439 GN=LmxM_08_29_1500a_1 PE=4 SV=1	23.85	5.5	5.5	5.5	1	1	1	1	17.3665	17.4344	17.472	17.8286	17.5729	17.4068	17.8532	17.8114
0.223543	0.156595	E9AR28	E9AR28	tr|E9AR28|E9AR28_LEIMU Uncharacterized protein OS=Leishmania mexicana (strain MHOM/GT/2001/U1103) OX=929439 GN=LMXM_17_0590 PE=4 SV=1	170.39	0.7	0.7	0.7	3	1	1	1	19.5624	21.2078	21.0436	20.8458	20.5089	20.4253	20.6526	21.1637
0.456537	0.153108	E9AWQ4	E9AWQ4	tr|E9AWQ4|E9AWQ4_LEIMU Kinesin-like protein OS=Leishmania mexicana (strain MHOM/GT/2001/U1103) OX=929439 GN=LMXM_24_0640 PE=3 SV=1	63.125	5.2	5.2	5.2	3	3	3	3	19.831	19.8559	20.3696	20.6523	20.0403	20.0947	20.6224	20.646
0.936307	0.151476	E9AUN3	E9AUN3	tr|E9AUN3|E9AUN3_LEIMU Uncharacterized protein OS=Leishmania mexicana (strain MHOM/GT/2001/U1103) OX=929439 GN=LMXM_20_0950 PE=4 SV=1	74.26	2	2	2	1	1	1	1	13.2418	15.7108	15.7156	15.8537	13.7071	15.8492	15.6234	15.7882
1.35114	0.150395	E9AW84	E9AW84	tr|E9AW84|E9AW84_LEIMU 3-ketoacyl-CoA thiolase-like protein OS=Leishmania mexicana (strain MHOM/GT/2001/U1103) OX=929439 GN=LMXM_23_0690 PE=1 SV=1	47.372	29.5	29.5	29.5	27	11	11	11	22.8042	23.737	23.8207	24.0138	23.0982	23.8304	23.8818	23.9895
1.21966	0.149049	E9B0N0	E9B0N0	tr|E9B0N0|E9B0N0_LEIMU Putative ubiquitin fusion degradation protein 2 OS=Leishmania mexicana (strain MHOM/GT/2001/U1103) OX=929439 GN=LMXM_29_1010 PE=4 SV=1	114.74	1.9	1.9	1.9	2	2	2	2	14.0947	15.7731	16.2276	16.3308	14.5536	15.7762	16.2107	16.4056
0.859936	0.13953	E9AM00	E9AM00	tr|E9AM00|E9AM00_LEIMU Putative U-box domain protein OS=Leishmania mexicana (strain MHOM/GT/2001/U1103) OX=929439 GN=LMXM_08_29_0780 PE=4 SV=1	66.759	4.8	4.8	4.8	3	2	2	2	18.8151	21.2147	21.1894	21.4079	19.3812	21.3631	21.2905	21.3509
0.69026	0.136669	E9AYQ5	E9AYQ5	tr|E9AYQ5|E9AYQ5_LEIMU Queuine tRNA-ribosyltransferase accessory subunit 2 OS=Leishmania mexicana (strain MHOM/GT/2001/U1103) OX=929439 GN=LMXM_27_0030 PE=3 SV=1	36.261	6.9	6.9	6.9	1	1	1	1	12.9355	14.9314	15.0596	15.0963	13.3602	14.9692	14.9313	15.168
0.629221	0.135864	E9ART6	E9ART6	tr|E9ART6|E9ART6_LEIMU Plasma membrane ATPase OS=Leishmania mexicana (strain MHOM/GT/2001/U1103) OX=929439 GN=LMXM_18_1520 PE=3 SV=1	107.51	13.2	13.2	10.1	27	12	12	9	21.4549	23.5169	23.5904	23.8234	21.8951	23.6162	23.7478	23.7865
0.47691	0.129311	E8NHG6;E8NHQ2	E8NHG6;E8NHQ2	tr|E8NHG6|E8NHG6_LEIMU Uncharacterized protein LmxM_30_0440_1 OS=Leishmania mexicana (strain MHOM/GT/2001/U1103) OX=929439 GN=LmxM_30_0440_1 PE=3 SV=1;tr|E8NHQ2|E8NHQ2_LEIMU WGS CADB00000000 data, contig 8 OS=Leishmania mexicana (strain MHOM/GT/2001/U1103)	79.84	11.7	11.7	11.7	8	6	6	6	19.4885	20.9931	21.0733	21.3396	19.9429	21.1258	21.2567	21.249
0.410065	0.125214	E9AKU4	E9AKU4	tr|E9AKU4|E9AKU4_LEIMU Putative lanosterol synthase OS=Leishmania mexicana (strain MHOM/GT/2001/U1103) OX=929439 GN=LMXM_06_0650 PE=3 SV=1	113.62	9.6	9.6	9.6	16	8	8	8	19.4613	21.7314	21.5112	21.6023	20.1763	21.8631	21.6356	21.795
0.755971	0.123849	E9ARA9	E9ARA9	tr|E9ARA9|E9ARA9_LEIMU Putative L-gulonolactone oxidase OS=Leishmania mexicana (strain MHOM/GT/2001/U1103) OX=929439 GN=LMXM_17_1360 PE=4 SV=1	56.34	11.4	11.4	11.4	6	5	5	5	19.3416	22.705	21.8748	22.0811	20.0084	22.7237	21.9778	22.0192
0.86574	0.122376	E9AMM3	E9AMM3	tr|E9AMM3|E9AMM3_LEIMU Putative ubiqitin hydrolase OS=Leishmania mexicana (strain MHOM/GT/2001/U1103) OX=929439 GN=LMXM_09_0240 PE=3 SV=1	105.08	0.9	0.9	0.9	1	1	1	1	16.6718	18.9927	18.5042	18.692	16.8168	19.0371	18.5982	18.6552
0.632883	0.120349	E9ASM0	E9ASM0	tr|E9ASM0|E9ASM0_LEIMU Uncharacterized protein OS=Leishmania mexicana (strain MHOM/GT/2001/U1103) OX=929439 GN=LMXM_36_1000 PE=4 SV=1	145.22	1	1	1	1	1	1	1	15.6683	16.7662	16.922	17.1117	15.9338	16.8285	17.0642	17.1152
1.444	0.116756	E9B2F8	E9B2F8	tr|E9B2F8|E9B2F8_LEIMU Protein SEY1 homolog OS=Leishmania mexicana (strain MHOM/GT/2001/U1103) OX=929439 GN=LMXM_31_0370 PE=3 SV=1	97.928	3.1	3.1	3.1	3	2	2	2	18.4725	20.415	20.1655	20.3092	18.8225	20.4344	20.1749	20.2646
0.871026	0.107249	E9AKY9	E9AKY9	tr|E9AKY9|E9AKY9_LEIMU Uncharacterized protein OS=Leishmania mexicana (strain MHOM/GT/2001/U1103) OX=929439 GN=LMXM_06_1100 PE=4 SV=1	32.235	5	5	5	4	1	1	1	16.8908	18.4094	18.4165	18.5012	17.5498	18.4036	18.3361	18.4659
0.237892	0.105959	E9AZC5	E9AZC5	tr|E9AZC5|E9AZC5_LEIMU Uncharacterized protein OS=Leishmania mexicana (strain MHOM/GT/2001/U1103) OX=929439 GN=LMXM_27_2190 PE=4 SV=1	17.865	10.5	10.5	10.5	1	1	1	1	16.1923	16.9317	16.8534	17.1676	16.9886	17.1874	17.154	17.0518
1.02255	0.0925751	E9AYH4	E9AYH4	tr|E9AYH4|E9AYH4_LEIMU Uncharacterized protein OS=Leishmania mexicana (strain MHOM/GT/2001/U1103) OX=929439 GN=LMXM_26_1940 PE=4 SV=1	38.642	3.4	3.4	3.4	1	1	1	1	14.9086	17.8482	17.2718	17.3714	15.6574	17.8562	17.2358	17.3214
0.352449	0.0923753	E9AVE5	E9AVE5	tr|E9AVE5|E9AVE5_LEIMU Choline dehydrogenase, like protein OS=Leishmania mexicana (strain MHOM/GT/2001/U1103) OX=929439 GN=LMXM_21_1563 PE=4 SV=1	58.708	2.8	2.8	2.8	1	1	1	1	13.9432	16.2257	15.7506	15.9753	14.1723	16.2073	15.9228	15.8829
0.815738	0.0922499	E9AK86	E9AK86	tr|E9AK86|E9AK86_LEIMU Acyltransferase-like protein, copy 2 OS=Leishmania mexicana (strain MHOM/GT/2001/U1103) OX=929439 GN=LMXM_04_1050 PE=4 SV=1	34.62	16	16	16	5	4	4	4	19.1557	22.6442	22.0965	22.1799	19.7773	22.5984	22.1449	22.2459
0.034805	0.0891781	E9AYC3	E9AYC3	tr|E9AYC3|E9AYC3_LEIMU Uncharacterized protein OS=Leishmania mexicana (strain MHOM/GT/2001/U1103) OX=929439 GN=LMXM_26_1440 PE=4 SV=1	83.638	1.3	1.3	1.3	1	1	1	1	14.1823	15.539	15.5133	15.8875	14.742	15.7848	16.9171	16.7212
0.62922	0.0810566	E9AYA6	E9AYA6	tr|E9AYA6|E9AYA6_LEIMU Uncharacterized protein OS=Leishmania mexicana (strain MHOM/GT/2001/U1103) OX=929439 GN=LMXM_26_1270 PE=4 SV=1	93.34	1.5	1.5	1.5	1	1	1	1	14.2361	16.6211	16.2683	16.4	14.7189	16.59	16.3646	16.395
0.142142	0.0809612	E9B2Q1	E9B2Q1	tr|E9B2Q1|E9B2Q1_LEIMU Uncharacterized protein OS=Leishmania mexicana (strain MHOM/GT/2001/U1103) OX=929439 GN=LMXM_31_1260 PE=4 SV=1	53.531	8.6	8.6	8.6	5	3	3	3	17.7999	19.4962	19.7239	19.5778	18.229	19.6291	19.3355	19.6435
0.247758	0.0795031	E9APG2	E9APG2	tr|E9APG2|E9APG2_LEIMU Transmembrane 9 superfamily member OS=Leishmania mexicana (strain MHOM/GT/2001/U1103) OX=929439 GN=LMXM_13_1380 PE=3 SV=1	66.607	1.4	1.4	1.4	1	1	1	1	17.3935	19.9717	19.5916	19.8308	17.7668	20.0493	19.7915	19.7113
0.349244	0.0752649	E9B1K4	E9B1K4	tr|E9B1K4|E9B1K4_LEIMU Putative ATP-binding cassette protein subfamily D, member 2 OS=Leishmania mexicana (strain MHOM/GT/2001/U1103) OX=929439 GN=LMXM_30_0540 PE=4 SV=1	91.152	1.5	1.5	1.5	1	1	1	1	16.8504	19.5108	19.6249	19.7883	17.5668	19.4992	19.7847	19.7718
0.299706	0.0654068	Q4KXA6;E9B5L1	Q4KXA6;E9B5L1	tr|Q4KXA6|Q4KXA6_LEIME Cytoplasmic dynein heavy chain 2.1 OS=Leishmania mexicana OX=5665 PE=4 SV=1;tr|E9B5L1|E9B5L1_LEIMU Putative dynein heavy chain OS=Leishmania mexicana (strain MHOM/GT/2001/U1103) OX=929439 GN=LMXM_33_4160 PE=4 SV=1	478.48	0.6	0.6	0.6	4	3	3	3	19.6963	20.1358	20.357	20.5166	19.8036	20.3394	20.515	20.4862
0.173163	0.0617619	E9AJC0	E9AJC0	tr|E9AJC0|E9AJC0_LEIMU Uncharacterized protein OS=Leishmania mexicana (strain MHOM/GT/2001/U1103) OX=929439 GN=LMXM_01_0330 PE=4 SV=1	23.649	5.7	5.7	5.7	1	1	1	1	14.0208	15.1541	15.3812	15.2687	14.4626	15.7731	15.2398	15.4759
0.361281	0.0541277	E9B038	E9B038	tr|E9B038|E9B038_LEIMU Uncharacterized protein OS=Leishmania mexicana (strain MHOM/GT/2001/U1103) OX=929439 GN=LMXM_28_2170 PE=4 SV=1	71.336	9.8	9.8	9.8	7	5	5	5	19.727	22.2205	22.1236	22.2567	20.2645	22.2621	22.2066	22.1817
0.315094	0.0487976	E9B6P8	E9B6P8	tr|E9B6P8|E9B6P8_LEIMU Putative Gim5A protein (Glycosomal membrane protein) OS=Leishmania mexicana (strain MHOM/GT/2001/U1103) OX=929439 GN=LMXM_34_3700 PE=4 SV=1	24.88	25.8	25.8	25.8	15	7	7	7	21.1261	23.7594	23.3977	23.5258	21.6461	23.7494	23.4936	23.4631
0.32263	0.043108	E9B0G8	E9B0G8	tr|E9B0G8|E9B0G8_LEIMU Sulfhydryl oxidase OS=Leishmania mexicana (strain MHOM/GT/2001/U1103) OX=929439 GN=LMXM_29_0430 PE=4 SV=1	62.457	2.5	2.5	2.5	1	1	1	1	17.6921	18.3642	18.5733	18.6737	17.9015	18.4588	18.5904	18.5762
0.104933	0.0304537	E9AXI8	E9AXI8	tr|E9AXI8|E9AXI8_LEIMU Uncharacterized protein OS=Leishmania mexicana (strain MHOM/GT/2001/U1103) OX=929439 GN=LMXM_25_1090 PE=4 SV=1	45.729	2.2	2.2	2.2	1	1	1	1	16.7075	18.6897	18.6002	18.7672	17.2338	18.9072	18.7132	18.6071
0.131867	0.0285196	E9B0P1	E9B0P1	tr|E9B0P1|E9B0P1_LEIMU Importin subunit alpha OS=Leishmania mexicana (strain MHOM/GT/2001/U1103) OX=929439 GN=LMXM_29_1120 PE=3 SV=1	58.046	3.3	3.3	3.3	2	2	2	2	17.196	19.5244	19.6087	19.5324	17.815	19.7099	19.4958	19.6291
0.0485863	0.026453	E9B6I5	E9B6I5	tr|E9B6I5|E9B6I5_LEIMU Putative ubiquitin-activating enzyme e1 OS=Leishmania mexicana (strain MHOM/GT/2001/U1103) OX=929439 GN=LMXM_34_3060 PE=4 SV=1	126.69	5.3	5.3	5.3	5	5	5	5	17.9386	21.0044	19.9822	19.9297	18.4692	19.7184	19.6676	19.773
0.23666	0.0113592	E9B5Z3;E9B5Z5;E9B5Z2;E9B5Z4	E9B5Z3;E9B5Z5;E9B5Z2	tr|E9B5Z3|E9B5Z3_LEIMU Oligosaccharyl transferase-like protein OS=Leishmania mexicana (strain MHOM/GT/2001/U1103) OX=929439 GN=LMXM_34_1150 PE=4 SV=1;tr|E9B5Z5|E9B5Z5_LEIMU Putative oligosaccharyl transferase subunit OS=Leishmania mexicana (strain MHOM/GT/	91.913	7.9	7.9	7.9	6	6	6	6	20.4464	22.8557	22.9825	22.9947	21.0379	22.913	23.0079	23.0184
0.0452156	0.00995445	E9B2P1	E9B2P1	tr|E9B2P1|E9B2P1_LEIMU Elongation of fatty acids protein OS=Leishmania mexicana (strain MHOM/GT/2001/U1103) OX=929439 GN=LMXM_31_1160 PE=3 SV=1	43.054	2.9	2.9	2.9	1	1	1	1	13.9044	16.814	16.5642	16.652	14.3498	16.7637	16.579	16.5111
0.0686001	0.0059166	O46368;O43939;E9B0L5;E9B0L4	O46368;O43939;E9B0L5;E9B0L4	tr|O46368|O46368_LEIME Surface protein amastin OS=Leishmania mexicana OX=5665 PE=4 SV=1;tr|O43939|O43939_LEIAM Surface protein amastin OS=Leishmania amazonensis OX=5659 PE=4 SV=1;tr|E9B0L5|E9B0L5_LEIMU Putative surface protein amastin OS=Leishmania mexican	19.517	6	6	6	2	1	1	1	18.9781	21.4473	21.3255	21.3712	19.4803	21.4327	21.3699	21.336
0.00156411	-0.000562668	E9B1R9	E9B1R9	tr|E9B1R9|E9B1R9_LEIMU Uncharacterized protein OS=Leishmania mexicana (strain MHOM/GT/2001/U1103) OX=929439 GN=LMXM_30_1210 PE=4 SV=1	550.17	0.5	0.5	0.5	3	2	2	2	20.3263	20.1325	20.5763	20.7269	20.4036	20.2393	20.7678	20.616
0.00523212	-0.000801086	E9AJY0	E9AJY0	tr|E9AJY0|E9AJY0_LEIMU Uncharacterized protein OS=Leishmania mexicana (strain MHOM/GT/2001/U1103) OX=929439 GN=LMXM_03_0960 PE=4 SV=1	12.55	6.7	6.7	6.7	1	1	1	1	17.9024	20.5494	20.2563	20.2976	18.3808	20.4126	20.3504	20.3074
0.0169635	-0.00326443	E9B350;E9B348	E9B350;E9B348	tr|E9B350|E9B350_LEIMU Putative ribosomal protein L27 OS=Leishmania mexicana (strain MHOM/GT/2001/U1103) OX=929439 GN=LMXM_31_2710 PE=4 SV=1;tr|E9B348|E9B348_LEIMU Putative ribosomal protein L27 OS=Leishmania mexicana (strain MHOM/GT/2001/U1103) OX=929439	15.43	57.5	57.5	57.5	17	12	12	12	24.5724	24.7146	24.9611	25.0276	24.6768	24.8236	24.9821	24.909
0.0386742	-0.0112209	Q25319;E9ALZ5	Q25319;E9ALZ5	tr|Q25319|Q25319_LEIME Cathepsin B-like enzyme OS=Leishmania mexicana OX=5665 GN=lmcpc PE=3 SV=1;tr|E9ALZ5|E9ALZ5_LEIMU Cysteine peptidase C (CPC) OS=Leishmania mexicana (strain MHOM/GT/2001/U1103) OX=929439 GN=LMXM_08_29_0820 PE=3 SV=1	37.2	15.9	15.9	15.9	8	6	6	6	19.5417	24.0313	22.943	22.8087	20.3853	23.9755	22.7743	22.8862
0.0601766	-0.013155	E9APZ6	E9APZ6	tr|E9APZ6|E9APZ6_LEIMU Putative glutathione-S-transferase/glutaredoxin OS=Leishmania mexicana (strain MHOM/GT/2001/U1103) OX=929439 GN=LMXM_14_1480 PE=3 SV=1	35.178	2.6	2.6	2.6	1	1	1	1	17.2425	20.2105	19.6354	19.6973	17.7066	20.1981	19.6433	19.555
0.184666	-0.0199842	E9AY72	E9AY72	tr|E9AY72|E9AY72_LEIMU Uncharacterized protein OS=Leishmania mexicana (strain MHOM/GT/2001/U1103) OX=929439 GN=LMXM_26_0940 PE=4 SV=1	92.351	8.2	8.2	8.2	7	6	6	6	19.0303	21.8654	21.5743	21.5153	19.6348	21.9114	21.5728	21.5919
0.47809	-0.0252275	E9AW42	E9AW42	tr|E9AW42|E9AW42_LEIMU ABC transporter-like protein OS=Leishmania mexicana (strain MHOM/GT/2001/U1103) OX=929439 GN=LMXM_23_0380 PE=4 SV=1	135.09	4.6	4.6	4.6	6	5	5	5	18.5315	20.9333	20.5834	20.5632	18.918	20.9101	20.6161	20.5859
0.117841	-0.0257683	E9AUS1	E9AUS1	tr|E9AUS1|E9AUS1_LEIMU Putative calpain-like cysteine peptidase OS=Leishmania mexicana (strain MHOM/GT/2001/U1103) OX=929439 GN=LMXM_20_1310 PE=4 SV=1	15.006	9.9	9.9	9.9	2	2	2	2	18.8785	21.4962	20.8838	20.9271	19.5045	21.3953	21.0323	20.9375
0.139311	-0.0350647	E9B2X4	E9B2X4	tr|E9B2X4|E9B2X4_LEIMU Putative 1-acyl-sn-glycerol-3-phosphateacyltransferase-lik e protein OS=Leishmania mexicana (strain MHOM/GT/2001/U1103) OX=929439 GN=LMXM_31_1960 PE=4 SV=1	32.882	9.9	9.9	9.9	5	4	4	4	19.1127	21.3843	21.4799	21.3379	19.665	21.4805	21.4336	21.5054
0.703143	-0.0421696	E9ASM2	E9ASM2	tr|E9ASM2|E9ASM2_LEIMU Uncharacterized protein OS=Leishmania mexicana (strain MHOM/GT/2001/U1103) OX=929439 GN=LMXM_36_1020 PE=4 SV=1	60.791	2.7	2.7	2.7	1	1	1	1	15.6671	17.6742	17.3872	17.3569	15.882	17.7292	17.37	17.3159
0.415124	-0.0675344	E9AJD6	E9AJD6	tr|E9AJD6|E9AJD6_LEIMU Putative long-chain-fatty-acid-CoA ligase OS=Leishmania mexicana (strain MHOM/GT/2001/U1103) OX=929439 GN=LMXM_01_0490 PE=4 SV=1	76.915	9.9	7.7	7.7	7	6	4	4	18.6934	20.6414	20.3057	20.3212	19.029	20.741	20.3646	20.2141
0.270649	-0.0698309	E9AXE8	E9AXE8	tr|E9AXE8|E9AXE8_LEIMU Uncharacterized protein OS=Leishmania mexicana (strain MHOM/GT/2001/U1103) OX=929439 GN=LMXM_25_0710 PE=4 SV=1	38.95	3.1	3.1	3.1	1	1	1	1	16.4688	19.4893	18.9132	18.8679	16.9503	19.4125	18.8066	18.7122
0.325494	-0.0698366	E9B1L0	E9B1L0	tr|E9B1L0|E9B1L0_LEIMU Putative C-5 sterol desaturase OS=Leishmania mexicana (strain MHOM/GT/2001/U1103) OX=929439 GN=LMXM_30_0590 PE=3 SV=1	31.44	6.9	6.9	6.9	2	2	2	2	19.0224	21.0549	20.6052	20.6339	19.6475	21.0345	20.7581	20.5898
0.455334	-0.0702143	E9AQ78	E9AQ78	tr|E9AQ78|E9AQ78_LEIMU Peroxisomal membrane protein PEX16 OS=Leishmania mexicana (strain MHOM/GT/2001/U1103) OX=929439 GN=LMXM_15_0810 PE=3 SV=1	60.623	4.7	4.7	4.7	3	3	3	3	17.3373	19.3795	19.3768	19.3729	17.9259	19.4246	19.4916	19.3551
0.269433	-0.0778008	E9AJB3	E9AJB3	tr|E9AJB3|E9AJB3_LEIMU Thioredoxin OS=Leishmania mexicana (strain MHOM/GT/2001/U1103) OX=929439 GN=LMXM_01_0270 PE=3 SV=1	12.112	7.5	7.5	7.5	1	1	1	1	16.8128	19.9891	19.1353	18.9297	17.5776	19.9683	19.0846	19.1346
0.242624	-0.0855646	E9B2Y6	E9B2Y6	tr|E9B2Y6|E9B2Y6_LEIMU ABC transporter-like protein OS=Leishmania mexicana (strain MHOM/GT/2001/U1103) OX=929439 GN=LMXM_31_2060 PE=4 SV=1	77.321	4.2	4.2	4.2	5	3	3	3	16.7081	18.6498	18.632	18.6824	17.2583	18.7412	18.8869	18.6654
0.668663	-0.0860348	E9B239	E9B239	tr|E9B239|E9B239_LEIMU Zinc transporter-like protein OS=Leishmania mexicana (strain MHOM/GT/2001/U1103) OX=929439 GN=LMXM_30_2390 PE=4 SV=1	48.024	4.2	4.2	4.2	3	2	2	2	18.4242	22.1297	21.8128	21.793	19.274	22.12	21.8645	21.7123
0.507653	-0.0957546	E9B106	E9B106	tr|E9B106|E9B106_LEIMU Uncharacterized protein OS=Leishmania mexicana (strain MHOM/GT/2001/U1103) OX=929439 GN=LMXM_29_2330 PE=4 SV=1	37.691	4	4	4	1	1	1	1	17.424	18.1553	18.2556	18.2566	17.7435	18.2601	18.3245	18.132
0.982644	-0.102346	E9ALL1	E9ALL1	tr|E9ALL1|E9ALL1_LEIMU Uncharacterized protein OS=Leishmania mexicana (strain MHOM/GT/2001/U1103) OX=929439 GN=LMXM_08_29_2120 PE=4 SV=1	31.332	10.1	10.1	10.1	6	3	3	3	20.4635	23.526	22.9495	22.8611	21.2398	23.548	23.0122	22.896
0.53081	-0.105933	E9AWY9	E9AWY9	tr|E9AWY9|E9AWY9_LEIMU Uncharacterized protein OS=Leishmania mexicana (strain MHOM/GT/2001/U1103) OX=929439 GN=LMXM_24_1440 PE=4 SV=1	56.486	4.3	4.3	4.3	2	2	2	2	15.6006	18.7809	18.4223	18.212	16.3172	18.7095	18.3393	18.3376
0.228835	-0.112592	E9AN94	E9AN94	tr|E9AN94|E9AN94_LEIMU Uncharacterized protein OS=Leishmania mexicana (strain MHOM/GT/2001/U1103) OX=929439 GN=LMXM_10_0840 PE=4 SV=1	78.963	1.8	1.8	1.8	2	1	1	1	11.0876	14.1375	13.8321	13.9072	12.4779	14.3823	13.8534	13.5531
0.252464	-0.11273	E9B4L7	E9B4L7	tr|E9B4L7|E9B4L7_LEIMU Putative importin beta-1 subunit OS=Leishmania mexicana (strain MHOM/GT/2001/U1103) OX=929439 GN=LMXM_33_0490 PE=4 SV=1	95.687	2.5	2.5	2.5	3	2	2	2	17.8193	20.417	20.4498	20.5428	18.6291	20.5327	20.7573	20.4388
0.495515	-0.117387	E9B297	E9B297	tr|E9B297|E9B297_LEIMU Putative acetyl-CoA carboxylase OS=Leishmania mexicana (strain MHOM/GT/2001/U1103) OX=929439 GN=LMXM_30_2970 PE=4 SV=1	241.28	25.8	25.8	25.8	96	50	50	50	25.3115	25.541	25.9418	25.9421	25.3358	25.6806	26.1055	25.8703
0.455413	-0.137725	E9B3U1	E9B3U1	tr|E9B3U1|E9B3U1_LEIMU Uncharacterized protein OS=Leishmania mexicana (strain MHOM/GT/2001/U1103) OX=929439 GN=LMXM_32_1070 PE=4 SV=1	27.782	9.1	9.1	9.1	2	2	2	2	17.9356	19.8599	19.8328	19.852	18.1144	19.8571	20.0266	19.732
0.444622	-0.140072	E9B2Z5	E9B2Z5	tr|E9B2Z5|E9B2Z5_LEIMU Uncharacterized protein OS=Leishmania mexicana (strain MHOM/GT/2001/U1103) OX=929439 GN=LMXM_31_2150 PE=4 SV=1	117.52	6.6	6.6	5.3	9	8	8	7	20.1629	22.6311	22.811	22.821	20.7885	22.746	23.0361	22.746
0.911038	-0.144023	E9AW79	E9AW79	tr|E9AW79|E9AW79_LEIMU Uncharacterized protein OS=Leishmania mexicana (strain MHOM/GT/2001/U1103) OX=929439 GN=LMXM_23_0640 PE=4 SV=1	70.138	22	22	22	22	15	15	15	20.1085	22.6758	22.3621	22.2885	20.6792	22.7206	22.3973	22.1828
1.45141	-0.146033	E9AJL6	E9AJL6	tr|E9AJL6|E9AJL6_LEIMU Uncharacterized protein OS=Leishmania mexicana (strain MHOM/GT/2001/U1103) OX=929439 GN=LMXM_02_0540 PE=4 SV=1	35.209	2.5	2.5	2.5	1	1	1	1	16.7231	19.6018	18.7201	18.572	16.8599	19.5134	18.7579	18.6139
1.48328	-0.152308	E9B217	E9B217	tr|E9B217|E9B217_LEIMU Uncharacterized protein OS=Leishmania mexicana (strain MHOM/GT/2001/U1103) OX=929439 GN=LMXM_30_2170 PE=4 SV=1	139.73	0.7	0.7	0.7	2	1	1	1	14.6816	16.4673	16.4159	16.2943	15.1858	16.4515	16.4208	16.2378
0.564656	-0.159616	E9B4M4	E9B4M4	tr|E9B4M4|E9B4M4_LEIMU Putative cysteine-leucine rich protein OS=Leishmania mexicana (strain MHOM/GT/2001/U1103) OX=929439 GN=LMXM_33_0550 PE=4 SV=1	66.677	2.1	2.1	2.1	1	1	1	1	14.2106	16.632	16.457	16.1991	15.017	16.7161	16.4727	16.4114
0.721588	-0.162856	E9ARL8	E9ARL8	tr|E9ARL8|E9ARL8_LEIMU Uncharacterized protein OS=Leishmania mexicana (strain MHOM/GT/2001/U1103) OX=929439 GN=LMXM_18_0810 PE=3 SV=1	44.953	2	2	2	1	1	1	1	16.4096	18.4485	18.6043	18.5514	17.0453	18.467	18.7565	18.4836
1.56774	-0.166221	E9B604	E9B604	tr|E9B604|E9B604_LEIMU Thioredoxin-like protein OS=Leishmania mexicana (strain MHOM/GT/2001/U1103) OX=929439 GN=LMXM_34_1250 PE=4 SV=1	25.41	6.1	6.1	6.1	1	1	1	1	15.8721	18.0148	17.9863	17.8023	16.4058	18.0181	18.0037	17.8553
0.595393	-0.186713	E9B1U6;E8NHP8	E9B1U6;E8NHP8	tr|E9B1U6|E9B1U6_LEIMU Surface membrane protein gp46-like protein OS=Leishmania mexicana (strain MHOM/GT/2001/U1103) OX=929439 GN=LMXM_30_1450 PE=4 SV=1;tr|E8NHP8|E8NHP8_LEIMU WGS CADB00000000 data, contig 80 OS=Leishmania mexicana (strain MHOM/GT/2001/U11	33.175	2.3	2.3	2.3	10	1	1	1	16.7895	17.4758	17.9517	17.6	17.1869	17.322	17.8101	17.7884
0.949113	-0.214017	E9AZ74	E9AZ74	tr|E9AZ74|E9AZ74_LEIMU Uncharacterized protein OS=Leishmania mexicana (strain MHOM/GT/2001/U1103) OX=929439 GN=LMXM_27_1730 PE=4 SV=1	37.788	2.6	2.6	2.6	1	1	1	1	18.7081	21.7484	21.0068	20.8869	19.4695	21.828	21.1599	20.8517
1.27508	-0.21532	O61059;E9AU63;O76486;E9AU64	O61059;E9AU63;O76486;E9AU64	tr|O61059|O61059_LEIME Glucose transporter OS=Leishmania mexicana OX=5665 GN=LmGT2 PE=3 SV=2;tr|E9AU63|E9AU63_LEIMU Glucose transporter, lmgt2 OS=Leishmania mexicana (strain MHOM/GT/2001/U1103) OX=929439 GN=LMXM_36_6290 PE=3 SV=1;tr|O76486|O76486_LEIME Glu	61.174	4.2	4.2	4.2	4	3	3	3	18.3506	21.4668	21.4822	21.2975	19.0517	21.5222	21.5792	21.3332
0.681172	-0.223942	E9ALD5	E9ALD5	tr|E9ALD5|E9ALD5_LEIMU Putative transmembrane amino acid transporter OS=Leishmania mexicana (strain MHOM/GT/2001/U1103) OX=929439 GN=LMXM_07_1160 PE=4 SV=1	53.739	6.5	6.5	6.5	3	2	2	2	15.8066	17.596	18.0504	17.9064	16.3501	17.5969	18.2836	17.9797
0.999531	-0.22945	E9B694	E9B694	tr|E9B694|E9B694_LEIMU Uncharacterized protein OS=Leishmania mexicana (strain MHOM/GT/2001/U1103) OX=929439 GN=LMXM_34_2150 PE=4 SV=1	48.175	6.6	6.6	6.6	4	4	4	4	16.6664	19.7572	19.1601	19.0375	17.1553	19.6709	19.2979	18.9617
0.963669	-0.230163	E9AQW6	E9AQW6	tr|E9AQW6|E9AQW6_LEIMU Putative endoplasmic reticulum oxidoreductin OS=Leishmania mexicana (strain MHOM/GT/2001/U1103) OX=929439 GN=LMXM_16_1530 PE=4 SV=1	48.058	6.3	6.3	6.3	3	3	3	3	18.432	20.939	20.9254	20.8014	19.1663	21.019	20.982	20.6457
1.69487	-0.236292	E9AUF0;E9AUF1;Q27684;Q27685	E9AUF0;E9AUF1	tr|E9AUF0|E9AUF0_LEIMU Phosphoglycerate kinase OS=Leishmania mexicana (strain MHOM/GT/2001/U1103) OX=929439 GN=LMXM_20_0100 PE=3 SV=1;tr|E9AUF1|E9AUF1_LEIMU Phosphoglycerate kinase OS=Leishmania mexicana (strain MHOM/GT/2001/U1103) OX=929439 GN=LMXM_20_011	51.619	59.5	59.5	59.5	63	25	25	25	22.7712	26.1492	25.4907	25.3007	23.4959	26.1618	25.5506	25.268
1.63151	-0.240678	E9B2B3	E9B2B3	tr|E9B2B3|E9B2B3_LEIMU Methylcrotonoyl-coa carboxylase biotinylated subunitprotein-like protein OS=Leishmania mexicana (strain MHOM/GT/2001/U1103) OX=929439 GN=LMXM_30_3130 PE=4 SV=1	75.698	17.9	17.9	17.9	13	10	10	10	22.074	21.7511	22.0421	21.844	22.1894	21.8758	22.1162	21.8329
1.36508	-0.250233	E9AJ91	E9AJ91	tr|E9AJ91|E9AJ91_LEIMU Putative carboxylase OS=Leishmania mexicana (strain MHOM/GT/2001/U1103) OX=929439 GN=LMXM_01_0050 PE=4 SV=1	74.051	34.1	34.1	34.1	35	22	22	22	23.7209	23.8768	24.2479	24.071	23.8356	23.9541	24.3409	24.0172
0.703396	-0.257565	E9B046	E9B046	tr|E9B046|E9B046_LEIMU Glycosomal membrane protein-like protein OS=Leishmania mexicana (strain MHOM/GT/2001/U1103) OX=929439 GN=LMXM_28_2250 PE=4 SV=1	24.379	6.8	6.8	6.8	2	2	2	2	17.2644	19.691	18.9335	18.7995	17.8352	19.7412	19.2038	18.8227
2.26755	-0.260295	E9AVS5;E9AVS6	E9AVS5;E9AVS6	tr|E9AVS5|E9AVS5_LEIMU Uncharacterized protein OS=Leishmania mexicana (strain MHOM/GT/2001/U1103) OX=929439 GN=LMXM_22_0930 PE=4 SV=1;tr|E9AVS6|E9AVS6_LEIMU Uncharacterized protein OS=Leishmania mexicana (strain MHOM/GT/2001/U1103) OX=929439 GN=LMXM_22_094	78.804	4.3	4.3	4.3	2	2	2	2	17.9696	20.8888	20.7938	20.5585	18.5914	20.9976	20.8081	20.5229
1.11776	-0.287562	E9AZJ9	E9AZJ9	tr|E9AZJ9|E9AZJ9_LEIMU Uncharacterized protein OS=Leishmania mexicana (strain MHOM/GT/2001/U1103) OX=929439 GN=LMXM_28_0380 PE=4 SV=1	41.827	9.7	9.7	9.7	5	4	4	4	19.428	22.2107	22.2446	22.0665	20.0889	22.2121	22.307	21.9099
0.734887	-0.287905	E9AZR6	E9AZR6	tr|E9AZR6|E9AZR6_LEIMU Uncharacterized protein OS=Leishmania mexicana (strain MHOM/GT/2001/U1103) OX=929439 GN=LMXM_28_1000 PE=4 SV=1	104.1	1	1	1	1	1	1	1	19.6884	19.5524	20.1168	20.0175	20.0576	19.5426	20.3832	19.9067
1.60655	-0.304876	Q2HWD2;E9ANQ3;C7FGL3	Q2HWD2;E9ANQ3;C7FGL3	tr|Q2HWD2|Q2HWD2_LEIAM Putative lanosterol C-14 demethylase OS=Leishmania amazonensis OX=5659 GN=CYP51 PE=3 SV=1;tr|E9ANQ3|E9ANQ3_LEIMU Putative lanosterol 14-alpha-demethylase OS=Leishmania mexicana (strain MHOM/GT/2001/U1103) OX=929439 GN=LMXM_11_1100 PE	54.173	22.5	22.5	22.5	18	11	11	11	20.4912	23.7464	23.1339	22.8911	21.1101	23.7224	23.2263	22.8593
1.81381	-0.307658	E9AJD1	E9AJD1	tr|E9AJD1|E9AJD1_LEIMU Uncharacterized protein OS=Leishmania mexicana (strain MHOM/GT/2001/U1103) OX=929439 GN=LMXM_01_0440 PE=4 SV=1	61.385	5	5	5	2	2	2	2	16.4758	19.3803	19.3087	18.9593	17.2037	19.5041	19.3022	19.0362
1.67553	-0.323782	E9ALD7	E9ALD7	tr|E9ALD7|E9ALD7_LEIMU Uncharacterized protein OS=Leishmania mexicana (strain MHOM/GT/2001/U1103) OX=929439 GN=LMXM_08_29_2870 PE=4 SV=1	42.111	14.3	14.3	14.3	5	5	5	5	18.5623	21.2676	21.3028	20.9864	19.5311	21.3519	21.3774	21.0463
2.31837	-0.327653	E9B5L5	E9B5L5	tr|E9B5L5|E9B5L5_LEIMU Uncharacterized protein OS=Leishmania mexicana (strain MHOM/GT/2001/U1103) OX=929439 GN=LMXM_33_4200 PE=4 SV=1	24.204	29.9	29.9	29.9	17	4	4	4	18.8802	21.0771	20.8577	20.5528	19.4426	21.1278	20.9033	20.5529
1.81347	-0.337818	E9AZL0	E9AZL0	tr|E9AZL0|E9AZL0_LEIMU Putative propionyl-coa carboxylase beta chain OS=Leishmania mexicana (strain MHOM/GT/2001/U1103) OX=929439 GN=LMXM_28_0490 PE=4 SV=1	56.911	12.8	12.8	12.8	7	5	5	5	21.649	21.8701	22.2913	22.0072	21.782	21.997	22.3715	21.98
2.03161	-0.34868	E9B037	E9B037	tr|E9B037|E9B037_LEIMU Uncharacterized protein OS=Leishmania mexicana (strain MHOM/GT/2001/U1103) OX=929439 GN=LMXM_28_2160 PE=4 SV=1	27.493	7.8	7.8	7.8	2	2	2	2	15.164	18.3214	17.6638	17.3447	15.7732	18.1749	17.6558	17.2775
1.72448	-0.359561	E9AV78	E9AV78	tr|E9AV78|E9AV78_LEIMU Uncharacterized protein OS=Leishmania mexicana (strain MHOM/GT/2001/U1103) OX=929439 GN=LMXM_21_0940 PE=4 SV=1	36.277	5.7	5.7	5.7	2	2	2	2	16.6015	20.6682	19.7745	19.4465	17.0895	20.5997	19.7427	19.3515
1.58923	-0.363081	E9APE8	E9APE8	tr|E9APE8|E9APE8_LEIMU Uncharacterized protein OS=Leishmania mexicana (strain MHOM/GT/2001/U1103) OX=929439 GN=LMXM_13_1240 PE=4 SV=1	57.954	8.1	8.1	8.1	3	3	3	3	16.5746	19.1215	18.7838	18.5042	17.35	19.2366	18.858	18.4114
1.67376	-0.390655	E9B5V1	E9B5V1	tr|E9B5V1|E9B5V1_LEIMU Uncharacterized protein OS=Leishmania mexicana (strain MHOM/GT/2001/U1103) OX=929439 GN=LMXM_34_0710 PE=4 SV=1	59.86	13.7	13.7	13.7	11	6	6	6	18.5221	21.498	21.397	21.0851	19.2803	21.4774	21.4539	20.9845
2.65854	-0.393551	E9ARG5	E9ARG5	tr|E9ARG5|E9ARG5_LEIMU Uncharacterized protein OS=Leishmania mexicana (strain MHOM/GT/2001/U1103) OX=929439 GN=LMXM_18_0280 PE=4 SV=1	76.103	8.4	8.4	8.4	5	5	5	5	19.6832	22.6289	22.2355	21.8438	20.3011	22.6631	22.2113	21.8159
1.70852	-0.404817	E9B0K8	E9B0K8	tr|E9B0K8|E9B0K8_LEIMU Uncharacterized protein OS=Leishmania mexicana (strain MHOM/GT/2001/U1103) OX=929439 GN=LMXM_29_0805 PE=4 SV=1	21.038	5.6	5.6	5.6	1	1	1	1	16.4858	18.6055	18.3954	17.9265	17.048	18.4731	18.2814	17.9407
0.915596	-0.411722	E9AZ60	E9AZ60	tr|E9AZ60|E9AZ60_LEIMU Putative diacylglycerol acyltransferase OS=Leishmania mexicana (strain MHOM/GT/2001/U1103) OX=929439 GN=LMXM_27_1560 PE=4 SV=1	174.87	0.6	0.6	0.6	2	1	1	1	18.1775	21.0994	20.7848	20.4024	19.0564	20.7117	21.036	20.595
2.03606	-0.420635	E9B1Z5	E9B1Z5	tr|E9B1Z5|E9B1Z5_LEIMU Tryparedoxin-like protein OS=Leishmania mexicana (strain MHOM/GT/2001/U1103) OX=929439 GN=LMXM_30_1960 PE=4 SV=1	21.932	11	11	11	2	2	2	2	17.5153	21.6729	20.8406	20.4088	17.9889	21.6277	20.8858	20.4764
1.50667	-0.451631	E9AYZ2	E9AYZ2	tr|E9AYZ2|E9AYZ2_LEIMU Uncharacterized protein OS=Leishmania mexicana (strain MHOM/GT/2001/U1103) OX=929439 GN=LMXM_27_0900 PE=4 SV=1	22.353	7.7	7.7	7.7	1	1	1	1	16.3564	18.3446	18.3158	17.7687	16.8047	18.3054	18.1555	17.7993
1.9271	-0.475758	E9B0G5	E9B0G5	tr|E9B0G5|E9B0G5_LEIMU Putative PAP2 family protein OS=Leishmania mexicana (strain MHOM/GT/2001/U1103) OX=929439 GN=LMXM_29_0405 PE=4 SV=1	27.73	4.4	4.4	4.4	1	1	1	1	14.4688	16.579	16.8177	16.3916	14.8659	16.4564	16.922	16.3965
2.15146	-0.56345	E9AYY1	E9AYY1	tr|E9AYY1|E9AYY1_LEIMU Uncharacterized protein OS=Leishmania mexicana (strain MHOM/GT/2001/U1103) OX=929439 GN=LMXM_27_0790 PE=4 SV=1	96.941	2.8	2.8	2.8	3	2	2	2	17.3883	20.1449	20.2351	19.641	17.6347	20.3056	20.2643	19.7316
2.548	-0.579775	E9AP45	E9AP45	tr|E9AP45|E9AP45_LEIMU SURF1-like protein OS=Leishmania mexicana (strain MHOM/GT/2001/U1103) OX=929439 GN=LMXM_13_0110 PE=3 SV=1	40.142	9.1	9.1	9.1	6	3	3	3	19.1595	22.7546	22.3232	21.7083	19.6395	22.7289	22.3142	21.7695
2.00423	-0.59195	E9ANL5	E9ANL5	tr|E9ANL5|E9ANL5_LEIMU ATPase ASNA1 homolog OS=Leishmania mexicana (strain MHOM/GT/2001/U1103) OX=929439 GN=LMXM_11_0700 PE=3 SV=1	43.901	17.1	17.1	17.1	7	5	5	5	19.5938	22.2161	22.2421	21.6481	19.9625	22.2309	22.1562	21.5663
1.49483	-0.607013	E9ARC6	E9ARC6	tr|E9ARC6|E9ARC6_LEIMU Uncharacterized protein OS=Leishmania mexicana (strain MHOM/GT/2001/U1103) OX=929439 GN=LMXM_17_0040 PE=4 SV=1	29.566	4.6	4.6	4.6	1	1	1	1	16.8572	20.0236	19.9806	19.3879	17.6878	20.0763	19.8382	19.2169
0.817897	-0.608171	E9AL78;E9AL76	E9AL78;E9AL76	tr|E9AL78|E9AL78_LEIMU Calcium-transporting ATPase OS=Leishmania mexicana (strain MHOM/GT/2001/U1103) OX=929439 GN=LMXM_07_0650 PE=3 SV=1;tr|E9AL76|E9AL76_LEIMU Calcium-transporting ATPase OS=Leishmania mexicana (strain MHOM/GT/2001/U1103) OX=929439 GN=LMX	123.65	10	10	10	13	10	10	10	21.2801	23.1093	23.444	22.5822	21.6671	23.2175	23.4736	23.1191
2.05186	-0.624247	E9AYE1	E9AYE1	tr|E9AYE1|E9AYE1_LEIMU Phosphatidate cytidylyltransferase OS=Leishmania mexicana (strain MHOM/GT/2001/U1103) OX=929439 GN=LMXM_26_1620 PE=3 SV=1	48.614	7	7	7	4	2	2	2	17.9215	21.3703	20.859	20.3133	18.3438	21.3722	20.9085	20.2057
2.68937	-0.636597	E9B4F5	E9B4F5	tr|E9B4F5|E9B4F5_LEIMU Uncharacterized protein OS=Leishmania mexicana (strain MHOM/GT/2001/U1103) OX=929439 GN=LMXM_32_3160 PE=4 SV=1	56.147	2.7	2.7	2.7	1	1	1	1	17.4744	20.8311	20.8998	20.2251	18.174	20.8516	20.8761	20.2776
2.20442	-0.682917	E9APQ8	E9APQ8	tr|E9APQ8|E9APQ8_LEIMU Elongation of fatty acids protein OS=Leishmania mexicana (strain MHOM/GT/2001/U1103) OX=929439 GN=LMXM_14_0630 PE=3 SV=1	33.896	3.3	3.3	3.3	1	1	1	1	13.6319	17.3024	16.6173	15.9752	14.2271	17.2553	16.5932	15.8694
2.35821	-0.74853	E9AJK8	E9AJK8	tr|E9AJK8|E9AJK8_LEIMU Uncharacterized protein OS=Leishmania mexicana (strain MHOM/GT/2001/U1103) OX=929439 GN=LMXM_02_0460 PE=4 SV=1	31.964	23.4	23.4	23.4	32	8	8	8	21.2116	25.0766	24.2544	23.5418	21.8884	25.0101	24.2299	23.4454
1.5593	-0.748569	E9AQE7	E9AQE7	tr|E9AQE7|E9AQE7_LEIMU Uncharacterized protein OS=Leishmania mexicana (strain MHOM/GT/2001/U1103) OX=929439 GN=LMXM_15_1500 PE=4 SV=1	33.853	5.1	5.1	5.1	2	2	2	2	15.9804	19.1865	18.9845	18.4015	16.6657	19.108	19.2196	18.3055
1.9546	-0.752098	E9ALK9	E9ALK9	tr|E9ALK9|E9ALK9_LEIMU C-8 sterol isomerase-like protein OS=Leishmania mexicana (strain MHOM/GT/2001/U1103) OX=929439 GN=LMXM_08_29_2140 PE=4 SV=1	24.917	14.8	14.8	14.8	7	3	3	3	18.6673	21.6913	21.496	20.8413	19.4973	21.8047	21.6507	20.8012
2.11013	-0.761089	E9AMT0	E9AMT0	tr|E9AMT0|E9AMT0_LEIMU Uncharacterized protein OS=Leishmania mexicana (strain MHOM/GT/2001/U1103) OX=929439 GN=LMXM_09_0790 PE=4 SV=1	130.1	2.7	2.7	2.7	4	3	3	3	19.1485	21.277	21.6102	20.9444	19.6587	21.3459	21.7101	20.8538
3.16608	-0.787055	E9B1R1	E9B1R1	tr|E9B1R1|E9B1R1_LEIMU Putative monoglyceride lipase OS=Leishmania mexicana (strain MHOM/GT/2001/U1103) OX=929439 GN=LMXM_30_1140 PE=4 SV=1	34.656	19.3	19.3	19.3	6	5	5	5	19.6865	23.4782	22.9423	22.182	20.3089	23.4214	22.9805	22.1667
2.84513	-0.816369	E9B163	E9B163	tr|E9B163|E9B163_LEIMU Putative aldehyde dehydrogenase OS=Leishmania mexicana (strain MHOM/GT/2001/U1103) OX=929439 GN=LMXM_29_2900 PE=3 SV=1	63.914	22.7	22.7	22.7	22	11	11	11	21.2816	24.5489	24.3402	23.5672	22.0932	24.5906	24.3888	23.5291
2.0562	-0.821198	E9B599	E9B599	tr|E9B599|E9B599_LEIMU Uncharacterized protein OS=Leishmania mexicana (strain MHOM/GT/2001/U1103) OX=929439 GN=LMXM_33_3100 PE=4 SV=1	42.798	9.1	9.1	9.1	2	2	2	2	18.0643	22.7452	21.6747	20.7619	18.5077	22.6638	21.523	20.7934
2.60551	-0.857897	E9AX29	E9AX29	tr|E9AX29|E9AX29_LEIMU Putative lysophospholipase OS=Leishmania mexicana (strain MHOM/GT/2001/U1103) OX=929439 GN=LMXM_24_1840 PE=4 SV=1	30.234	39.6	39.6	39.6	18	9	9	9	20.7113	23.4957	23.159	22.356	21.3319	23.4728	23.1883	22.2755
1.68477	-0.889771	E9AWB4	E9AWB4	tr|E9AWB4|E9AWB4_LEIMU Uncharacterized protein OS=Leishmania mexicana (strain MHOM/GT/2001/U1103) OX=929439 GN=LMXM_23_1020 PE=4 SV=1	12.507	13.7	13.7	13.7	2	2	2	2	14.2367	17.7004	17.2513	16.2684	14.6958	17.5504	16.9998	16.2031
2.50829	-0.902711	E9AX69	E9AX69	tr|E9AX69|E9AX69_LEIMU Hypothetical predicted multi-pass transmembrane protein OS=Leishmania mexicana (strain MHOM/GT/2001/U1103) OX=929439 GN=LMXM_24_2230 PE=4 SV=1	20.138	5.7	5.7	5.7	1	1	1	1	17.5579	22.3882	21.7242	20.871	18.7446	22.3215	21.7225	20.7702
2.01687	-0.920201	E9ASN7	E9ASN7	tr|E9ASN7|E9ASN7_LEIMU Uncharacterized protein OS=Leishmania mexicana (strain MHOM/GT/2001/U1103) OX=929439 GN=LMXM_36_1170 PE=4 SV=1	70.365	1.4	1.4	1.4	1	1	1	1	17.3692	19.6777	20.3512	19.4732	17.7788	19.6295	20.272	19.3096
1.78266	-0.978828	E9AN55;E9AN56;E9AN53;Q27673;P43150	E9AN55;E9AN56;E9AN53;Q27673;P43150	tr|E9AN55|E9AN55_LEIMU GP63, leishmanolysin OS=Leishmania mexicana (strain MHOM/GT/2001/U1103) OX=929439 GN=LMXM_10_0405 PE=4 SV=1;tr|E9AN56|E9AN56_LEIMU GP63, leishmanolysin OS=Leishmania mexicana (strain MHOM/GT/2001/U1103) OX=929439 GN=LMXM_10_0465 PE=4	68.736	7	1.6	1.6	1	4	1	1	17.3383	21.6374	20.1139	19.3039	17.9496	21.6283	20.2205	19.0727
2.25767	-1.06588	E9ALV8;A5JV97	E9ALV8	tr|E9ALV8|E9ALV8_LEIMU Putative tryparedoxin OS=Leishmania mexicana (strain MHOM/GT/2001/U1103) OX=929439 GN=LMXM_08_29_1150 PE=4 SV=1	16.997	53.7	53.7	53.7	22	9	9	9	20.5449	24.7413	23.9982	23.0359	21.4296	24.6235	24.058	22.8885
2.31181	-1.12046	E9AYI0	E9AYI0	tr|E9AYI0|E9AYI0_LEIMU Uncharacterized protein OS=Leishmania mexicana (strain MHOM/GT/2001/U1103) OX=929439 GN=LMXM_26_2000 PE=4 SV=1	39.328	40.2	40.2	40.2	30	14	14	14	20.6675	24.8789	24.3585	23.3233	21.6199	24.763	24.3727	23.1669
2.20069	-1.12794	E9AYP0	E9AYP0	tr|E9AYP0|E9AYP0_LEIMU Uncharacterized protein OS=Leishmania mexicana (strain MHOM/GT/2001/U1103) OX=929439 GN=LMXM_26_2590 PE=4 SV=1	88.549	2.9	2.9	2.9	2	2	2	2	17.3089	18.7184	19.454	18.4242	17.7733	18.9452	19.6331	18.4071
2.53972	-1.18845	E9B3K3	E9B3K3	tr|E9B3K3|E9B3K3_LEIMU Thiol-dependent reductase 1 OS=Leishmania mexicana (strain MHOM/GT/2001/U1103) OX=929439 GN=LMXM_32_0240 PE=3 SV=1	45.329	34.5	34.5	34.5	27	11	11	11	20.3938	23.4893	23.7149	22.6087	21.2907	23.397	23.8349	22.5642
2.76389	-1.19518	E9ALV7	E9ALV7	tr|E9ALV7|E9ALV7_LEIMU Tryparedoxin OS=Leishmania mexicana (strain MHOM/GT/2001/U1103) OX=929439 GN=LMXM_08_29_1160 PE=4 SV=1	16.636	44.1	44.1	44.1	48	9	9	9	21	25.643	24.5836	23.4316	21.8551	25.4989	24.6822	23.4438
2.9335	-1.24277	E9B425	E9B425	tr|E9B425|E9B425_LEIMU Uncharacterized protein OS=Leishmania mexicana (strain MHOM/GT/2001/U1103) OX=929439 GN=LMXM_32_1890 PE=4 SV=1	57.892	1.8	1.8	1.8	1	1	1	1	16.8564	21.1	20.634	19.3804	17.7779	20.9215	20.5641	19.3322
2.27772	-1.25895	E9ATV2	E9ATV2	tr|E9ATV2|E9ATV2_LEIMU Putative aldehyde dehydrogenase OS=Leishmania mexicana (strain MHOM/GT/2001/U1103) OX=929439 GN=LMXM_36_5180 PE=3 SV=1	57.888	15.6	15.6	15.6	14	7	7	7	19.0517	21.2902	21.8996	20.7321	19.6914	21.3486	22.0832	20.7329
3.06159	-1.31513	E9B1Z6	E9B1Z6	tr|E9B1Z6|E9B1Z6_LEIMU Tryparedoxin-like protein OS=Leishmania mexicana (strain MHOM/GT/2001/U1103) OX=929439 GN=LMXM_30_1970 PE=4 SV=1	20.316	18.9	18.9	18.9	4	3	3	3	17.7144	21.668	20.8968	19.5615	18.5254	21.6269	20.8256	19.5307
2.96531	-1.32226	P35591;P25775;E9AS96;Q867S4	P35591;P25775;E9AS96;Q867S4	sp|P35591|CYSP1_LEIPI Cysteine proteinase 1 OS=Leishmania pifanoi OX=5682 GN=CYS1 PE=2 SV=2;sp|P25775|LMCPA_LEIME Cysteine proteinase A OS=Leishmania mexicana OX=5665 GN=LMCPA PE=2 SV=1;tr|E9AS96|E9AS96_LEIMU Cysteine peptidase A (CBA) OS=Leishmania mexica	38.745	11.3	11.3	11.3	8	5	5	5	19.4407	23.7957	23.0132	21.7422	20.2166	23.7025	23.0304	21.6568
3.32836	-1.3298	E9B128	E9B128	tr|E9B128|E9B128_LEIMU Reticulon-like protein OS=Leishmania mexicana (strain MHOM/GT/2001/U1103) OX=929439 GN=LMXM_29_2580 PE=4 SV=1	22.202	33	33	33	19	8	8	8	21.2169	24.8527	24.3985	23.1049	21.9973	24.7897	24.416	23.05
3.1991	-1.3333	E9AJK7	E9AJK7	tr|E9AJK7|E9AJK7_LEIMU Uncharacterized protein OS=Leishmania mexicana (strain MHOM/GT/2001/U1103) OX=929439 GN=LMXM_02_0450 PE=4 SV=1	29.955	46.9	46.9	46.9	39	12	12	12	21.4851	25.3819	24.9048	23.6181	22.3173	25.2556	24.9423	23.5624
2.70039	-1.33562	E9B4T0	E9B4T0	tr|E9B4T0|E9B4T0_LEIMU Dihydroxyacetonephosphate acetyltransferase OS=Leishmania mexicana (strain MHOM/GT/2001/U1103) OX=929439 GN=LMXM_33_1090 PE=4 SV=1	154.12	3.4	3.4	3.4	7	6	6	6	19.3443	23.1384	23.0087	21.7559	20.2619	23.1079	23.0753	21.6568
4.0716	-1.51908	E9AUD1;A7YBW7	E9AUD1;A7YBW7	tr|E9AUD1|E9AUD1_LEIMU Protein disulfide-isomerase OS=Leishmania mexicana (strain MHOM/GT/2001/U1103) OX=929439 GN=LMXM_36_6940 PE=3 SV=1;tr|A7YBW7|A7YBW7_LEIAM Protein disulfide-isomerase OS=Leishmania amazonensis OX=5659 GN=pdi-52 PE=2 SV=1	52.188	73.2	73.2	73.2	97	33	33	33	23.4454	26.5843	27.6919	26.1874	24.4931	26.5677	27.6933	26.1595
3.60989	-1.57019	E9ARK3	E9ARK3	tr|E9ARK3|E9ARK3_LEIMU Uncharacterized protein OS=Leishmania mexicana (strain MHOM/GT/2001/U1103) OX=929439 GN=LMXM_18_0650 PE=4 SV=1	136.42	0.8	0.8	0.8	1	1	1	1	17.6464	21.5289	20.323	18.7859	17.9628	21.506	20.3452	18.7419
3.03924	-1.58196	E9ATU7	E9ATU7	tr|E9ATU7|E9ATU7_LEIMU Uncharacterized protein OS=Leishmania mexicana (strain MHOM/GT/2001/U1103) OX=929439 GN=LMXM_36_5130 PE=4 SV=1	30.054	44.2	44.2	44.2	19	10	10	10	21.3508	24.8184	24.7653	23.248	22.221	24.7303	24.85	23.2034
3.29896	-1.6325	E9B047	E9B047	tr|E9B047|E9B047_LEIMU Putative glycosomal membrane protein OS=Leishmania mexicana (strain MHOM/GT/2001/U1103) OX=929439 GN=LMXM_28_2260 PE=4 SV=1	24.141	37.4	37.4	37.4	35	10	10	10	21.3135	25.4788	25.02	23.439	22.1292	25.3811	25.066	23.3821
3.72622	-1.74256	E9AYZ5	E9AYZ5	tr|E9AYZ5|E9AYZ5_LEIMU Putative isovaleryl-coA dehydrogenase OS=Leishmania mexicana (strain MHOM/GT/2001/U1103) OX=929439 GN=LMXM_27_0930 PE=3 SV=1	44.605	28	28	28	16	8	8	8	21.5071	23.7797	25.5326	23.7568	22.416	23.72	25.5058	23.7964
2.72394	-2.10038	E9B4G7	E9B4G7	tr|E9B4G7|E9B4G7_LEIMU Uncharacterized protein OS=Leishmania mexicana (strain MHOM/GT/2001/U1103) OX=929439 GN=LMXM_33_0010 PE=4 SV=1	33.496	44.1	44.1	44.1	56	12	12	12	22.2831	26.7762	26.5109	24.52	23.405	26.6523	26.5517	24.3418
1.83212	-2.19613	E9B5I1	E9B5I1	tr|E9B5I1|E9B5I1_LEIMU Putative dynein heavy chain OS=Leishmania mexicana (strain MHOM/GT/2001/U1103) OX=929439 GN=LMXM_33_3880 PE=4 SV=1	528.3	0.2	0.2	0.2	1	1	1	1	17.2184	20.4468	21.0848	18.6675	17.6997	20.5635	20.5534	18.5784
3.55839	-2.27201	E9B230	E9B230	tr|E9B230|E9B230_LEIMU Phosphatidylethanolamine N-methyltransferase OS=Leishmania mexicana (strain MHOM/GT/2001/U1103) OX=929439 GN=LMXM_30_2290 PE=3 SV=1	24.195	4.4	4.4	4.4	3	1	1	1	15.9556	20.2967	20.4638	18.1662	16.9065	20.1282	20.3913	18.1449

## Sheet: Probe 3 vs Probe 2
Note: This spreadsheet shows pairwise differences between probes for all quantified targets. No significance filters have been applied: protein targets below the manuscript thresholds and naturally biotinylated proteins are included. Effect sizes are log₂ fold changes (log₂FC) relative to DMSO. Pairwise differences are defined as Δlog₂FC(Probe X, Probe Y) = log₂FC(Probe X vs DMSO) − log₂FC(Probe …
-LOG(P-value)	Δ Log2 FC (Probe 3 vs Probe 2)	Protein IDs	Majority protein IDs	Fasta headers	Mol. weight [kDa]	Sequence coverage [%]	Unique + razor sequence coverage [%]	Unique sequence coverage [%]	MS/MS count	Peptides	Razor + unique peptides	Unique peptides	Reporter intensity corrected 1	Reporter intensity corrected 2	Reporter intensity corrected 3	Reporter intensity corrected 4	Reporter intensity corrected 5	Reporter intensity corrected 6	Reporter intensity corrected 7	Reporter intensity corrected 8
1.8121	3.25377	E9ARW6	E9ARW6	tr|E9ARW6|E9ARW6_LEIMU Uncharacterized protein OS=Leishmania mexicana (strain MHOM/GT/2001/U1103) OX=929439 GN=LMXM_19_0150 PE=3 SV=1	30.854	41.1	41.1	41.1	23	12	12	12	21.0005	22.2563	22.3401	25.891	21.5647	23.0719	22.4768	25.9448
2.82499	3.00043	E9AS15	E9AS15	tr|E9AS15|E9AS15_LEIMU Putative histone H3 variant OS=Leishmania mexicana (strain MHOM/GT/2001/U1103) OX=929439 GN=LMXM_19_0630 PE=3 SV=1	16.554	11	11	11	2	2	2	2	19.8642	21.0216	21.3757	24.11	20.4277	21.2484	21.4673	24.1608
2.80928	2.9554	Q06309;E9AV92	Q06309;E9AV92	sp|Q06309|CRK1_LEIME Cell division protein kinase 2 homolog CRK1 OS=Leishmania mexicana OX=5665 GN=CRK1 PE=2 SV=1;tr|E9AV92|E9AV92_LEIMU Cell division protein kinase 2 OS=Leishmania mexicana (strain MHOM/GT/2001/U1103) OX=929439 GN=LMXM_21_1080 PE=3 SV=1	34.473	12.6	12.6	12.6	3	3	3	3	17.4271	19.6017	19.109	22.6156	18.2262	19.8143	19.3514	22.7111
2.4384	2.797	E9B296	E9B296	tr|E9B296|E9B296_LEIMU Putative serine/threonine-protein kinase OS=Leishmania mexicana (strain MHOM/GT/2001/U1103) OX=929439 GN=LMXM_30_2960 PE=3 SV=1	49.798	8.6	8.6	8.6	3	3	3	3	17.5724	19.0247	18.889	22.001	17.8463	19.3628	19.0664	21.9805
2.74513	2.57837	E9B2V8	E9B2V8	tr|E9B2V8|E9B2V8_LEIMU Uncharacterized protein OS=Leishmania mexicana (strain MHOM/GT/2001/U1103) OX=929439 GN=LMXM_31_1810 PE=4 SV=1	71.085	1.5	1.5	1.5	1	1	1	1	16.7597	19.0181	18.7437	21.7233	17.4297	19.2337	18.8944	21.6853
2.47617	2.51297	Q9GRT3;E9AP68	Q9GRT3;E9AP68	tr|Q9GRT3|Q9GRT3_LEIME Putative mitogen-activated protein kinase kinase 2 OS=Leishmania mexicana mexicana OX=44270 GN=MKK2 PE=4 SV=1;tr|E9AP68|E9AP68_LEIMU Mitogen-activated protein kinase kinase 2 OS=Leishmania mexicana (strain MHOM/GT/2001/U1103) OX=9294	120.87	0.7	0.7	0.7	2	1	1	1	17.1457	18.8845	18.6254	21.4969	17.6241	19.1643	18.5892	21.5777
2.93373	2.50907	E9AQ05	E9AQ05	tr|E9AQ05|E9AQ05_LEIMU Uncharacterized protein OS=Leishmania mexicana (strain MHOM/GT/2001/U1103) OX=929439 GN=LMXM_15_0080 PE=4 SV=1	36.624	3.8	3.8	3.8	1	1	1	1	14.9718	16.297	15.7371	18.7332	14.9868	16.1273	15.8515	18.7092
1.97961	2.50826	E9AKT6	E9AKT6	tr|E9AKT6|E9AKT6_LEIMU Putative 60S ribosomal protein L23a OS=Leishmania mexicana (strain MHOM/GT/2001/U1103) OX=929439 GN=LMXM_06_0570 PE=3 SV=1	16.296	14.5	14.5	14.5	3	3	3	3	20.196	21.16	21.1606	23.8474	20.6492	21.6584	21.3321	23.9875
2.59145	2.49973	E9ARV5;E9AR94;E9AMY6;P27893	E9ARV5;E9AR94;E9AMY6	tr|E9ARV5|E9ARV5_LEIMU Histone H2B OS=Leishmania mexicana (strain MHOM/GT/2001/U1103) OX=929439 GN=LMXM_19_0030 PE=3 SV=1;tr|E9AR94|E9AR94_LEIMU Histone H2B OS=Leishmania mexicana (strain MHOM/GT/2001/U1103) OX=929439 GN=LMXM_17_1220 PE=3 SV=1;tr|E9AMY6|E9	11.921	54.2	54.2	54.2	15	6	6	6	20.037	20.5898	21.1563	23.2687	20.3366	20.7761	21.0504	23.0967
2.30017	2.42043	E9AVH3	E9AVH3	tr|E9AVH3|E9AVH3_LEIMU Putative ATP synthase F1 subunit gamma protein OS=Leishmania mexicana (strain MHOM/GT/2001/U1103) OX=929439 GN=LMXM_21_1770 PE=4 SV=1	34.408	28.7	28.7	28.7	11	8	8	8	20.379	21.8623	21.7143	24.4333	20.7597	22.2039	21.7802	24.4738
1.99442	2.4008	E8NHE3	E8NHE3	tr|E8NHE3|E8NHE3_LEIMU Putative 60S ribosomal protein L28 OS=Leishmania mexicana (strain MHOM/GT/2001/U1103) OX=929439 GN=LMXM_11_1130 PE=4 SV=1	16.236	10.2	10.2	10.2	2	1	1	1	19.7667	20.0718	20.1587	22.7033	19.9013	20.5581	20.5971	22.7282
2.70766	2.39502	E9ALG7	E9ALG7	tr|E9ALG7|E9ALG7_LEIMU Putative serine/threonine-protein kinase OS=Leishmania mexicana (strain MHOM/GT/2001/U1103) OX=929439 GN=LMXM_08_29_2570 PE=4 SV=1	56.248	24.4	24.4	24.4	17	12	12	12	20.4316	22.4305	22.2009	24.9038	21.0598	22.637	22.2484	24.9537
2.26441	2.39015	E9AYV7	E9AYV7	tr|E9AYV7|E9AYV7_LEIMU Uncharacterized protein OS=Leishmania mexicana (strain MHOM/GT/2001/U1103) OX=929439 GN=LMXM_27_0560 PE=3 SV=1	37.399	22	22	22	9	5	5	5	19.5117	21.4788	20.8637	24.0366	19.9317	21.8324	20.9776	24.0549
2.39714	2.3435	E9AUU6	E9AUU6	tr|E9AUU6|E9AUU6_LEIMU Putative 40S ribosomal protein S11 OS=Leishmania mexicana (strain MHOM/GT/2001/U1103) OX=929439 GN=LMXM_20_1650 PE=3 SV=1	16.326	29.1	29.1	29.1	8	5	5	5	21.3894	21.9373	22.1039	24.4265	21.713	22.2348	22.4337	24.4326
2.11271	2.33691	E9B0K7	E9B0K7	tr|E9B0K7|E9B0K7_LEIMU Putative rac serine-threonine kinase OS=Leishmania mexicana (strain MHOM/GT/2001/U1103) OX=929439 GN=LMXM_29_0800 PE=4 SV=1	57.575	12.4	12.4	12.4	9	7	7	7	21.0837	22.6662	22.5537	25.203	21.6453	23.0789	22.6842	25.216
2.1913	2.33583	E9AV77	E9AV77	tr|E9AV77|E9AV77_LEIMU Histone H2A OS=Leishmania mexicana (strain MHOM/GT/2001/U1103) OX=929439 GN=LMXM_21_0920 PE=3 SV=1	13.832	12.9	12.9	7.6	3	2	2	1	19.4202	20.1664	20.3393	22.7328	19.8068	20.5303	20.5111	22.6356
2.82844	2.30826	E9B5K1	E9B5K1	tr|E9B5K1|E9B5K1_LEIMU Putative ubiquitin hydrolase (Cysteine peptidase, clan ca, family c19,putative) OS=Leishmania mexicana (strain MHOM/GT/2001/U1103) OX=929439 GN=LMXM_33_4060 PE=3 SV=1	102.49	4.9	4.9	4.9	6	4	4	4	19.8511	21.2784	21.2878	23.6546	20.369	21.4524	21.4935	23.6927
2.12955	2.29916	E9AVR1	E9AVR1	tr|E9AVR1|E9AVR1_LEIMU Putative NADH-cytochrome b5 reductase OS=Leishmania mexicana (strain MHOM/GT/2001/U1103) OX=929439 GN=LMXM_22_0770 PE=4 SV=1	31.868	48.8	48.8	48.8	16	14	14	14	20.7564	22.6497	22.2863	25.1581	21.3016	23.0476	22.4506	25.1375
2.11558	2.27782	E9ASB9	E9ASB9	tr|E9ASB9|E9ASB9_LEIMU Histone H4 OS=Leishmania mexicana (strain MHOM/GT/2001/U1103) OX=929439 GN=LMXM_25_2450 PE=3 SV=1	11.378	40	40	20	10	7	7	5	20.4556	21.8609	21.8605	24.3124	21.0328	22.2588	22.0747	24.3629
2.42581	2.14994	Q9GU60;E9B6A2;E9B6A1;E9B6A0	Q9GU60;E9B6A2;E9B6A1;E9B6A0	tr|Q9GU60|Q9GU60_LEIAM Kinetoplast membrane protein 11 OS=Leishmania amazonensis OX=5659 GN=Kmp-11 PE=2 SV=1;tr|E9B6A2|E9B6A2_LEIMU Kinetoplastid membrane protein-11 OS=Leishmania mexicana (strain MHOM/GT/2001/U1103) OX=929439 GN=LMXM_34_2221 PE=4 SV=1;tr|	11.22	20.7	20.7	20.7	2	2	2	2	19.0396	20.0564	19.9292	22.241	19.1886	20.2746	19.8776	22.3899
2.29101	2.14372	E9AVM6	E9AVM6	tr|E9AVM6|E9AVM6_LEIMU Putative 40S ribosomal protein S15 OS=Leishmania mexicana (strain MHOM/GT/2001/U1103) OX=929439 GN=LMXM_22_0420 PE=3 SV=1	17.435	15.1	15.1	15.1	3	2	2	2	19.3154	20.1729	20.07	22.504	19.7673	20.4711	20.5736	22.4274
2.01198	2.11161	E9AKM9;E9AUW4	E9AKM9;E9AUW4	tr|E9AKM9|E9AKM9_LEIMU Histone H4 OS=Leishmania mexicana (strain MHOM/GT/2001/U1103) OX=929439 GN=LMXM_06_0010 PE=3 SV=1;tr|E9AUW4|E9AUW4_LEIMU Histone H4 OS=Leishmania mexicana (strain MHOM/GT/2001/U1103) OX=929439 GN=LMXM_21_0015 PE=3 SV=1	11.272	30	22	12	2	3	2	1	18.4374	19.8122	19.928	22.1308	19.0568	20.2318	19.8047	22.1364
2.66093	2.02598	E9B683	E9B683	tr|E9B683|E9B683_LEIMU 60S ribosomal protein L32 OS=Leishmania mexicana (strain MHOM/GT/2001/U1103) OX=929439 GN=LMXM_34_2050 PE=4 SV=1	15.336	21.8	21.8	12	5	4	4	2	20.7912	21.4919	21.7228	23.5781	21.1863	21.6719	21.7655	23.6378
2.22786	2.0065	Q71PB4;E9B5W2	Q71PB4;E9B5W2	tr|Q71PB4|Q71PB4_LEIME Broad specificity aminotransferase (Fragment) OS=Leishmania mexicana OX=5665 PE=1 SV=1;tr|E9B5W2|E9B5W2_LEIMU Putative aspartate aminotransferase OS=Leishmania mexicana (strain MHOM/GT/2001/U1103) OX=929439 GN=LMXM_34_0820 PE=4 SV=1	46.202	39.1	39.1	39.1	21	14	14	14	21.3786	23.2286	23.2507	25.4046	21.8176	23.5372	23.356	25.3742
2.14779	2.00234	E9AXW8	E9AXW8	tr|E9AXW8|E9AXW8_LEIMU Putative serine/threonine-protein kinase (Putative protein kinase) OS=Leishmania mexicana (strain MHOM/GT/2001/U1103) OX=929439 GN=LMXM_25_2340 PE=3 SV=1	44.468	23.1	23.1	23.1	17	9	9	9	20.0188	21.8837	21.4915	24.0757	20.6694	22.2207	21.5708	24.0334
1.96138	1.95998	E9AUB0	E9AUB0	tr|E9AUB0|E9AUB0_LEIMU Putative prolyl oligopeptidase OS=Leishmania mexicana (strain MHOM/GT/2001/U1103) OX=929439 GN=LMXM_36_6750 PE=4 SV=1	77.931	21.1	21.1	21.1	24	13	13	13	20.2721	21.662	21.7957	23.8387	20.8643	22.0747	21.7173	23.8179
2.16672	1.88733	E9ALD8;E9B569	E9ALD8;E9B569	tr|E9ALD8|E9ALD8_LEIMU 40S ribosomal protein S19-like protein OS=Leishmania mexicana (strain MHOM/GT/2001/U1103) OX=929439 GN=LMXM_08_29_2860 PE=4 SV=1;tr|E9B569|E9B569_LEIMU Putative 40S ribosomal protein S19 protein OS=Leishmania mexicana (strain MHOM/GT	18.153	31.1	31.1	31.1	5	4	4	4	20.9925	21.8705	21.9429	23.966	21.3047	22.1541	22.2463	23.8333
2.08842	1.86225	E9B1V7	E9B1V7	tr|E9B1V7|E9B1V7_LEIMU Putative cytochrome c oxidase VIII (COX VIII) OS=Leishmania mexicana (strain MHOM/GT/2001/U1103) OX=929439 GN=LMXM_30_1570 PE=4 SV=1	18.842	20.4	20.4	20.4	2	2	2	2	17.0333	18.1748	17.9504	20.2638	17.3464	18.4781	18.0119	20.1135
3.0472	1.84943	E9AS98	E9AS98	tr|E9AS98|E9AS98_LEIME Putative mitogen-activated protein kinase OS=Leishmania mexicana OX=5665 PE=4 SV=1;tr|E9AS98|E9AS98_LEIMU Putative mitogen activated protein kinase OS=Leishmania mexicana (strain MHOM/GT/2001/U1103) OX=929439 GN=LMXM_19_1440 PE=4	41.583	8.8	8.8	8.8	3	3	3	3	18.7102	20.4352	20.016	22.3035	19.1335	20.5301	20.1794	22.3608
2.67405	1.84549	E9B0Q4;A0A075DMU1	E9B0Q4;A0A075DMU1	tr|E9B0Q4|E9B0Q4_LEIMU Putative Pyridoxal kinase OS=Leishmania mexicana (strain MHOM/GT/2001/U1103) OX=929439 GN=LMXM_29_1250 PE=4 SV=1;tr|A0A075DMU1|A0A075DMU1_LEIAM Pyridoxal kinase OS=Leishmania amazonensis OX=5659 PE=4 SV=1	33.137	3.3	3.3	3.3	2	1	1	1	17.4942	18.9751	18.9031	20.9169	18.0174	19.1436	18.9436	20.8927
2.37657	1.83884	E9AJT5	E9AJT5	tr|E9AJT5|E9AJT5_LEIMU Uncharacterized protein OS=Leishmania mexicana (strain MHOM/GT/2001/U1103) OX=929439 GN=LMXM_03_0520 PE=4 SV=1	90.946	1.9	1.9	1.9	2	2	2	2	14.9954	16.4755	16.4377	18.328	15.0942	16.6577	16.407	18.4829
2.01287	1.83482	E9AJC9	E9AJC9	tr|E9AJC9|E9AJC9_LEIMU 40S ribosomal protein S7 OS=Leishmania mexicana (strain MHOM/GT/2001/U1103) OX=929439 GN=LMXM_01_0410 PE=3 SV=1	23.851	32.5	32.5	32.5	12	7	7	7	23.1576	23.0134	23.2367	25.0756	23.7857	23.3617	23.4435	24.9692
2.29172	1.83436	E9AL20	E9AL20	tr|E9AL20|E9AL20_LEIMU Pitrilysin-like metalloprotease (Metallo-peptidase, clan me, family m16c) OS=Leishmania mexicana (strain MHOM/GT/2001/U1103) OX=929439 GN=LMXM_07_0100 PE=3 SV=1	115.44	11.6	11.6	11.6	13	10	10	10	19.9081	21.2373	21.124	23.2291	20.308	21.494	21.2702	23.171
2.14669	1.81911	E9B665	E9B665	tr|E9B665|E9B665_LEIMU Putative 60S ribosomal protein L5 OS=Leishmania mexicana (strain MHOM/GT/2001/U1103) OX=929439 GN=LMXM_34_1880 PE=3 SV=1	34.029	37.7	37.7	37.7	16	12	12	12	21.9526	23.761	23.8012	25.6213	22.4607	24.0167	23.9032	25.7947
2.2559	1.8087	E9AJG4	E9AJG4	tr|E9AJG4|E9AJG4_LEIMU Uncharacterized protein OS=Leishmania mexicana (strain MHOM/GT/2001/U1103) OX=929439 GN=LMXM_01_0770 PE=3 SV=1	51.086	26.5	26.5	26.5	18	13	13	13	22.0952	23.5352	23.5036	25.4626	22.3888	23.8039	23.5358	25.4939
2.11719	1.77863	E9B3A9	E9B3A9	tr|E9B3A9|E9B3A9_LEIMU Glucosamine-6-phosphate isomerase OS=Leishmania mexicana (strain MHOM/GT/2001/U1103) OX=929439 GN=LMXM_31_3260 PE=3 SV=1	31.512	11.1	11.1	11.1	3	3	3	3	20.1464	21.8429	21.7236	23.8068	20.6518	22.1488	21.7338	23.7422
1.93147	1.77621	E9B196	E9B196	tr|E9B196|E9B196_LEIMU Uncharacterized protein OS=Leishmania mexicana (strain MHOM/GT/2001/U1103) OX=929439 GN=LMXM_29_3220 PE=4 SV=1	43.569	2.4	2.4	2.4	1	1	1	1	18.0182	19.1263	19.0771	21.0913	18.4023	19.514	19.242	21.1013
2.77859	1.7459	E9APE7;E9APE6	E9APE7;E9APE6	tr|E9APE7|E9APE7_LEIMU 40S ribosomal protein S4 OS=Leishmania mexicana (strain MHOM/GT/2001/U1103) OX=929439 GN=LMXM_13_1230 PE=3 SV=1;tr|E9APE6|E9APE6_LEIMU Putative 40S ribosomal protein S4 OS=Leishmania mexicana (strain MHOM/GT/2001/U1103) OX=929439 GN=	30.654	42.9	42.9	42.9	19	13	13	13	21.7707	23.1982	23.1303	25.0179	22.1555	23.3408	23.1872	25.013
3.10807	1.73785	E9AWJ4	E9AWJ4	tr|E9AWJ4|E9AWJ4_LEIMU Putative 60S ribosomal protein L17 OS=Leishmania mexicana (strain MHOM/GT/2001/U1103) OX=929439 GN=LMXM_24_0040 PE=3 SV=1	19.083	29.5	29.5	29.5	7	6	6	6	19.0077	19.7709	19.886	21.5513	19.2386	19.8674	20.1023	21.5628
2.20521	1.73639	E9APA2	E9APA2	tr|E9APA2|E9APA2_LEIMU Uncharacterized protein OS=Leishmania mexicana (strain MHOM/GT/2001/U1103) OX=929439 GN=LMXM_13_0780 PE=4 SV=1	64.548	11.6	11.6	11.6	8	6	6	6	18.342	19.9959	19.8702	21.8475	18.6712	20.2682	20.0532	21.8894
2.37492	1.71588	E9AP43	E9AP43	tr|E9AP43|E9AP43_LEIMU Putative carboxypeptidase (Metallo-peptidase, clan ma(E), family 32) OS=Leishmania mexicana (strain MHOM/GT/2001/U1103) OX=929439 GN=LMXM_13_0090 PE=4 SV=1	57.25	29.6	29.6	29.6	18	12	12	12	21.043	22.6322	22.5894	24.4763	21.4725	22.8529	22.6525	24.4406
2.33873	1.70733	E9AQ24	E9AQ24	tr|E9AQ24|E9AQ24_LEIMU Lysine--tRNA ligase OS=Leishmania mexicana (strain MHOM/GT/2001/U1103) OX=929439 GN=LMXM_15_0230 PE=3 SV=1	67.154	18.9	18.9	18.9	10	10	10	10	20.5571	21.8267	22.0466	23.6581	20.9224	22.0581	22.1385	23.6414
2.93046	1.70675	E9AVZ6	E9AVZ6	tr|E9AVZ6|E9AVZ6_LEIMU Uncharacterized protein OS=Leishmania mexicana (strain MHOM/GT/2001/U1103) OX=929439 GN=LMXM_22_1640 PE=4 SV=1	13.047	8.7	8.7	8.7	1	1	1	1	17.6448	18.9971	19.2446	20.7052	18.0121	18.9157	19.3908	20.6211
2.10035	1.70279	E9AVY4	E9AVY4	tr|E9AVY4|E9AVY4_LEIMU Putative 40S ribosomal protein L14 OS=Leishmania mexicana (strain MHOM/GT/2001/U1103) OX=929439 GN=LMXM_22_1520 PE=4 SV=1	19.985	16.6	16.6	16.6	6	4	4	4	21.2719	22.9834	22.9937	24.7703	21.787	23.2663	23.128	24.8849
1.91662	1.69429	E9B3P3	E9B3P3	tr|E9B3P3|E9B3P3_LEIMU Uncharacterized protein OS=Leishmania mexicana (strain MHOM/GT/2001/U1103) OX=929439 GN=LMXM_32_0610 PE=4 SV=1	14.22	8.8	8.8	8.8	1	1	1	1	19.4827	20.7938	21.1238	22.7524	19.9007	21.0896	21.1554	22.5196
1.98345	1.69207	E9ASW6	E9ASW6	tr|E9ASW6|E9ASW6_LEIMU Putative 60S ribosomal protein L37a OS=Leishmania mexicana (strain MHOM/GT/2001/U1103) OX=929439 GN=LMXM_21_1820 PE=3 SV=1	10.313	17.4	17.4	17.4	5	3	3	3	20.3407	21.5683	21.5816	23.3795	20.6657	21.9025	21.7226	23.4754
2.65875	1.67623	E9AXT3	E9AXT3	tr|E9AXT3|E9AXT3_LEIMU Uncharacterized protein OS=Leishmania mexicana (strain MHOM/GT/2001/U1103) OX=929439 GN=LMXM_25_2010 PE=4 SV=1	30.341	16.8	16.8	16.8	15	5	5	5	21.4865	23.483	23.3823	25.2617	21.872	23.6287	23.4543	25.2024
1.97828	1.67456	E9AYQ6	E9AYQ6	tr|E9AYQ6|E9AYQ6_LEIMU CAAX prenyl protease OS=Leishmania mexicana (strain MHOM/GT/2001/U1103) OX=929439 GN=LMXM_27_0040 PE=3 SV=1	49.294	8	8	8	4	4	4	4	19.0555	20.8557	21.1132	22.6679	19.6133	21.1957	20.5938	22.7327
2.25192	1.67274	E9B6I9	E9B6I9	tr|E9B6I9|E9B6I9_LEIMU Putative ATP-dependent RNA helicase OS=Leishmania mexicana (strain MHOM/GT/2001/U1103) OX=929439 GN=LMXM_34_3100 PE=4 SV=1	100.88	12.7	12.7	12.7	18	11	11	11	20.6651	21.9401	22.0341	23.7224	21.0525	22.1896	22.1269	23.7528
2.05263	1.66586	E9AP69	E9AP69	tr|E9AP69|E9AP69_LEIMU Uncharacterized protein OS=Leishmania mexicana (strain MHOM/GT/2001/U1103) OX=929439 GN=LMXM_13_0450 PE=4 SV=1	13.323	18.2	18.2	18.2	4	3	3	3	21.0164	22.6729	22.6534	24.4466	21.4785	22.9762	22.5877	24.5342
2.3113	1.6625	E9AZT9	E9AZT9	tr|E9AZT9|E9AZT9_LEIMU Putative glucose-regulated protein 78 OS=Leishmania mexicana (strain MHOM/GT/2001/U1103) OX=929439 GN=LMXM_28_1200 PE=3 SV=1	71.792	23.6	23.6	23.6	21	13	13	13	20.5647	22.2695	22.19	24.0494	20.8944	22.5027	22.2834	24.0478
2.40265	1.6538	E9AK97	E9AK97	tr|E9AK97|E9AK97_LEIMU Putative fructose-1,6-bisphosphatase, cytosolic OS=Leishmania mexicana (strain MHOM/GT/2001/U1103) OX=929439 GN=LMXM_04_1160 PE=3 SV=1	35.244	14.4	14.4	14.4	4	4	4	4	19.4292	20.626	20.5829	22.4111	19.7068	20.8247	20.6327	22.3472
2.64046	1.65073	Q25327;E9AT34	Q25327;E9AT34	tr|Q25327|Q25327_LEIME Membrane-bound acid phosphatase OS=Leishmania mexicana OX=5665 GN=MBAP PE=3 SV=1;tr|E9AT34|E9AT34_LEIMU Membrane-bound acid phosphatase OS=Leishmania mexicana (strain MHOM/GT/2001/U1103) OX=929439 GN=LMXM_36_2570 PE=3 SV=1	57.456	1.7	1.7	1.7	1	1	1	1	17.0976	18.6231	18.5474	20.3354	17.609	18.7781	18.6491	20.3673
2.71929	1.64626	E9AY66;Q86LI2	E9AY66;Q86LI2	tr|E9AY66|E9AY66_LEIMU Putative 40S ribosomal protein S16 OS=Leishmania mexicana (strain MHOM/GT/2001/U1103) OX=929439 GN=LMXM_26_0880 PE=3 SV=1;tr|Q86LI2|Q86LI2_LEIEN Ribosomal protein S16 OS=Leishmania enriettii OX=5663 GN=Rps16 PE=2 SV=1	16.673	30.2	30.2	30.2	9	6	6	6	20.2585	21.9054	21.8114	23.5967	20.6251	22.0418	22.0237	23.6431
2.54541	1.6453	E9AQD3	E9AQD3	tr|E9AQD3|E9AQD3_LEIMU Putative nucleolar RNA binding protein OS=Leishmania mexicana (strain MHOM/GT/2001/U1103) OX=929439 GN=LMXM_15_1380 PE=4 SV=1	49.101	23.3	23.3	23.3	13	8	8	8	19.9937	21.8178	21.884	23.5392	20.434	21.9923	21.9546	23.5615
2.04899	1.63443	E9B052	E9B052	tr|E9B052|E9B052_LEIMU Eukaryotic translation initiation factor 3 subunit E OS=Leishmania mexicana (strain MHOM/GT/2001/U1103) OX=929439 GN=LMXM_28_2310 PE=3 SV=1	46.375	17.5	17.5	17.5	8	6	6	6	20.1598	21.4634	21.5413	23.2613	20.5721	21.7741	21.5643	23.2451
2.59795	1.62525	E9ANH0	E9ANH0	tr|E9ANH0|E9ANH0_LEIMU Proteasome subunit alpha type OS=Leishmania mexicana (strain MHOM/GT/2001/U1103) OX=929439 GN=LMXM_11_0240 PE=3 SV=1	27.779	18.6	18.6	18.6	5	4	4	4	20.1096	22.5429	22.0652	24.2232	20.5461	22.6997	22.2301	24.2699
2.80897	1.61646	E9ATB8	E9ATB8	tr|E9ATB8|E9ATB8_LEIMU 60S ribosomal protein L29 OS=Leishmania mexicana (strain MHOM/GT/2001/U1103) OX=929439 GN=LMXM_36_3390 PE=3 SV=1	7.9771	25.7	25.7	25.7	3	2	2	2	21.0038	21.6496	21.8231	23.32	21.5562	21.7758	21.8508	23.3382
2.31199	1.61551	E9APC8	E9APC8	tr|E9APC8|E9APC8_LEIMU Subtilisin-like serine peptidase (Serine peptidase, clan sb, family s8-like protein) OS=Leishmania mexicana (strain MHOM/GT/2001/U1103) OX=929439 GN=LMXM_13_1040 PE=4 SV=1	186.34	0.4	0.4	0.4	1	1	1	1	21.0618	21.4794	21.7134	23.191	21.2563	21.7035	21.8942	23.2229
2.15214	1.60508	Q7Z031;E9ANG7	Q7Z031;E9ANG7	tr|Q7Z031|Q7Z031_LEIAM Acidocalcisomal pyrophosphatase OS=Leishmania amazonensis OX=5659 PE=4 SV=1;tr|E9ANG7|E9ANG7_LEIMU Acidocalcisomal pyrophosphatase OS=Leishmania mexicana (strain MHOM/GT/2001/U1103) OX=929439 GN=LMXM_11_0210 PE=4 SV=1	51.174	12.9	12.9	12.9	7	5	5	5	20.215	22.209	22.1224	23.9093	20.6555	22.4704	22.115	23.9802
2.48322	1.60282	E9B602	E9B602	tr|E9B602|E9B602_LEIMU Putative short chain dehydrogenase OS=Leishmania mexicana (strain MHOM/GT/2001/U1103) OX=929439 GN=LMXM_34_1230 PE=4 SV=1	28.076	13.4	13.4	13.4	5	4	4	4	17.8817	20.3336	20.0285	22.0198	18.5178	20.5171	20.06	22.0366
2.55468	1.58569	E9AMW3	E9AMW3	tr|E9AMW3|E9AMW3_LEIMU Mitochondrial RNA binding protein 2 OS=Leishmania mexicana (strain MHOM/GT/2001/U1103) OX=929439 GN=LMXM_09_1120 PE=4 SV=1	26.891	5	5	5	2	2	2	2	18.8851	20.2156	20.2447	21.8583	19.2834	20.3767	20.203	21.9054
2.36318	1.58205	E9AM47	E9AM47	tr|E9AM47|E9AM47_LEIMU Uncharacterized protein OS=Leishmania mexicana (strain MHOM/GT/2001/U1103) OX=929439 GN=LMXM_08_29_0320 PE=4 SV=1	36.554	13.5	13.5	13.5	5	4	4	4	18.9352	21.1538	21.0447	22.8194	19.4197	21.3592	21.017	22.8578
2.26685	1.58147	E9ASL3	E9ASL3	tr|E9ASL3|E9ASL3_LEIMU Putative 40S ribosomal protein S18 OS=Leishmania mexicana (strain MHOM/GT/2001/U1103) OX=929439 GN=LMXM_36_0930 PE=3 SV=1	17.368	49.7	49.7	49.7	15	11	11	11	21.009	22.5961	22.566	24.24	21.383	22.8115	22.6082	24.3305
1.97366	1.57716	E9B5U1;E9B2L2	E9B5U1;E9B2L2	tr|E9B5U1|E9B5U1_LEIMU 60S ribosomal protein L18a OS=Leishmania mexicana (strain MHOM/GT/2001/U1103) OX=929439 GN=LMXM_34_0600 PE=3 SV=1;tr|E9B2L2|E9B2L2_LEIMU 60S ribosomal protein L18a OS=Leishmania mexicana (strain MHOM/GT/2001/U1103) OX=929439 GN=LMXM_	20.779	31.8	31.8	31.8	12	5	5	5	20.2259	21.4516	21.6224	23.2117	20.7073	21.7768	21.8355	23.171
2.20981	1.57506	E9B578;E9B396	E9B578;E9B396	tr|E9B578|E9B578_LEIMU Putative ribosomal protein L3 OS=Leishmania mexicana (strain MHOM/GT/2001/U1103) OX=929439 GN=LMXM_33_2870 PE=3 SV=1;tr|E9B396|E9B396_LEIMU Putative ribosomal protein L3 OS=Leishmania mexicana (strain MHOM/GT/2001/U1103) OX=929439 GN	47.543	37	37	37	25	15	15	15	21.7592	22.8517	22.8349	24.5755	22.1423	23.0942	23.0067	24.5206
2.0238	1.56056	E9AVH2	E9AVH2	tr|E9AVH2|E9AVH2_LEIMU Centromere/microtubule binding protein cbf5,putative OS=Leishmania mexicana (strain MHOM/GT/2001/U1103) OX=929439 GN=LMXM_21_1760 PE=4 SV=1	48.443	5.8	5.8	5.8	3	3	3	3	19.3237	21.2185	21.1111	22.9227	19.8443	21.5238	21.2553	22.9406
1.85045	1.54525	E9B533;E9AN13	E9B533;E9AN13	tr|E9B533|E9B533_LEIMU Putative ribosomal protein l35a OS=Leishmania mexicana (strain MHOM/GT/2001/U1103) OX=929439 GN=LMXM_33_2470 PE=3 SV=1;tr|E9AN13|E9AN13_LEIMU Putative ribosomal protein l35a OS=Leishmania mexicana (strain MHOM/GT/2001/U1103) OX=92943	16.454	27.8	27.8	27.8	7	6	6	6	20.6777	21.6561	21.6693	23.3251	21.1881	22.0112	21.8715	23.4328
2.22976	1.53761	E9B493	E9B493	tr|E9B493|E9B493_LEIMU Putative carboxypeptidase OS=Leishmania mexicana (strain MHOM/GT/2001/U1103) OX=929439 GN=LMXM_32_2540 PE=4 SV=1	56.957	36.5	36.5	36.5	26	18	18	18	22.1361	23.5471	23.6676	25.2209	22.4051	23.7811	23.648	25.1825
2.15045	1.53704	E9ASF3	E9ASF3	tr|E9ASF3|E9ASF3_LEIMU ER membrane protein complex subunit 3 OS=Leishmania mexicana (strain MHOM/GT/2001/U1103) OX=929439 GN=LMXM_36_0360 PE=3 SV=1	29.786	8.5	8.5	8.5	3	2	2	2	17.2742	18.3649	18.6496	20.0385	17.5729	18.6245	18.6436	20.025
1.96843	1.53536	E9AST7	E9AST7	tr|E9AST7|E9AST7_LEIMU Proteasome subunit beta OS=Leishmania mexicana (strain MHOM/GT/2001/U1103) OX=929439 GN=LMXM_36_1650 PE=3 SV=1	33.613	22.2	22.2	22.2	9	6	6	6	20.1375	22.1882	21.6593	23.8509	20.5727	22.5034	21.7734	23.9114
2.57057	1.52862	E9B2G1	E9B2G1	tr|E9B2G1|E9B2G1_LEIMU Putative ATP-dependent RNA helicase OS=Leishmania mexicana (strain MHOM/GT/2001/U1103) OX=929439 GN=LMXM_31_0400 PE=3 SV=1	67.786	28.6	28.6	28.6	25	17	17	17	22.5287	24.1943	24.1297	25.8078	22.835	24.3527	24.1608	25.7965
2.19127	1.52651	Q6TUJ5;O96394;E9B627	Q6TUJ5;O96394;E9B627	tr|Q6TUJ5|Q6TUJ5_LEIME Arginase OS=Leishmania mexicana OX=5665 GN=ARG PE=1 SV=1;tr|O96394|O96394_LEIAM Arginase OS=Leishmania amazonensis OX=5659 PE=3 SV=1;tr|E9B627|E9B627_LEIMU Arginase OS=Leishmania mexicana (strain MHOM/GT/2001/U1103) OX=929439 GN=LMXM	36.081	16.4	16.4	16.4	7	4	4	4	19.3166	20.5066	20.6364	22.161	19.5732	20.7525	20.7587	22.1512
2.1854	1.51786	E9AV90;Q86LI3	E9AV90;Q86LI3	tr|E9AV90|E9AV90_LEIMU Putative 40S ribosomal protein S23 OS=Leishmania mexicana (strain MHOM/GT/2001/U1103) OX=929439 GN=LMXM_21_1060 PE=3 SV=1;tr|Q86LI3|Q86LI3_LEIEN Ribosomal protein S23 OS=Leishmania enriettii OX=5663 GN=Rps23 PE=2 SV=1	15.875	24.5	24.5	24.5	4	3	3	3	18.9357	20.0109	20.0755	21.6377	19.0393	20.2558	20.3231	21.6647
3.32987	1.50543	E9B549	E9B549	tr|E9B549|E9B549_LEIMU Uncharacterized protein OS=Leishmania mexicana (strain MHOM/GT/2001/U1103) OX=929439 GN=LMXM_33_2580 PE=4 SV=1	22.572	25.4	25.4	25.4	7	5	5	5	17.4379	18.8838	18.6917	20.4007	17.8886	18.9399	18.7898	20.4339
1.96867	1.49902	E9AYB7	E9AYB7	tr|E9AYB7|E9AYB7_LEIMU Prefoldin subunit 3 OS=Leishmania mexicana (strain MHOM/GT/2001/U1103) OX=929439 GN=LMXM_26_1380 PE=3 SV=1	22.19	11.9	11.9	11.9	3	2	2	2	18.8616	20.4757	20.3846	22.1062	19.2823	20.7855	20.3557	22.153
2.68859	1.49552	E9ARZ1	E9ARZ1	tr|E9ARZ1|E9ARZ1_LEIMU Putative 40S ribosomal protein S13 OS=Leishmania mexicana (strain MHOM/GT/2001/U1103) OX=929439 GN=LMXM_19_0390 PE=3 SV=1	17.471	42.4	42.4	42.4	10	8	8	8	20.531	22.2148	22.1418	23.7787	21.0185	22.3503	22.1688	23.7775
2.32255	1.48277	E9AQ19	E9AQ19	tr|E9AQ19|E9AQ19_LEIMU Putative 60S ribosomal protein L13a OS=Leishmania mexicana (strain MHOM/GT/2001/U1103) OX=929439 GN=LMXM_15_0200 PE=3 SV=1	25.521	27.9	27.9	27.9	11	7	7	7	21.4022	22.3871	22.3403	23.9607	21.9357	22.5912	22.5679	23.9832
3.09101	1.47863	E9AQ94	E9AQ94	tr|E9AQ94|E9AQ94_LEIMU Putative 40S ribosomal protein S3 OS=Leishmania mexicana (strain MHOM/GT/2001/U1103) OX=929439 GN=LMXM_15_0950 PE=4 SV=1	24.471	24.2	24.2	24.2	6	5	5	5	20.0156	21.7555	21.5004	23.2411	20.4447	21.8216	21.6926	23.2933
2.09501	1.47567	E9AST1	E9AST1	tr|E9AST1|E9AST1_LEIMU Proteasome subunit alpha type OS=Leishmania mexicana (strain MHOM/GT/2001/U1103) OX=929439 GN=LMXM_36_1600 PE=3 SV=1	29.755	7.2	7.2	7.2	2	2	2	2	18.489	20.3141	20.0566	21.8449	18.8568	20.5491	20.1526	21.9697
2.75325	1.47463	E9AN05	E9AN05	tr|E9AN05|E9AN05_LEIMU Uncharacterized protein OS=Leishmania mexicana (strain MHOM/GT/2001/U1103) OX=929439 GN=LMXM_09_1520 PE=4 SV=1	36.347	2.1	2.1	2.1	2	1	1	1	20.0122	20.6842	20.8916	22.1485	20.3214	20.761	20.9622	22.246
2.26259	1.45965	E9B6Q4	E9B6Q4	tr|E9B6Q4|E9B6Q4_LEIMU Putative 60S ribosomal protein L27A/L29 OS=Leishmania mexicana (strain MHOM/GT/2001/U1103) OX=929439 GN=LMXM_34_3760 PE=3 SV=1	16.07	37.9	37.9	37.9	8	6	6	6	21.1892	22.1573	22.2185	23.6727	21.5515	22.3558	22.3297	23.7597
2.09121	1.45902	E9B478	E9B478	tr|E9B478|E9B478_LEIMU Putative heat shock protein OS=Leishmania mexicana (strain MHOM/GT/2001/U1103) OX=929439 GN=LMXM_32_2390 PE=3 SV=1	72.111	20.8	20.8	20.8	16	12	12	12	21.6298	23.647	23.5894	25.2402	22.1364	23.9113	23.6321	25.2362
2.00027	1.45534	E9AYD6	E9AYD6	tr|E9AYD6|E9AYD6_LEIMU Putative thimet oligopeptidase (Metallo-peptidase, clan ma(E), family m3) OS=Leishmania mexicana (strain MHOM/GT/2001/U1103) OX=929439 GN=LMXM_26_1570 PE=3 SV=1	77.044	16.1	16.1	16.1	16	10	10	10	20.7871	22.4282	22.4068	24.0529	21.1425	22.7172	22.5798	24.0032
2.13307	1.45355	E9ALW5;E9ALW4	E9ALW5;E9ALW4	tr|E9ALW5|E9ALW5_LEIMU Putative ribosomal protein L1a OS=Leishmania mexicana (strain MHOM/GT/2001/U1103) OX=929439 GN=LMXM_08_29_1070 PE=4 SV=1;tr|E9ALW4|E9ALW4_LEIMU Putative ribosomal protein L1a OS=Leishmania mexicana (strain MHOM/GT/2001/U1103) OX=9294	41.106	35.7	35.7	35.7	29	13	13	13	22.0042	23.3312	23.4411	24.8931	22.5275	23.5799	23.5285	24.925
2.30213	1.44269	Q25222;P42865;E9ATK1;A1Y2C5;A1Y2C4	Q25222;P42865;E9ATK1;A1Y2C5;A1Y2C4	tr|Q25222|Q25222_LEIAM CP36 OS=Leishmania amazonensis OX=5659 PE=2 SV=1;sp|P42865|QOR_LEIAM Probable quinone oxidoreductase OS=Leishmania amazonensis OX=5659 PE=3 SV=1;tr|E9ATK1|E9ATK1_LEIMU Putative oxidoreductase OS=Leishmania mexicana (strain MHOM/GT/20	36.277	15.3	15.3	15.3	7	5	5	5	19.5902	21.696	21.7467	23.2707	20.1325	21.8872	21.787	23.1979
2.12436	1.44146	E9AZQ5	E9AZQ5	tr|E9AZQ5|E9AZQ5_LEIMU Ribonucleoside-diphosphate reductase OS=Leishmania mexicana (strain MHOM/GT/2001/U1103) OX=929439 GN=LMXM_28_0890 PE=3 SV=1	90.849	8.6	8.6	8.6	8	7	7	7	19.6227	21.2585	21.3222	22.8466	20.0251	21.5055	21.406	22.8004
2.21344	1.43381	E9ASL9;E9ASL8	E9ASL9;E9ASL8	tr|E9ASL9|E9ASL9_LEIMU Putative 40S ribosomal protein S10 OS=Leishmania mexicana (strain MHOM/GT/2001/U1103) OX=929439 GN=LMXM_36_0990 PE=4 SV=1;tr|E9ASL8|E9ASL8_LEIMU Putative 40S ribosomal protein S10 OS=Leishmania mexicana (strain MHOM/GT/2001/U1103) OX	18.603	19	19	19	3	2	2	2	18.584	20.4774	20.3712	21.964	19.2062	20.6805	20.3917	22.0616
2.14485	1.43128	E9B199	E9B199	tr|E9B199|E9B199_LEIMU Putative glutamyl-tRNA synthetase OS=Leishmania mexicana (strain MHOM/GT/2001/U1103) OX=929439 GN=LMXM_29_3240 PE=3 SV=1	67.923	9.6	9.6	9.6	5	5	5	5	20.0934	22.0007	22.0154	23.5598	20.6258	22.244	22.0484	23.5475
2.30117	1.42744	E9AXJ2	E9AXJ2	tr|E9AXJ2|E9AXJ2_LEIMU Putative cytochrome c oxidase VII OS=Leishmania mexicana (strain MHOM/GT/2001/U1103) OX=929439 GN=LMXM_25_1130 PE=4 SV=1	19.045	6.1	6.1	6.1	1	1	1	1	13.7468	15.7954	15.8378	17.3421	14.392	15.9941	15.5611	17.3022
2.55166	1.42448	E9B5D9	E9B5D9	tr|E9B5D9|E9B5D9_LEIMU RuvB-like helicase OS=Leishmania mexicana (strain MHOM/GT/2001/U1103) OX=929439 GN=LMXM_33_3500 PE=3 SV=1	50.325	6.8	6.8	6.8	3	3	3	3	19.2585	20.5751	20.5877	21.9006	19.5911	20.5167	20.5154	22.0402
2.77565	1.42246	E9ASR3	E9ASR3	tr|E9ASR3|E9ASR3_LEIMU Putative translation elongation factor 1-beta OS=Leishmania mexicana (strain MHOM/GT/2001/U1103) OX=929439 GN=LMXM_36_1430 PE=3 SV=1	22.954	27.4	27.4	14.9	8	5	5	2	20.7548	22.2814	22.1954	23.7482	20.7989	22.3953	21.957	23.7734
2.08676	1.41852	E9AXQ3	E9AXQ3	tr|E9AXQ3|E9AXQ3_LEIMU Pyruvate dehydrogenase E1 component subunit beta OS=Leishmania mexicana (strain MHOM/GT/2001/U1103) OX=929439 GN=LMXM_25_1710 PE=4 SV=1	37.873	9.7	9.7	9.7	5	4	4	4	20.1769	22.0278	21.8356	23.5705	20.5497	22.286	21.9353	23.5804
2.40639	1.41375	E9AZ89;A5JV94	E9AZ89;A5JV94	tr|E9AZ89|E9AZ89_LEIMU Putative trypanothione synthetase OS=Leishmania mexicana (strain MHOM/GT/2001/U1103) OX=929439 GN=LMXM_27_1870 PE=4 SV=1;tr|A5JV94|A5JV94_LEIAM Trypanothione synthetase OS=Leishmania amazonensis OX=5659 PE=2 SV=1	74.397	16.1	16.1	16.1	12	9	9	9	20.9254	22.1529	22.2221	23.6489	21.3205	22.3301	22.3141	23.6616
2.19169	1.41351	E9B469	E9B469	tr|E9B469|E9B469_LEIMU Putative udp-glc 4-epimerase OS=Leishmania mexicana (strain MHOM/GT/2001/U1103) OX=929439 GN=LMXM_32_2300 PE=3 SV=1	43.486	14.6	14.6	14.6	5	5	5	5	19.3665	21.2312	21.1542	22.7714	19.9126	21.4573	21.3259	22.7441
2.51528	1.4119	E9B042	E9B042	tr|E9B042|E9B042_LEIMU Putative ribosomal protein S29 OS=Leishmania mexicana (strain MHOM/GT/2001/U1103) OX=929439 GN=LMXM_28_2205 PE=4 SV=1	6.6828	29.8	29.8	29.8	2	2	2	2	18.1591	19.5577	19.4804	20.9808	18.6744	19.6789	19.6521	21.0797
1.80067	1.41106	E9AQK4	E9AQK4	tr|E9AQK4|E9AQK4_LEIMU Putative 60S ribosomal protein L21 OS=Leishmania mexicana (strain MHOM/GT/2001/U1103) OX=929439 GN=LMXM_16_0460 PE=4 SV=1	17.995	38.4	38.4	38.4	12	7	7	7	21.1441	21.7087	21.9595	23.2282	21.4809	22.0469	22.1308	23.3495
2.36201	1.40274	E9ARC2	E9ARC2	tr|E9ARC2|E9ARC2_LEIMU Uncharacterized protein OS=Leishmania mexicana (strain MHOM/GT/2001/U1103) OX=929439 GN=LMXM_17_0010 PE=4 SV=1	87.627	23.1	23.1	23.1	23	18	18	18	21.8421	23.385	23.4173	24.8853	22.2192	23.5702	23.5339	24.8753
2.0536	1.39793	E9B6S9;E9B6S4	E9B6S9;E9B6S4	tr|E9B6S9|E9B6S9_LEIMU Protein kinase A catalytic subunit isoform 1 OS=Leishmania mexicana (strain MHOM/GT/2001/U1103) OX=929439 GN=LMXM_34_4010 PE=3 SV=1;tr|E9B6S4|E9B6S4_LEIMU Protein kinase A catalytic subunit isoform 2 OS=Leishmania mexicana (strain MH	42.094	5.9	5.9	5.9	2	2	2	2	18.4424	21.0583	20.3443	22.6192	19.1041	21.3133	20.5652	22.5483
1.86797	1.39587	E9B645;E9AX51	E9B645;E9AX51	tr|E9B645|E9B645_LEIMU Putative 60S ribosomal protein L26 OS=Leishmania mexicana (strain MHOM/GT/2001/U1103) OX=929439 GN=LMXM_34_1670 PE=4 SV=1;tr|E9AX51|E9AX51_LEIMU Putative 60S ribosomal protein L26 OS=Leishmania mexicana (strain MHOM/GT/2001/U1103) OX	16.234	17.5	17.5	17.5	7	4	4	4	22.3	23.5851	23.5634	25.1435	22.7456	23.9134	23.7505	25.1468
1.62272	1.39111	E9AX89	E9AX89	tr|E9AX89|E9AX89_LEIMU Putative elongation factor OS=Leishmania mexicana (strain MHOM/GT/2001/U1103) OX=929439 GN=LMXM_25_0130 PE=4 SV=1	70.474	4.9	4.9	4.9	2	2	2	2	16.0392	17.783	18.0145	19.4344	16.9796	18.2104	18.1156	19.3413
2.3752	1.38927	E9ALJ2	E9ALJ2	tr|E9ALJ2|E9ALJ2_LEIMU Mitogen-activated protein kinase kinase OS=Leishmania mexicana (strain MHOM/GT/2001/U1103) OX=929439 GN=LMXM_08_29_2320 PE=4 SV=1	41.469	6.8	6.8	6.8	4	4	4	4	20.1552	21.4814	21.5408	22.971	20.5392	21.6612	21.5715	22.9501
3.34713	1.38648	E9AK29	E9AK29	tr|E9AK29|E9AK29_LEIMU 60S ribosomal protein L11 (L5, L16) OS=Leishmania mexicana (strain MHOM/GT/2001/U1103) OX=929439 GN=LMXM_04_0470 PE=3 SV=1	21.675	25	25	25	8	6	6	6	21.2519	22.5495	22.556	23.9402	21.6136	22.5951	22.5831	23.9774
2.08029	1.38376	E9AW96	E9AW96	tr|E9AW96|E9AW96_LEIMU Actin interacting protein-like protein OS=Leishmania mexicana (strain MHOM/GT/2001/U1103) OX=929439 GN=LMXM_23_0810 PE=4 SV=1	57.07	5.8	5.8	5.8	3	3	3	3	17.8422	19.1571	19.0652	20.6833	18.071	19.4088	19.2057	20.6501
2.73675	1.38244	E9B5Y1;E9B5Y0;E9B1C3	E9B5Y1	tr|E9B5Y1|E9B5Y1_LEIMU Putative casein kinase OS=Leishmania mexicana (strain MHOM/GT/2001/U1103) OX=929439 GN=LMXM_34_1010 PE=3 SV=1	39.933	10.7	10.7	10.7	4	4	4	4	19.9953	21.9407	21.6773	23.3782	20.4307	22.059	21.83	23.3864
2.02724	1.38223	E9ATT5;E9ATU6	E9ATT5;E9ATU6	tr|E9ATT5|E9ATT5_LEIMU 40S ribosomal protein SA OS=Leishmania mexicana (strain MHOM/GT/2001/U1103) OX=929439 GN=LMXM_36_5010 PE=3 SV=1;tr|E9ATU6|E9ATU6_LEIMU 40S ribosomal protein SA OS=Leishmania mexicana (strain MHOM/GT/2001/U1103) OX=929439 GN=LMXM_36_5	27.569	28.9	28.9	28.9	17	6	6	6	20.8412	22.4528	22.3753	23.9961	21.2838	22.7162	22.4546	23.9373
2.42938	1.38	E9AZR7	E9AZR7	tr|E9AZR7|E9AZR7_LEIMU Putative ribosomal protein S20 OS=Leishmania mexicana (strain MHOM/GT/2001/U1103) OX=929439 GN=LMXM_28_1010 PE=3 SV=1	13.011	21.6	21.6	21.6	3	3	3	3	19.9861	21.8762	21.7582	23.3105	20.2813	22.0368	21.6893	23.3625
4.47412	1.37633	E9AKQ4	E9AKQ4	tr|E9AKQ4|E9AKQ4_LEIMU Putative 5-3 exonuclease OS=Leishmania mexicana (strain MHOM/GT/2001/U1103) OX=929439 GN=LMXM_06_0260 PE=4 SV=1	170.15	2.3	2.3	2.3	4	4	4	4	17.384	18.832	18.7928	20.2028	17.6954	18.8166	18.9401	20.1984
2.35632	1.37501	E9AXF0	E9AXF0	sp|E9AXF0|IF5A_LEIMU Eukaryotic translation initiation factor 5A OS=Leishmania mexicana (strain MHOM/GT/2001/U1103) OX=929439 GN=LMXM_25_0720 PE=1 SV=1	17.828	19.3	19.3	19.3	6	4	4	4	21.9083	23.8188	23.7738	25.2853	22.2965	24.0019	23.6859	25.2854
2.76559	1.37034	E9B2V9;E9B2W0	E9B2V9;E9B2W0	tr|E9B2V9|E9B2V9_LEIMU Superoxide dismutase OS=Leishmania mexicana (strain MHOM/GT/2001/U1103) OX=929439 GN=LMXM_31_1820 PE=3 SV=1;tr|E9B2W0|E9B2W0_LEIMU Superoxide dismutase OS=Leishmania mexicana (strain MHOM/GT/2001/U1103) OX=929439 GN=LMXM_31_1830 PE=3	21.722	3.6	3.6	3.6	1	1	1	1	19.1657	21.1705	20.8787	22.4856	19.4192	21.1737	20.9432	22.5992
1.87264	1.36402	E9AQ99;E9B3Q4	E9AQ99;E9B3Q4	tr|E9AQ99|E9AQ99_LEIMU 60S ribosomal protein L6 OS=Leishmania mexicana (strain MHOM/GT/2001/U1103) OX=929439 GN=LMXM_15_1000 PE=3 SV=1;tr|E9B3Q4|E9B3Q4_LEIMU 60S ribosomal protein L6 OS=Leishmania mexicana (strain MHOM/GT/2001/U1103) OX=929439 GN=LMXM_32_0	21.037	44.6	44.6	44.6	18	10	10	10	21.5326	22.9246	22.9303	24.4169	22.0548	23.2385	23.0992	24.4743
2.35326	1.36168	E9AZ29	E9AZ29	tr|E9AZ29|E9AZ29_LEIMU Putative T-complex protein 1, beta subunit OS=Leishmania mexicana (strain MHOM/GT/2001/U1103) OX=929439 GN=LMXM_27_1260 PE=3 SV=1	57.734	15.7	15.7	15.7	11	8	8	8	21.3137	22.4977	22.5016	23.9697	21.5981	22.6741	22.654	23.9254
2.10413	1.35933	E9AY14	E9AY14	tr|E9AY14|E9AY14_LEIMU C-1-tetrahydrofolate synthase, cytoplasmic,putative OS=Leishmania mexicana (strain MHOM/GT/2001/U1103) OX=929439 GN=LMXM_26_0320 PE=3 SV=1	31.868	7	7	7	4	2	2	2	18.944	19.9982	20.0372	21.4984	19.1674	20.237	20.2014	21.4555
2.38783	1.35206	E9ATM0	E9ATM0	tr|E9ATM0|E9ATM0_LEIMU Proteasome regulatory ATPase subunit OS=Leishmania mexicana (strain MHOM/GT/2001/U1103) OX=929439 GN=LMXM_36_4360 PE=3 SV=1	45.572	2.2	2.2	2.2	1	1	1	1	16.6393	18.0371	17.9996	19.5088	16.9175	18.129	18.102	19.3615
2.01367	1.35108	E9AL07	E9AL07	tr|E9AL07|E9AL07_LEIMU Putative coproporphyrinogen III oxidase OS=Leishmania mexicana (strain MHOM/GT/2001/U1103) OX=929439 GN=LMXM_06_1270 PE=3 SV=1	34.322	6.6	6.6	6.6	2	2	2	2	18.0761	20.0494	19.5865	21.4909	18.5249	20.3063	19.7966	21.567
2.04549	1.34528	E9AYZ0	E9AYZ0	tr|E9AYZ0|E9AYZ0_LEIMU Putative 2-oxoglutarate dehydrogenase subunit OS=Leishmania mexicana (strain MHOM/GT/2001/U1103) OX=929439 GN=LMXM_27_0880 PE=4 SV=1	112.78	8.3	8.3	8.3	8	7	7	7	20.8168	21.7477	21.7	23.2247	21.2038	22.0047	21.8155	23.2183
2.24693	1.34484	E9B187	E9B187	tr|E9B187|E9B187_LEIMU Putative valyl-tRNA synthetase OS=Leishmania mexicana (strain MHOM/GT/2001/U1103) OX=929439 GN=LMXM_29_3130 PE=3 SV=1	109.79	4.7	4.7	4.7	4	4	4	4	18.9478	20.5299	20.6031	21.9518	19.3121	20.7283	20.6613	21.9961
3.03056	1.34166	E9AXC7;E9AXC6	E9AXC7;E9AXC6	tr|E9AXC7|E9AXC7_LEIMU RNA-binding protein, putative, UPB2 OS=Leishmania mexicana (strain MHOM/GT/2001/U1103) OX=929439 GN=LMXM_25_0500 PE=4 SV=1;tr|E9AXC6|E9AXC6_LEIMU RNA-binding protein, putative, UPB1 OS=Leishmania mexicana (strain MHOM/GT/2001/U1103)	19.012	21	21	21	4	3	3	3	19.3757	21.3129	21.029	22.5995	19.6036	21.2398	20.9219	22.6366
3.3582	1.3344	E9ARY5	E9ARY5	tr|E9ARY5|E9ARY5_LEIMU Uncharacterized protein OS=Leishmania mexicana (strain MHOM/GT/2001/U1103) OX=929439 GN=LMXM_19_0330 PE=4 SV=1	86.403	2.4	2.4	2.4	2	2	2	2	17.1729	18.4798	18.486	19.8471	17.3221	18.5346	18.6354	19.8361
1.88095	1.33331	E9AN99	E9AN99	tr|E9AN99|E9AN99_LEIMU Peptidylprolyl isomerase OS=Leishmania mexicana (strain MHOM/GT/2001/U1103) OX=929439 GN=LMXM_10_0890 PE=4 SV=1	16.715	13.5	13.5	13.5	3	2	2	2	20.1442	21.5451	21.5365	22.9979	20.3789	21.8474	21.4611	23.0612
1.98686	1.32898	E9AUZ2;E9AUZ1;Q4VT68	E9AUZ2;E9AUZ1;Q4VT68	tr|E9AUZ2|E9AUZ2_LEIMU Phosphotransferase OS=Leishmania mexicana (strain MHOM/GT/2001/U1103) OX=929439 GN=LMXM_21_0250 PE=3 SV=1;tr|E9AUZ1|E9AUZ1_LEIMU Phosphotransferase OS=Leishmania mexicana (strain MHOM/GT/2001/U1103) OX=929439 GN=LMXM_21_0240 PE=3 SV=	51.67	39.7	39.7	39.7	47	15	15	15	22.1076	23.6346	23.5121	25.1234	22.6655	23.9013	23.6562	25.0705
1.7034	1.32605	E9B2L9	E9B2L9	tr|E9B2L9|E9B2L9_LEIMU Uncharacterized protein OS=Leishmania mexicana (strain MHOM/GT/2001/U1103) OX=929439 GN=LMXM_31_0950 PE=4 SV=1	102.25	1.4	1.4	1.4	1	1	1	1	17.015	18.0545	18.067	19.5009	17.6356	18.4141	18.1409	19.6199
2.40746	1.31836	E9ANB1	E9ANB1	tr|E9ANB1|E9ANB1_LEIMU Nucleoside phosphorylase-like protein OS=Leishmania mexicana (strain MHOM/GT/2001/U1103) OX=929439 GN=LMXM_10_1010 PE=4 SV=1	36.855	7.9	7.9	7.9	3	3	3	3	18.2281	20.0111	19.8063	21.3572	18.6735	20.1525	19.885	21.4431
3.09121	1.31811	E9AL45	E9AL45	tr|E9AL45|E9AL45_LEIMU Putative ATP-dependent DEAD/H RNA helicase OS=Leishmania mexicana (strain MHOM/GT/2001/U1103) OX=929439 GN=LMXM_07_0340 PE=4 SV=1	45.931	8	8	8	4	3	3	3	19.2402	21.0962	20.856	22.4256	19.6024	21.1594	20.8474	22.4662
1.81792	1.31737	Q867J9;E9ALP9	Q867J9;E9ALP9	tr|Q867J9|Q867J9_LEIME Histone H2A OS=Leishmania mexicana OX=5665 GN=H2A PE=3 SV=1;tr|E9ALP9|E9ALP9_LEIMU Histone H2A OS=Leishmania mexicana (strain MHOM/GT/2001/U1103) OX=929439 GN=LMXM_08_29_1720 PE=3 SV=1	13.96	16.7	11.4	11.4	1	2	1	1	17.7944	19.2683	19.2313	20.7506	18.1512	19.5969	19.1688	20.7494
2.09098	1.31631	E9ASI0;E9APX4	E9ASI0;E9APX4	tr|E9ASI0|E9ASI0_LEIMU Putative ubiquitin/ribosomal protein S27a OS=Leishmania mexicana (strain MHOM/GT/2001/U1103) OX=929439 GN=LMXM_36_0600 PE=4 SV=1;tr|E9APX4|E9APX4_LEIMU Putative ubiquitin/ribosomal protein S27a OS=Leishmania mexicana (strain MHOM/GT/	16.967	8.6	8.6	8.6	4	2	2	2	17.914	19.0509	18.9993	20.4226	18.2294	19.2656	19.2202	20.5266
2.73848	1.31521	E9ATF7	E9ATF7	tr|E9ATF7|E9ATF7_LEIMU Putative 40S ribosomal protein S27-1 OS=Leishmania mexicana (strain MHOM/GT/2001/U1103) OX=929439 GN=LMXM_36_3750 PE=3 SV=1	9.7993	45.3	45.3	45.3	5	3	3	3	19.7787	21.3437	21.4576	22.7337	20.1869	21.4457	21.4095	22.6861
2.09272	1.31445	E9AUD5	E9AUD5	tr|E9AUD5|E9AUD5_LEIMU Putative eukaryotic translation initiation factor 3 subunit 8 OS=Leishmania mexicana (strain MHOM/GT/2001/U1103) OX=929439 GN=LMXM_36_6980 PE=4 SV=1	81.701	14.2	14.2	14.2	13	9	9	9	21.3865	23.0513	23.1368	24.4828	21.7578	23.289	23.3193	24.4863
2.87045	1.31259	Q9NL74;E9AQL1	Q9NL74;E9AQL1	tr|Q9NL74|Q9NL74_LEIAM Dihydroorotate dehydrogenase (fumarate) OS=Leishmania amazonensis OX=5659 GN=pyr4 PE=3 SV=1;tr|E9AQL1|E9AQL1_LEIMU Dihydroorotate dehydrogenase (fumarate) OS=Leishmania mexicana (strain MHOM/GT/2001/U1103) OX=929439 GN=LMXM_16_0530 P	33.696	10.9	10.9	10.9	4	3	3	3	19.732	21.5389	21.3736	22.8667	20.1566	21.6206	21.4129	22.918
2.47999	1.31149	E9B2J9	E9B2J9	tr|E9B2J9|E9B2J9_LEIMU Putative RNA binding protein OS=Leishmania mexicana (strain MHOM/GT/2001/U1103) OX=929439 GN=LMXM_31_0750 PE=4 SV=1	25.249	18.7	18.7	18.7	9	5	5	5	19.1551	20.4318	20.6053	21.8268	19.5414	20.5821	20.5251	21.8101
2.1971	1.30937	E9B063	E9B063	tr|E9B063|E9B063_LEIMU Dihydrolipoamide acetyltransferase component of pyruvate dehydrogenase complex OS=Leishmania mexicana (strain MHOM/GT/2001/U1103) OX=929439 GN=LMXM_28_2420 PE=3 SV=1	41.737	10.8	10.8	10.8	5	4	4	4	20.5185	21.3359	21.5984	22.7809	21.0338	21.5314	21.7696	22.705
1.37863	1.29887	E9APM4	E9APM4	tr|E9APM4|E9APM4_LEIMU Proteasome subunit alpha type OS=Leishmania mexicana (strain MHOM/GT/2001/U1103) OX=929439 GN=LMXM_14_0310 PE=3 SV=1	32.232	11.2	11.2	11.2	3	3	3	3	17.1835	18.8296	18.922	20.4723	17.647	19.353	19.1036	20.308
2.28793	1.29688	E9AT43	E9AT43	tr|E9AT43|E9AT43_LEIMU Dihydrolipoamide acetyltransferase component of pyruvate dehydrogenase complex OS=Leishmania mexicana (strain MHOM/GT/2001/U1103) OX=929439 GN=LMXM_36_2660 PE=3 SV=1	48.774	5.8	5.8	5.8	3	3	3	3	18.9752	20.6463	20.4292	22.061	19.2993	20.7041	20.3752	21.8832
1.45057	1.29608	E9B0P0	E9B0P0	tr|E9B0P0|E9B0P0_LEIMU Putative RNA-binding protein OS=Leishmania mexicana (strain MHOM/GT/2001/U1103) OX=929439 GN=LMXM_29_1110 PE=4 SV=1	67.473	5.5	5.5	5.5	4	3	3	3	17.7169	18.9591	19.0429	20.394	18.144	19.4242	19.0302	20.5814
3.36252	1.2904	Q9NGJ9;O46310;O76285;E9AZB1;E9AVW1	Q9NGJ9;O46310;O76285;E9AZB1;E9AVW1	tr|Q9NGJ9|Q9NGJ9_LEIAM Ribonucleotide reductase small subunit M2 OS=Leishmania amazonensis OX=5659 PE=4 SV=1;sp|O46310|RIR2_LEIAM Ribonucleoside-diphosphate reductase small subunit OS=Leishmania amazonensis OX=5659 PE=3 SV=1;tr|O76285|O76285_LEIAM Ribonucl	39.626	2.6	2.6	2.6	1	1	1	1	18.0056	20.2199	20.3137	21.5281	18.4909	20.2713	20.2816	21.5439
2.05055	1.29029	E9ANP4	E9ANP4	tr|E9ANP4|E9ANP4_LEIMU Pyruvate, phosphate dikinase OS=Leishmania mexicana (strain MHOM/GT/2001/U1103) OX=929439 GN=LMXM_11_1000 PE=3 SV=1	101.01	23.9	23.9	23.9	30	17	17	17	20.9007	22.7353	22.7456	24.1487	21.5406	22.9804	22.8763	24.1476
2.32532	1.29016	E9AX57	E9AX57	tr|E9AX57|E9AX57_LEIMU Uncharacterized protein OS=Leishmania mexicana (strain MHOM/GT/2001/U1103) OX=929439 GN=LMXM_24_2110 PE=4 SV=1	55.329	26.7	26.7	26.7	18	13	13	13	21.2737	23.1084	22.8216	24.5018	21.7215	23.2838	22.9279	24.4707
2.67853	1.28809	E9B699	E9B699	tr|E9B699|E9B699_LEIMU Putative RNA-binding protein OS=Leishmania mexicana (strain MHOM/GT/2001/U1103) OX=929439 GN=LMXM_34_2200 PE=4 SV=1	30.286	2.9	2.9	2.9	1	1	1	1	17.9203	20.1934	19.9191	21.5367	18.283	20.3113	20.0024	21.5442
2.76926	1.28789	E9AZE9	E9AZE9	tr|E9AZE9|E9AZE9_LEIMU Putative heat shock protein DNAJ OS=Leishmania mexicana (strain MHOM/GT/2001/U1103) OX=929439 GN=LMXM_27_2400 PE=3 SV=1	43.566	15.9	15.9	15.9	7	5	5	5	19.2435	21.1094	20.9805	22.441	19.5318	21.2143	21.0854	22.4584
2.42926	1.28739	E9AW71	E9AW71	tr|E9AW71|E9AW71_LEIMU Kinesin-like protein OS=Leishmania mexicana (strain MHOM/GT/2001/U1103) OX=929439 GN=LMXM_23_0560 PE=3 SV=1	75.184	2.6	2.6	2.6	2	2	2	2	18.6289	20.4022	20.3115	21.7296	19.1067	20.5461	20.2512	21.7935
3.24752	1.28621	E9AKR8	E9AKR8	tr|E9AKR8|E9AKR8_LEIMU Putative 60S ribosomal protein L19 OS=Leishmania mexicana (strain MHOM/GT/2001/U1103) OX=929439 GN=LMXM_06_0410 PE=3 SV=1	28.202	14.2	14.2	14.2	5	4	4	4	19.3571	20.368	20.3079	21.6364	19.7058	20.3107	20.7131	21.6149
2.3521	1.28529	E9B003	E9B003	tr|E9B003|E9B003_LEIMU Probable methylthioribulose-1-phosphate dehydratase OS=Leishmania mexicana (strain MHOM/GT/2001/U1103) OX=929439 GN=LMXM_28_1840 PE=3 SV=1	25.603	7.6	7.6	7.6	4	2	2	2	18.4952	20.3904	20.4115	21.7376	18.8418	20.5569	20.347	21.7803
3.72135	1.28282	E9AL62;E9AL63	E9AL62;E9AL63	tr|E9AL62|E9AL62_LEIMU Putative 60S ribosomal protein L7a OS=Leishmania mexicana (strain MHOM/GT/2001/U1103) OX=929439 GN=LMXM_07_0500 PE=4 SV=1;tr|E9AL63|E9AL63_LEIMU Putative 60S ribosomal protein L7a OS=Leishmania mexicana (strain MHOM/GT/2001/U1103) OX	29.762	29.9	29.9	29.9	12	10	10	10	21.0354	22.1165	22.294	23.4021	21.7641	22.1441	22.3251	23.4242
2.48753	1.27735	E9ARP5	E9ARP5	tr|E9ARP5|E9ARP5_LEIMU Protein kinase A catalytic subunit OS=Leishmania mexicana (strain MHOM/GT/2001/U1103) OX=929439 GN=LMXM_18_1080 PE=3 SV=1	38.185	3	3	3	1	1	1	1	17.5291	19.9641	19.6349	21.224	18.2002	20.0485	19.7699	21.3433
2.13015	1.27679	E9AU58	E9AU58	tr|E9AU58|E9AU58_LEIMU Putative ADP ribosylation factor 3 OS=Leishmania mexicana (strain MHOM/GT/2001/U1103) OX=929439 GN=LMXM_36_6230 PE=3 SV=1	20.038	3.9	3.9	3.9	1	1	1	1	18.9553	20.3589	20.381	21.7167	19.2333	20.5736	20.446	21.7693
2.15433	1.27639	E9ASE2	E9ASE2	tr|E9ASE2|E9ASE2_LEIMU eIF3-interacting protein-like protein OS=Leishmania mexicana (strain MHOM/GT/2001/U1103) OX=929439 GN=LMXM_36_0250 PE=4 SV=1	62.709	18.9	18.9	18.9	14	10	10	10	20.5611	22.105	22.0668	23.4904	20.7927	22.3198	22.1573	23.4871
1.98302	1.27637	E9B2A8	E9B2A8	tr|E9B2A8|E9B2A8_LEIMU Putative peptidase OS=Leishmania mexicana (strain MHOM/GT/2001/U1103) OX=929439 GN=LMXM_30_3090 PE=3 SV=1	118.63	7.7	7.7	7.7	14	7	7	7	21.6671	22.5083	22.8658	23.9616	22.1294	22.741	22.9701	23.8405
1.98002	1.27614	E9ANQ6	E9ANQ6	tr|E9ANQ6|E9ANQ6_LEIMU Putative eukaryotic release factor 3 OS=Leishmania mexicana (strain MHOM/GT/2001/U1103) OX=929439 GN=LMXM_11_1170 PE=4 SV=1	84.727	6.6	6.6	6.6	6	5	5	5	20.7167	22.2995	22.2366	23.71	21.0891	22.5626	22.2993	23.7044
1.59253	1.27569	E9B713	E9B713	tr|E9B713|E9B713_LEIMU Proteasome subunit alpha type OS=Leishmania mexicana (strain MHOM/GT/2001/U1103) OX=929439 GN=LMXM_34_4850 PE=3 SV=1	27.265	21.2	21.2	21.2	6	4	4	4	18.4803	20.1343	19.9987	21.6377	18.8757	20.5481	20.1205	21.5961
2.30087	1.27541	E9APJ0	E9APJ0	tr|E9APJ0|E9APJ0_LEIMU Putative chaperonin TCP20 OS=Leishmania mexicana (strain MHOM/GT/2001/U1103) OX=929439 GN=LMXM_13_1660 PE=3 SV=1	58.997	12.8	12.8	12.8	10	6	6	6	20.969	22.4577	22.4481	23.8354	21.3542	22.637	22.5327	23.8102
1.97743	1.27472	E8NHQ7;E9AKF7	E8NHQ7;E9AKF7	tr|E8NHQ7|E8NHQ7_LEIMU Putative ATPase alpha subunit OS=Leishmania mexicana (strain MHOM/GT/2001/U1103) OX=929439 GN=LMXM_05_0500 PE=4 SV=1;tr|E9AKF7|E9AKF7_LEIMU Putative ATPase alpha subunit OS=Leishmania mexicana (strain MHOM/GT/2001/U1103) OX=929439 GN	62.599	21.4	21.4	21.4	19	12	12	12	22.3398	23.8047	23.8658	24.9829	23.0028	23.8677	23.7856	25.239
2.41265	1.27392	E9B1X5	E9B1X5	tr|E9B1X5|E9B1X5_LEIMU Nucleosome assembly protein-like protein OS=Leishmania mexicana (strain MHOM/GT/2001/U1103) OX=929439 GN=LMXM_30_1750 PE=3 SV=1	45.18	9.3	9.3	9.3	4	4	4	4	19.6035	21.0714	21.1487	22.3883	19.6762	21.2182	21.2282	22.4492
1.67656	1.26072	E9AXJ7;E9AXJ6	E9AXJ7;E9AXJ6	tr|E9AXJ7|E9AXJ7_LEIMU ATP synthase subunit beta OS=Leishmania mexicana (strain MHOM/GT/2001/U1103) OX=929439 GN=LMXM_25_1180 PE=3 SV=1;tr|E9AXJ6|E9AXJ6_LEIMU ATP synthase subunit beta OS=Leishmania mexicana (strain MHOM/GT/2001/U1103) OX=929439 GN=LMXM_25	53.07	33.5	33.5	33.5	27	13	13	13	21.7336	23.4925	23.4059	24.9159	22.3239	23.8617	23.6776	24.9598
2.23555	1.25895	E9B099;Q07437;D2CRG4;S6D4M5;A0A1L7S7I0;S6D4K6;D2EAV9;D2CRG3;S6D9G8;A0A2S0SHV0;E9B0A0;A0A2Z4LFZ3;A0A1L6CBW6;E9B0A4	E9B099;Q07437;D2CRG4;S6D4M5;A0A1L7S7I0;S6D4K6;D2EAV9;D2CRG3;S6D9G8;A0A2S0SHV0	tr|E9B099|E9B099_LEIMU Putative heat-shock protein hsp70 OS=Leishmania mexicana (strain MHOM/GT/2001/U1103) OX=929439 GN=LMXM_28_2770 PE=3 SV=1;sp|Q07437|HSP70_LEIAM Heat shock 70 kDa protein OS=Leishmania amazonensis OX=5659 GN=HSP70 PE=2 SV=1;tr|D2CRG4|D	71.24	46.6	46.6	45.4	96	34	34	31	23.578	25.6573	25.7179	27.0059	24.055	25.8497	25.7107	27.0189
1.93018	1.2552	E9ALI0	E9ALI0	tr|E9ALI0|E9ALI0_LEIMU Phosphodiesterase OS=Leishmania mexicana (strain MHOM/GT/2001/U1103) OX=929439 GN=LMXM_08_29_2440 PE=3 SV=1	80.278	2.5	2.5	2.5	2	1	1	1	17.2165	18.765	18.6719	20.1758	17.6033	19.0366	18.9372	20.1362
2.06409	1.25119	E9AVK9	E9AVK9	tr|E9AVK9|E9AVK9_LEIMU Uncharacterized protein OS=Leishmania mexicana (strain MHOM/GT/2001/U1103) OX=929439 GN=LMXM_22_0260 PE=4 SV=1	30.761	6.7	6.7	6.7	2	2	2	2	13.8575	15.4518	15.2912	16.7592	14.3611	15.6636	15.1634	16.8585
1.957	1.24331	E9B2B7	E9B2B7	tr|E9B2B7|E9B2B7_LEIMU Uncharacterized protein OS=Leishmania mexicana (strain MHOM/GT/2001/U1103) OX=929439 GN=LMXM_30_3160 PE=3 SV=1	48.416	6.1	6.1	6.1	3	2	2	2	16.5466	17.6211	17.7906	18.9911	16.8958	17.8843	17.9119	19.0009
2.0416	1.24222	E9AWZ0	E9AWZ0	tr|E9AWZ0|E9AWZ0_LEIMU Uncharacterized protein (Npk1-related protein kinase-like) OS=Leishmania mexicana (strain MHOM/GT/2001/U1103) OX=929439 GN=LMXM_24_1450 PE=4 SV=1	63.883	2.6	2.6	2.6	1	1	1	1	15.4368	16.6176	16.4646	17.991	16.1476	16.8546	16.7171	17.9656
1.33815	1.24187	E9B2E8	E9B2E8	tr|E9B2E8|E9B2E8_LEIMU Uncharacterized protein OS=Leishmania mexicana (strain MHOM/GT/2001/U1103) OX=929439 GN=LMXM_31_0270 PE=4 SV=1	139.77	0.8	0.8	0.8	1	1	1	1	16.9939	18.6987	18.4979	20.1651	17.3452	19.2419	18.5143	20.2593
2.13139	1.24043	E9AKL1	E9AKL1	tr|E9AKL1|E9AKL1_LEIMU Uncharacterized protein OS=Leishmania mexicana (strain MHOM/GT/2001/U1103) OX=929439 GN=LMXM_05_1050 PE=4 SV=1	51.013	1.6	1.6	1.6	2	1	1	1	18.0127	19.6374	19.8037	21.0081	18.3659	19.8453	19.9398	20.9554
2.30681	1.24027	E9AX67	E9AX67	tr|E9AX67|E9AX67_LEIMU Putative 60S ribosomal protein L12 OS=Leishmania mexicana (strain MHOM/GT/2001/U1103) OX=929439 GN=LMXM_24_2210 PE=3 SV=1	17.538	14.6	14.6	14.6	2	2	2	2	15.0573	16.7925	16.8089	18.0432	15.3015	16.9261	16.7087	18.156
2.20384	1.23426	E9B1C6	E9B1C6	tr|E9B1C6|E9B1C6_LEIMU S-adenosylmethionine synthase OS=Leishmania mexicana (strain MHOM/GT/2001/U1103) OX=929439 GN=LMXM_29_3500 PE=3 SV=1	43.128	31.1	31.1	26.3	15	11	11	10	20.9412	22.7714	22.8583	24.1086	21.4393	22.9672	22.8958	24.0985
2.41013	1.23341	E9AT24	E9AT24	tr|E9AT24|E9AT24_LEIMU Putative acid phosphatase OS=Leishmania mexicana (strain MHOM/GT/2001/U1103) OX=929439 GN=LMXM_36_2470 PE=3 SV=1	50.995	2.2	2.2	2.2	1	1	1	1	16.1689	17.7025	17.565	18.9886	16.8525	17.8507	17.5819	19.0314
2.07993	1.23228	E9AS32	E9AS32	tr|E9AS32|E9AS32_LEIMU Putative ABC transporter OS=Leishmania mexicana (strain MHOM/GT/2001/U1103) OX=929439 GN=LMXM_19_0800 PE=4 SV=1	68.581	3.6	3.6	3.6	2	2	2	2	17.6575	19.5999	19.2748	20.9754	18.0944	19.8144	19.3722	20.9035
2.21473	1.23211	E9ARS2	E9ARS2	tr|E9ARS2|E9ARS2_LEIMU Putative pyruvate dehydrogenase E1 component alpha subunit OS=Leishmania mexicana (strain MHOM/GT/2001/U1103) OX=929439 GN=LMXM_18_1380 PE=4 SV=1	42.727	11.1	11.1	11.1	4	4	4	4	19.5966	21.1361	21.0091	22.4802	19.9203	21.3266	21.0624	22.4468
2.3968	1.23209	E9AY83	E9AY83	tr|E9AY83|E9AY83_LEIMU Uncharacterized protein OS=Leishmania mexicana (strain MHOM/GT/2001/U1103) OX=929439 GN=LMXM_26_1040 PE=4 SV=1	59.608	1.3	1.3	1.3	1	1	1	1	17.3422	19.5246	19.1691	20.8262	17.7322	19.6803	19.2668	20.8429
3.1181	1.22479	E9AXX5	E9AXX5	tr|E9AXX5|E9AXX5_LEIMU Uncharacterized protein OS=Leishmania mexicana (strain MHOM/GT/2001/U1103) OX=929439 GN=LMXM_25_2410 PE=4 SV=1	109.59	2.5	2.5	2.5	3	3	3	3	17.4642	19.0949	19.1356	20.3674	17.882	19.1454	19.341	20.3225
2.33181	1.2233	E9ANM1;E9ANM2	E9ANM1;E9ANM2	tr|E9ANM1|E9ANM1_LEIMU Putative 40S ribosomal protein S21 OS=Leishmania mexicana (strain MHOM/GT/2001/U1103) OX=929439 GN=LMXM_11_0760 PE=4 SV=1;tr|E9ANM2|E9ANM2_LEIMU Putative 40S ribosomal protein S21 OS=Leishmania mexicana (strain MHOM/GT/2001/U1103) OX	17.459	33.5	33.5	33.5	5	3	3	3	16.5102	17.9228	17.9604	19.2372	16.9278	18.0897	17.9966	19.2219
2.80686	1.2218	E9B3G8	E9B3G8	tr|E9B3G8|E9B3G8_LEIMU Putative 60S ribosomal protein L2 OS=Leishmania mexicana (strain MHOM/GT/2001/U1103) OX=929439 GN=LMXM_31_3900 PE=4 SV=1	28.272	19.2	19.2	19.2	7	5	5	5	17.5207	19.2012	18.9343	20.4154	18.1528	19.2616	19.3307	20.4909
2.03793	1.22074	E9B5R2	E9B5R2	tr|E9B5R2|E9B5R2_LEIMU 60S ribosomal protein L30 OS=Leishmania mexicana (strain MHOM/GT/2001/U1103) OX=929439 GN=LMXM_34_0240 PE=4 SV=1	11.382	32.7	32.7	32.7	3	3	3	3	19.1752	20.4849	20.5333	21.8084	19.6678	20.7186	20.5801	21.8365
2.24173	1.21666	E9AT99	E9AT99	tr|E9AT99|E9AT99_LEIMU 14-3-3 protein-like protein OS=Leishmania mexicana (strain MHOM/GT/2001/U1103) OX=929439 GN=LMXM_36_3210 PE=3 SV=1	29.686	20.9	20.9	20.9	5	5	5	5	20.0826	22.1453	22.2547	23.4142	20.556	22.3174	22.1739	23.4819
3.52973	1.21612	E9B4L2;E9AXJ8	E9B4L2;E9AXJ8	tr|E9B4L2|E9B4L2_LEIMU Ribosomal protein S25 OS=Leishmania mexicana (strain MHOM/GT/2001/U1103) OX=929439 GN=LMXM_33_0440 PE=4 SV=1;tr|E9AXJ8|E9AXJ8_LEIMU Ribosomal protein S25 OS=Leishmania mexicana (strain MHOM/GT/2001/U1103) OX=929439 GN=LMXM_25_1190 PE	13.048	17.5	17.5	17.5	4	2	2	2	19.674	21.3353	21.0497	22.58	20.0735	21.3713	21.0897	22.5588
3.3909	1.21565	E9AYU4	E9AYU4	tr|E9AYU4|E9AYU4_LEIMU Ribokinase OS=Leishmania mexicana (strain MHOM/GT/2001/U1103) OX=929439 GN=LMXM_27_0420 PE=3 SV=1	35.274	3.3	3.3	3.3	1	1	1	1	14.9205	17.0778	16.5478	18.3111	15.1541	17.1253	16.9531	18.3232
2.08023	1.20472	E8NHS4;E8NHP1	E8NHS4;E8NHP1	tr|E8NHS4|E8NHS4_LEIMU WGS CADB00000000 data, contig 97 (Fragment) OS=Leishmania mexicana (strain MHOM/GT/2001/U1103) OX=929439 GN=LmxM_15_0440b_1 PE=4 SV=1;tr|E8NHP1|E8NHP1_LEIMU WGS CADB00000000 data, contig 73 OS=Leishmania mexicana (strain MHOM/GT/2001	73.368	11.6	11.6	11.6	9	6	6	6	20.4648	22.1477	21.5962	23.4795	20.695	22.3659	21.6153	23.4435
2.17558	1.20372	E9B6X6	E9B6X6	tr|E9B6X6|E9B6X6_LEIMU Uncharacterized protein OS=Leishmania mexicana (strain MHOM/GT/2001/U1103) OX=929439 GN=LMXM_34_4470 PE=4 SV=1	21.837	7.4	7.4	7.4	2	1	1	1	19.1615	21.2517	20.8268	22.5743	19.5836	21.4441	20.9277	22.5289
2.56518	1.20248	E9AJF8	E9AJF8	tr|E9AJF8|E9AJF8_LEIMU Putative ubiquitin activating enzyme OS=Leishmania mexicana (strain MHOM/GT/2001/U1103) OX=929439 GN=LMXM_01_0710 PE=4 SV=1	56.095	2.1	2.1	2.1	1	1	1	1	11.8375	13.6608	13.6361	14.885	12.3094	13.7687	13.847	14.9495
2.23171	1.20006	E9AZ36	E9AZ36	tr|E9AZ36|E9AZ36_LEIMU Uncharacterized protein OS=Leishmania mexicana (strain MHOM/GT/2001/U1103) OX=929439 GN=LMXM_27_1300 PE=4 SV=1	60.007	20.6	20.6	20.6	11	10	10	10	20.6981	22.3599	22.4497	23.6412	21.0691	22.5433	22.5698	23.6621
2.04442	1.1994	E9ATG0	E9ATG0	tr|E9ATG0|E9ATG0_LEIMU Uncharacterized protein OS=Leishmania mexicana (strain MHOM/GT/2001/U1103) OX=929439 GN=LMXM_36_3780 PE=4 SV=1	36.037	6	6	6	3	1	1	1	17.1457	18.3139	18.228	19.6232	17.5334	18.5432	18.4252	19.6328
1.60252	1.19857	E9B4Z4	E9B4Z4	tr|E9B4Z4|E9B4Z4_LEIMU Uncharacterized protein OS=Leishmania mexicana (strain MHOM/GT/2001/U1103) OX=929439 GN=LMXM_33_2090 PE=4 SV=1	42.912	6	6	6	3	2	2	2	17.7669	20.0881	19.7962	21.4485	18.3558	20.4698	19.9269	21.5065
2.36447	1.19835	Q9XZM5;E9APJ1	Q9XZM5;E9APJ1	tr|Q9XZM5|Q9XZM5_LEIAM 60S ribosomal protein L44 OS=Leishmania amazonensis OX=5659 GN=RPL44 PE=2 SV=2;tr|E9APJ1|E9APJ1_LEIMU Putative 60S ribosomal protein L44 OS=Leishmania mexicana (strain MHOM/GT/2001/U1103) OX=929439 GN=LMXM_13_1670 PE=3 SV=1	12.283	21.7	21.7	21.7	4	3	3	3	19.4634	21.1312	21.0683	22.4349	19.9171	21.2739	21.2665	22.3669
2.09243	1.19735	E9AV59	E9AV59	tr|E9AV59|E9AV59_LEIMU Xanthine phosphoribosyltransferase OS=Leishmania mexicana (strain MHOM/GT/2001/U1103) OX=929439 GN=LMXM_21_0850 PE=4 SV=1	26.688	4.6	4.6	4.6	1	1	1	1	16.2451	18.0233	17.8351	19.3081	16.9465	18.2365	18.1252	19.3464
2.41614	1.19555	E9AL16	E9AL16	tr|E9AL16|E9AL16_LEIMU Putative cytochrome c1, heme protein, mitochondrial OS=Leishmania mexicana (strain MHOM/GT/2001/U1103) OX=929439 GN=LMXM_07_0060 PE=4 SV=1	29.873	13.6	13.6	13.6	3	3	3	3	19.0422	21.0947	20.9203	22.2889	19.3271	21.1983	20.8964	22.3952
2.15938	1.19291	E9AV54	E9AV54	tr|E9AV54|E9AV54_LEIMU Uncharacterized protein OS=Leishmania mexicana (strain MHOM/GT/2001/U1103) OX=929439 GN=LMXM_21_0830 PE=4 SV=1	40.282	2.7	2.7	2.7	1	1	1	1	16.9036	19.1111	18.8402	20.3754	17.7373	19.3043	18.6767	20.4258
2.13076	1.18834	E9ALB6	E9ALB6	tr|E9ALB6|E9ALB6_LEIMU Putative nucleolar RNA-binding protein OS=Leishmania mexicana (strain MHOM/GT/2001/U1103) OX=929439 GN=LMXM_07_0990 PE=4 SV=1	36.271	6.7	6.7	6.7	3	2	2	2	18.2159	19.5694	19.6799	20.795	18.7284	19.7472	19.7434	20.8983
3.17143	1.18655	E9AQ01	E9AQ01	tr|E9AQ01|E9AQ01_LEIMU Uncharacterized protein OS=Leishmania mexicana (strain MHOM/GT/2001/U1103) OX=929439 GN=LMXM_15_0040 PE=4 SV=1	37.838	3	3	3	1	1	1	1	16.2458	18.2323	18.0105	19.4537	16.7534	18.241	17.9965	19.3927
2.15687	1.18569	E9AJN6	E9AJN6	tr|E9AJN6|E9AJN6_LEIMU Putative peptidyl dipeptidase OS=Leishmania mexicana (strain MHOM/GT/2001/U1103) OX=929439 GN=LMXM_02_0740 PE=3 SV=1	76.626	12.4	12.4	12.4	12	8	8	8	19.8451	21.4305	21.2582	22.6895	20.2409	21.624	21.3696	22.7363
3.03461	1.18486	E9ALP4	E9ALP4	tr|E9ALP4|E9ALP4_LEIMU Putative 40S ribosomal protein S15A OS=Leishmania mexicana (strain MHOM/GT/2001/U1103) OX=929439 GN=LMXM_08_29_1800 PE=3 SV=1	14.696	36.9	36.9	36.9	7	5	5	5	19.9672	21.205	21.3237	22.3866	20.4391	21.2526	21.4703	22.4407
2.25627	1.18383	E9AXU7;E9AXU6	E9AXU7;E9AXU6	tr|E9AXU7|E9AXU7_LEIMU Succinate--CoA ligase [ADP-forming] subunit alpha, mitochondrial OS=Leishmania mexicana (strain MHOM/GT/2001/U1103) OX=929439 GN=LMXM_25_2140 PE=3 SV=1;tr|E9AXU6|E9AXU6_LEIMU Succinate--CoA ligase [ADP-forming] subunit alpha, mitocho	30.944	28.4	28.4	28.4	11	7	7	7	21.0369	23.2798	23.3056	24.482	21.7165	23.422	23.4783	24.5874
1.99503	1.18075	E9AJR0	E9AJR0	tr|E9AJR0|E9AJR0_LEIMU Putative ribosomal protein L38 OS=Leishmania mexicana (strain MHOM/GT/2001/U1103) OX=929439 GN=LMXM_03_0250 PE=3 SV=1	9.4541	30.1	30.1	30.1	5	4	4	4	20.443	21.374	21.406	22.6132	20.766	21.5913	21.586	22.7136
2.45189	1.17981	E9ASQ3	E9ASQ3	tr|E9ASQ3|E9ASQ3_LEIMU Putative N-acetyltransferase subunit Nat1 OS=Leishmania mexicana (strain MHOM/GT/2001/U1103) OX=929439 GN=LMXM_36_1340 PE=4 SV=1	81.84	14.5	14.5	14.5	13	9	9	9	21.1921	22.6241	22.5005	23.7487	21.7204	22.6515	22.5005	23.8866
2.50656	1.17798	E9AVW8	E9AVW8	tr|E9AVW8|E9AVW8_LEIMU Putative farnesyl pyrophosphate synthase OS=Leishmania mexicana (strain MHOM/GT/2001/U1103) OX=929439 GN=LMXM_22_1360 PE=3 SV=1	41.087	8.8	8.8	8.8	7	4	4	4	19.3333	21.1373	21.1113	22.3565	19.5598	21.2621	21.1129	22.3988
2.1675	1.17761	E9B4A1	E9B4A1	tr|E9B4A1|E9B4A1_LEIMU Mitochondrial processing peptidase alpha subunit,putative OS=Leishmania mexicana (strain MHOM/GT/2001/U1103) OX=929439 GN=LMXM_32_2610 PE=4 SV=1	53.211	5	5	5	2	2	2	2	18.4091	20.07	19.7433	21.3195	18.8276	20.2597	19.9981	21.3654
2.17862	1.17422	E9B6R2	E9B6R2	tr|E9B6R2|E9B6R2_LEIMU Proteasome subunit beta OS=Leishmania mexicana (strain MHOM/GT/2001/U1103) OX=929439 GN=LMXM_34_3840 PE=3 SV=1	27.548	14.6	14.6	14.6	9	4	4	4	19.4469	21.701	21.0515	22.9984	19.9562	21.8814	21.2033	22.9323
2.2146	1.16793	E9ATH3	E9ATH3	tr|E9ATH3|E9ATH3_LEIMU Adenosylhomocysteinase OS=Leishmania mexicana (strain MHOM/GT/2001/U1103) OX=929439 GN=LMXM_36_3910 PE=3 SV=1	47.871	39.8	39.8	39.8	32	18	18	18	22.4219	24.2307	24.2982	25.5037	22.8708	24.4117	24.3573	25.4746
1.72713	1.16733	E9AXU1	E9AXU1	tr|E9AXU1|E9AXU1_LEIMU Uncharacterized protein OS=Leishmania mexicana (strain MHOM/GT/2001/U1103) OX=929439 GN=LMXM_25_2090 PE=4 SV=1	17.832	7.7	7.7	7.7	1	1	1	1	14.9093	16.0394	16.7018	17.3504	15.7426	16.3617	16.394	17.3853
2.03241	1.16448	E9AKK2	E9AKK2	tr|E9AKK2|E9AKK2_LEIMU Dipeptidyl peptidase 3 OS=Leishmania mexicana (strain MHOM/GT/2001/U1103) OX=929439 GN=LMXM_05_0960 PE=3 SV=1	75.732	17.5	17.5	17.5	14	10	10	10	20.3522	22.3769	22.2306	23.6816	20.8182	22.5937	22.2786	23.618
2.64208	1.16274	E9AR74	E9AR74	tr|E9AR74|E9AR74_LEIMU Uncharacterized protein OS=Leishmania mexicana (strain MHOM/GT/2001/U1103) OX=929439 GN=LMXM_17_1020 PE=4 SV=1	71.603	1.1	1.1	1.1	2	1	1	1	18.5833	20.6251	20.3266	21.8537	18.7078	20.7339	20.3953	21.8307
1.3733	1.16258	E9AQE3	E9AQE3	tr|E9AQE3|E9AQE3_LEIMU Putative ribosomal protein S6 (Nph2/rs6-like protein) OS=Leishmania mexicana (strain MHOM/GT/2001/U1103) OX=929439 GN=LMXM_15_1470 PE=4 SV=1	13.516	14.3	14.3	14.3	1	1	1	1	16.2043	17.4956	17.5398	18.9311	16.6873	17.9868	17.7132	18.8765
2.84743	1.16205	E9ASJ4	E9ASJ4	tr|E9ASJ4|E9ASJ4_LEIMU Uncharacterized protein OS=Leishmania mexicana (strain MHOM/GT/2001/U1103) OX=929439 GN=LMXM_36_0740 PE=4 SV=1	60.91	1.9	1.9	1.9	1	1	1	1	18.0195	19.801	19.5559	20.9751	18.4115	19.8739	19.5602	21.0239
2.46869	1.16177	E9B0H1;E9AV72	E9B0H1	tr|E9B0H1|E9B0H1_LEIMU Putative aspartyl-tRNA synthetase OS=Leishmania mexicana (strain MHOM/GT/2001/U1103) OX=929439 GN=LMXM_29_0460 PE=3 SV=1	62.364	15.8	15.8	15.8	10	8	8	8	21.2583	22.5891	22.6642	23.8279	21.6863	22.7234	22.7414	23.8081
1.94245	1.16101	E9AMV9	E9AMV9	tr|E9AMV9|E9AMV9_LEIMU Putative eukaryotic translation initiation factor 2 subunit OS=Leishmania mexicana (strain MHOM/GT/2001/U1103) OX=929439 GN=LMXM_09_1070 PE=4 SV=1	52.548	16.5	16.5	16.5	9	7	7	7	20.9814	22.7293	22.859	24.0283	21.4065	22.9781	22.8344	24.0013
1.4566	1.1601	E9AXZ8;E9AXZ9	E9AXZ8;E9AXZ9	tr|E9AXZ8|E9AXZ8_LEIMU Putative 60S ribosomal protein L7 OS=Leishmania mexicana (strain MHOM/GT/2001/U1103) OX=929439 GN=LMXM_26_0170 PE=4 SV=1;tr|E9AXZ9|E9AXZ9_LEIMU Putative 60S ribosomal protein L7 OS=Leishmania mexicana (strain MHOM/GT/2001/U1103) OX=9	28.901	35.3	35.3	35.3	14	9	9	9	20.3739	22.464	21.6399	23.4709	20.8096	22.0355	21.7531	23.3488
2.51461	1.1594	E9AMT5	E9AMT5	tr|E9AMT5|E9AMT5_LEIMU Uncharacterized protein OS=Leishmania mexicana (strain MHOM/GT/2001/U1103) OX=929439 GN=LMXM_09_0840 PE=4 SV=1	43.496	4.5	4.5	4.5	2	2	2	2	19.1093	21.0884	21.0004	22.2344	19.5039	21.1649	21.0597	22.3376
2.28213	1.15611	E9APD3	E9APD3	tr|E9APD3|E9APD3_LEIMU Putative proteasome regulatory ATPase subunit 2 OS=Leishmania mexicana (strain MHOM/GT/2001/U1103) OX=929439 GN=LMXM_13_1090 PE=3 SV=1	49.263	8	8	8	3	3	3	3	18.6672	20.3379	20.2596	21.5766	19.0629	20.5056	20.369	21.5792
2.78471	1.15521	E9AYL4	E9AYL4	tr|E9AYL4|E9AYL4_LEIMU Putative 60S ribosomal protein L35 OS=Leishmania mexicana (strain MHOM/GT/2001/U1103) OX=929439 GN=LMXM_26_2330 PE=3 SV=1	15.191	33.1	33.1	33.1	5	5	5	5	22.3123	22.8251	22.9261	24.0417	22.6698	22.9114	22.9684	24.0052
1.91934	1.155	E9AZ65	E9AZ65	tr|E9AZ65|E9AZ65_LEIMU Eukaryotic translation initiation factor eIF-4E,putative OS=Leishmania mexicana (strain MHOM/GT/2001/U1103) OX=929439 GN=LMXM_27_1620 PE=3 SV=1	23.627	13.1	13.1	13.1	2	2	2	2	14.9561	16.4775	16.3602	17.7558	15.426	16.7332	16.5954	17.7649
2.28097	1.15258	E9ALU2	E9ALU2	tr|E9ALU2|E9ALU2_LEIMU Putative carnitine/choline acetyltransferase OS=Leishmania mexicana (strain MHOM/GT/2001/U1103) OX=929439 GN=LMXM_08_29_1310 PE=4 SV=1	68.576	7.8	7.8	7.8	5	4	4	4	18.2132	19.6518	19.6438	20.8254	18.5844	19.7894	19.6042	20.9209
2.44613	1.15168	E9AWM1	E9AWM1	tr|E9AWM1|E9AWM1_LEIMU Putative fumarate hydratase OS=Leishmania mexicana (strain MHOM/GT/2001/U1103) OX=929439 GN=LMXM_24_0320 PE=4 SV=1	60.801	6.9	6.9	6.9	4	4	4	4	19.5312	20.574	20.5195	21.809	19.6353	20.7084	20.6917	21.7768
2.14605	1.14943	E9AWR7	E9AWR7	tr|E9AWR7|E9AWR7_LEIMU Malic enzyme OS=Leishmania mexicana (strain MHOM/GT/2001/U1103) OX=929439 GN=LMXM_24_0761 PE=3 SV=1	62.562	32.4	32.4	29.2	20	16	16	15	20.5977	22.4383	22.5893	23.7011	21.0614	22.6305	22.6146	23.6665
2.59026	1.1493	E9AM02	E9AM02	tr|E9AM02|E9AM02_LEIMU Putative lipophosphoglycan biosynthetic protein OS=Leishmania mexicana (strain MHOM/GT/2001/U1103) OX=929439 GN=LMXM_08_29_0760 PE=3 SV=1	86.817	3.1	3.1	3.1	4	4	4	4	18.8234	20.9083	20.5107	22.128	19.346	21.0218	20.6613	22.1008
1.18551	1.14856	E9AKC3	E9AKC3	tr|E9AKC3|E9AKC3_LEIMU Uncharacterized protein OS=Leishmania mexicana (strain MHOM/GT/2001/U1103) OX=929439 GN=LMXM_05_0190 PE=4 SV=1	39.371	3.8	3.8	3.8	1	1	1	1	10.0913	12.1382	11.8604	12.9776	11.2683	11.5209	11.3379	12.9786
2.14356	1.1443	E9AXZ5	E9AXZ5	tr|E9AXZ5|E9AXZ5_LEIMU Adenine phosphoribosyltransferase OS=Leishmania mexicana (strain MHOM/GT/2001/U1103) OX=929439 GN=LMXM_26_0140 PE=4 SV=1	26.174	10.1	10.1	10.1	3	2	2	2	18.4306	19.7741	19.7841	21.0284	18.6917	19.9673	19.956	21.0017
2.2725	1.14372	E9B1B3	E9B1B3	tr|E9B1B3|E9B1B3_LEIMU Phosphoglycerate kinase OS=Leishmania mexicana (strain MHOM/GT/2001/U1103) OX=929439 GN=LMXM_29_3380 PE=3 SV=1	57.7	3.8	3.8	3.8	3	3	3	3	18.4847	20.5235	20.2842	21.7325	18.8926	20.6879	20.3022	21.7664
2.42259	1.13463	E9B2K8	E9B2K8	tr|E9B2K8|E9B2K8_LEIMU Uncharacterized protein OS=Leishmania mexicana (strain MHOM/GT/2001/U1103) OX=929439 GN=LMXM_31_0840 PE=4 SV=1	56.745	5.2	5.2	5.2	5	2	2	2	19.9223	21.8649	21.7153	22.9642	20.4233	21.7372	21.6079	22.9072
2.15029	1.13444	E9ASC5	E9ASC5	tr|E9ASC5|E9ASC5_LEIMU Stress-inducible protein STI1 homolog OS=Leishmania mexicana (strain MHOM/GT/2001/U1103) OX=929439 GN=LMXM_36_0070 PE=4 SV=1	28.977	11	11	11	3	3	3	3	19.4598	21.6194	21.7413	22.8529	20.0916	21.8112	21.7381	22.8467
1.66155	1.13359	E9ATN5;E9AP80	E9ATN5;E9AP80	tr|E9ATN5|E9ATN5_LEIMU Putative 60S ribosomal protein L18 OS=Leishmania mexicana (strain MHOM/GT/2001/U1103) OX=929439 GN=LMXM_36_4510 PE=4 SV=1;tr|E9AP80|E9AP80_LEIMU Putative 60S ribosomal protein L18 OS=Leishmania mexicana (strain MHOM/GT/2001/U1103) OX	22.093	33.3	33.3	33.3	31	8	8	8	23.4359	23.3958	23.7766	24.7648	23.9077	23.6815	23.9312	24.5798
1.97958	1.12834	E9B700	E9B700	tr|E9B700|E9B700_LEIMU Uncharacterized protein OS=Leishmania mexicana (strain MHOM/GT/2001/U1103) OX=929439 GN=LMXM_34_4710 PE=3 SV=1	78.899	1.2	1.2	1.2	1	1	1	1	15.4703	17.413	17.1774	18.6026	16.3114	17.6271	17.3825	18.6942
3.73522	1.12733	E9AV16	E9AV16	tr|E9AV16|E9AV16_LEIMU Putative DnaJ protein OS=Leishmania mexicana (strain MHOM/GT/2001/U1103) OX=929439 GN=LMXM_21_0490 PE=3 SV=1	49.551	2	2	2	1	1	1	1	16.7814	18.5543	18.4661	19.6983	17.2214	18.5847	18.5092	19.6954
2.05122	1.12596	Q95ZD7;E9ASX1	Q95ZD7;E9ASX1	tr|Q95ZD7|Q95ZD7_LEIME Phosphomannomutase OS=Leishmania mexicana OX=5665 GN=pmm PE=1 SV=1;tr|E9ASX1|E9ASX1_LEIMU Phosphomannomutase OS=Leishmania mexicana (strain MHOM/GT/2001/U1103) OX=929439 GN=LMXM_36_1960 PE=3 SV=1	28.077	10.5	10.5	10.5	2	2	2	2	18.9721	20.8379	20.7534	21.9873	19.2193	21.0107	20.7032	22.1132
2.66304	1.12412	E9AQ02	E9AQ02	tr|E9AQ02|E9AQ02_LEIMU NADH-cytochrome b5 reductase OS=Leishmania mexicana (strain MHOM/GT/2001/U1103) OX=929439 GN=LMXM_15_0050 PE=3 SV=1	31.525	2.9	2.9	2.9	1	1	1	1	17.5918	19.5924	19.3269	20.7611	18.0697	19.6963	19.381	20.7759
2.94877	1.12361	E9ATF6;E9ARS4	E9ATF6;E9ARS4	tr|E9ATF6|E9ATF6_LEIMU Putative 60S ribosomal protein L34 OS=Leishmania mexicana (strain MHOM/GT/2001/U1103) OX=929439 GN=LMXM_36_3740 PE=4 SV=1;tr|E9ARS4|E9ARS4_LEIMU Putative 60S ribosomal protein L34 OS=Leishmania mexicana (strain MHOM/GT/2001/U1103) OX	19.351	20.2	20.2	20.2	6	4	4	4	20.4217	21.5058	21.4737	22.6548	20.8839	21.5781	21.6969	22.6763
2.21744	1.12218	E9B170;Q27890;A0A0R6HXP6;A0A1L6CBU2	E9B170;Q27890	tr|E9B170|E9B170_LEIMU Glyceraldehyde-3-phosphate dehydrogenase OS=Leishmania mexicana (strain MHOM/GT/2001/U1103) OX=929439 GN=LMXM_29_2980 PE=3 SV=1;sp|Q27890|G3PG_LEIME Glyceraldehyde-3-phosphate dehydrogenase, glycosomal OS=Leishmania mexicana OX=5665	39.123	45.7	45.7	45.7	30	14	14	14	21.3991	22.9886	22.7207	24.1872	21.8742	23.1628	22.7828	24.2085
2.16488	1.12069	E9B3L2;P27741	E9B3L2;P27741	tr|E9B3L2|E9B3L2_LEIMU Heat shock protein 83-1 OS=Leishmania mexicana (strain MHOM/GT/2001/U1103) OX=929439 GN=LMXM_32_0312 PE=3 SV=1;sp|P27741|HSP83_LEIAM Heat shock protein 83 OS=Leishmania amazonensis OX=5659 GN=HSP83 PE=3 SV=1	80.572	51.8	51.8	51.8	67	44	44	44	23.7971	25.9932	26.0542	27.1904	24.2871	26.177	26.1149	27.2212
2.30794	1.11763	E9ASD6	E9ASD6	tr|E9ASD6|E9ASD6_LEIMU Elongation factor 2 OS=Leishmania mexicana (strain MHOM/GT/2001/U1103) OX=929439 GN=LMXM_36_0180 PE=4 SV=1	94.056	50.9	50.9	50.9	152	38	38	38	24.2812	25.9823	25.8886	27.1987	24.6709	26.1323	26.0012	27.1511
2.23164	1.11759	E9AQA0	E9AQA0	tr|E9AQA0|E9AQA0_LEIMU NAD-specific glutamate dehydrogenase OS=Leishmania mexicana (strain MHOM/GT/2001/U1103) OX=929439 GN=LMXM_15_1010 PE=3 SV=1	114.65	42.5	42.5	42.5	68	36	36	36	24.0935	25.2931	25.3962	26.5017	24.4473	25.4647	25.5745	26.4913
1.90093	1.11525	E9AVG6	E9AVG6	tr|E9AVG6|E9AVG6_LEIMU Proteasome subunit alpha type OS=Leishmania mexicana (strain MHOM/GT/2001/U1103) OX=929439 GN=LMXM_21_1700 PE=3 SV=1	25.088	12.6	12.6	6.1	2	2	2	1	16.0729	17.3438	17.3368	18.6129	16.5267	17.4073	17.3814	18.3687
1.98228	1.11353	E9AKB4	E9AKB4	tr|E9AKB4|E9AKB4_LEIMU Serine/threonine-protein phosphatase OS=Leishmania mexicana (strain MHOM/GT/2001/U1103) OX=929439 GN=LMXM_05_0100 PE=3 SV=1	71.845	4.7	4.7	4.7	3	3	3	3	18.9818	21.0882	20.7626	22.3636	19.2016	21.2557	21.0552	22.2074
2.18461	1.11349	E9AX49	E9AX49	tr|E9AX49|E9AX49_LEIMU 3-oxoacyl-(Acyl-carrier protein) reductase,putative OS=Leishmania mexicana (strain MHOM/GT/2001/U1103) OX=929439 GN=LMXM_24_2030 PE=4 SV=1	27.082	4.2	4.2	4.2	2	2	2	2	18.3759	20.5745	20.3398	21.7805	18.8164	20.7554	20.4234	21.7764
2.3762	1.11347	E9ARA1	E9ARA1	tr|E9ARA1|E9ARA1_LEIMU Putative translation initiation factor OS=Leishmania mexicana (strain MHOM/GT/2001/U1103) OX=929439 GN=LMXM_17_1290 PE=4 SV=1	80.717	15.5	15.5	15.5	12	10	10	10	21.1948	22.6755	22.6478	23.8501	21.6069	22.8188	22.8046	23.8711
2.25165	1.11154	Q8T4Q0;E9B2C8	Q8T4Q0;E9B2C8	tr|Q8T4Q0|Q8T4Q0_LEIME Glycylpeptide N-tetradecanoyltransferase (Fragment) OS=Leishmania mexicana OX=5665 GN=NMT PE=3 SV=1;tr|E9B2C8|E9B2C8_LEIMU Glycylpeptide N-tetradecanoyltransferase OS=Leishmania mexicana (strain MHOM/GT/2001/U1103) OX=929439 GN=LMXM_	27.668	6.6	6.6	6.6	2	2	2	2	15.9959	17.5236	17.4034	18.6953	16.4961	17.6854	17.3757	18.7368
1.94086	1.11028	E9ATC6	E9ATC6	tr|E9ATC6|E9ATC6_LEIMU 2-oxoglutarate dehydrogenase E1 component,putative OS=Leishmania mexicana (strain MHOM/GT/2001/U1103) OX=929439 GN=LMXM_36_3470 PE=4 SV=1	114.87	5	5	5	5	5	5	5	17.4936	18.9531	18.8667	20.2103	18.1102	19.1847	19.0402	20.1481
2.2662	1.11019	Q8MPM3;E9AX52	Q8MPM3;E9AX52	tr|Q8MPM3|Q8MPM3_LEIME Transketolase OS=Leishmania mexicana mexicana OX=44270 GN=TKT PE=1 SV=1;tr|E9AX52|E9AX52_LEIMU Transketolase OS=Leishmania mexicana (strain MHOM/GT/2001/U1103) OX=929439 GN=LMXM_24_2060 PE=3 SV=1	71.827	15.9	15.9	15.9	11	10	10	10	20.5696	22.385	22.218	23.5821	20.9876	22.5488	22.3192	23.5721
2.3487	1.1086	E9B2G6;O43992;E9ARV7	E9B2G6;O43992;E9ARV7	tr|E9B2G6|E9B2G6_LEIMU 40S ribosomal protein S2 OS=Leishmania mexicana (strain MHOM/GT/2001/U1103) OX=929439 GN=LMXM_31_0450 PE=3 SV=1;sp|O43992|RS2_LEIAM 40S ribosomal protein S2 OS=Leishmania amazonensis OX=5659 PE=3 SV=1;tr|E9ARV7|E9ARV7_LEIMU 40S ribos	28.634	20.8	20.8	20.8	9	7	7	7	21.5347	23.1291	23.0746	24.3181	21.8181	23.2775	23.142	24.3058
2.26761	1.10729	E9AZA6	E9AZA6	tr|E9AZA6|E9AZA6_LEIMU D-lactate dehydrogenase-like protein OS=Leishmania mexicana (strain MHOM/GT/2001/U1103) OX=929439 GN=LMXM_27_2020 PE=4 SV=1	53.423	12.2	12.2	12.2	6	5	5	5	19.2162	20.9245	20.7821	22.1252	19.6376	21.0859	20.8621	22.0998
1.91587	1.10661	E9B4U9	E9B4U9	tr|E9B4U9|E9B4U9_LEIMU Putative NLI-interacting factor OS=Leishmania mexicana (strain MHOM/GT/2001/U1103) OX=929439 GN=LMXM_33_1250 PE=4 SV=1	41.148	5.6	5.6	5.6	3	2	2	2	19.5961	21.3965	21.0935	22.5977	19.9918	21.6371	21.2517	22.6491
2.19731	1.1043	E9AMS8;A7XAB0	E9AMS8;A7XAB0	tr|E9AMS8|E9AMS8_LEIMU Oligopeptidase b OS=Leishmania mexicana (strain MHOM/GT/2001/U1103) OX=929439 GN=LMXM_09_0770 PE=4 SV=1;tr|A7XAB0|A7XAB0_LEIAM Oligopeptidase B OS=Leishmania amazonensis OX=5659 PE=4 SV=1	83.587	6.2	6.2	6.2	5	5	5	5	18.7925	20.6536	20.4655	21.8829	19.0976	20.7828	20.5669	21.7621
2.43422	1.10339	E9AN39	E9AN39	tr|E9AN39|E9AN39_LEIMU Isocitrate dehydrogenase [NADP] OS=Leishmania mexicana (strain MHOM/GT/2001/U1103) OX=929439 GN=LMXM_10_0290 PE=3 SV=1	48.403	35.6	35.6	35.6	24	18	18	18	22.1914	24.1105	23.9049	25.2978	22.5422	24.2389	23.932	25.2584
2.64249	1.09997	E9AWM7	E9AWM7	tr|E9AWM7|E9AWM7_LEIMU Putative aspartate aminotransferase OS=Leishmania mexicana (strain MHOM/GT/2001/U1103) OX=929439 GN=LMXM_24_0370 PE=4 SV=1	47.634	3.5	3.5	3.5	1	1	1	1	14.7498	15.9956	15.874	17.1171	14.9412	16.0883	16.0754	17.1667
1.90581	1.09645	E9AM76	E9AM76	tr|E9AM76|E9AM76_LEIMU Ribosomal protein L3-like protein OS=Leishmania mexicana (strain MHOM/GT/2001/U1103) OX=929439 GN=LMXM_08_29_0030 PE=4 SV=1	53.872	5.4	5.4	5.4	2	2	2	2	18.0465	19.3626	19.253	20.5197	18.2438	19.5868	19.4168	20.6227
2.21604	1.09419	E9API2	E9API2	tr|E9API2|E9API2_LEIMU Ubiquitin-conjugating enzyme-like protein OS=Leishmania mexicana (strain MHOM/GT/2001/U1103) OX=929439 GN=LMXM_13_1580 PE=4 SV=1	16.033	16.7	16.7	16.7	3	2	2	2	19.2193	21.4679	21.4711	22.6406	19.7153	21.6388	21.4445	22.6545
1.69299	1.09414	E9B229	E9B229	tr|E9B229|E9B229_LEIMU Putative ADP-ribosylation factor OS=Leishmania mexicana (strain MHOM/GT/2001/U1103) OX=929439 GN=LMXM_30_2280 PE=3 SV=1	20.585	7.1	7.1	7.1	1	1	1	1	16.8644	19.1707	18.8516	20.2092	17.3128	19.3318	18.9274	20.4816
1.7019	1.09326	Q2PQD2;E9AN28	Q2PQD2;E9AN28	tr|Q2PQD2|Q2PQD2_LEIME MPK10 OS=Leishmania mexicana OX=5665 PE=4 SV=1;tr|E9AN28|E9AN28_LEIMU Putative mitogen-activated protein kinase OS=Leishmania mexicana (strain MHOM/GT/2001/U1103) OX=929439 GN=LMXM_10_0200 PE=4 SV=1	46.316	4.7	4.7	4.7	3	1	1	1	16.663	18.4001	18.2138	19.6913	17.2844	18.6968	18.3688	19.5922
2.47975	1.09296	E9AMQ3	E9AMQ3	tr|E9AMQ3|E9AMQ3_LEIMU Uncharacterized protein OS=Leishmania mexicana (strain MHOM/GT/2001/U1103) OX=929439 GN=LMXM_09_0520 PE=4 SV=1	86.978	1	1	1	1	1	1	1	15.0152	16.183	16.0095	17.2817	15.3231	16.2778	16.0128	17.365
2.69028	1.0921	E9B3Z6	E9B3Z6	tr|E9B3Z6|E9B3Z6_LEIMU Uncharacterized protein OS=Leishmania mexicana (strain MHOM/GT/2001/U1103) OX=929439 GN=LMXM_32_1590 PE=4 SV=1	36.084	15.3	15.3	15.3	7	5	5	5	20.4972	22.1886	22.1611	23.3468	20.7377	22.2774	22.311	23.3034
2.25976	1.09081	E8NHI0	E8NHI0	tr|E8NHI0|E8NHI0_LEIMU 40S ribosomal protein S3a OS=Leishmania mexicana (strain MHOM/GT/2001/U1103) OX=929439 GN=LmxM_34_0400a_1 PE=3 SV=1	30.036	42.8	42.8	42.8	10	9	9	9	21.6957	23.2229	23.1491	24.4226	22.0458	23.3683	23.2831	24.3502
2.21337	1.09002	E9ANP0	E9ANP0	tr|E9ANP0|E9ANP0_LEIMU 40S ribosomal protein S5 OS=Leishmania mexicana (strain MHOM/GT/2001/U1103) OX=929439 GN=LMXM_11_0960 PE=4 SV=1	21.286	42.6	42.6	42.6	14	7	7	7	20.0509	21.2289	21.3628	22.3964	20.4214	21.3995	21.4147	22.4121
1.8893	1.08947	E9AMV3	E9AMV3	tr|E9AMV3|E9AMV3_LEIMU Uncharacterized protein OS=Leishmania mexicana (strain MHOM/GT/2001/U1103) OX=929439 GN=LMXM_09_1010 PE=4 SV=1	67.39	14.6	14.6	14.6	9	7	7	7	20.1721	22.248	22.2055	23.4707	20.6416	22.4974	22.2327	23.4536
1.74628	1.0889	E9AL77	E9AL77	tr|E9AL77|E9AL77_LEIMU Uncharacterized protein OS=Leishmania mexicana (strain MHOM/GT/2001/U1103) OX=929439 GN=LMXM_07_0640 PE=4 SV=1	38.015	8.4	8.4	8.4	2	2	2	2	17.4634	18.4666	18.6683	19.6967	17.9774	18.762	18.6805	19.7097
2.47074	1.08599	E9APU2	E9APU2	tr|E9APU2|E9APU2_LEIMU Uncharacterized protein OS=Leishmania mexicana (strain MHOM/GT/2001/U1103) OX=929439 GN=LMXM_14_0970 PE=4 SV=1	31.613	8.7	8.7	8.7	2	2	2	2	18.5871	20.4657	20.2715	21.5327	19.0209	20.5342	20.334	21.6392
3.17367	1.08583	E9ANY1;P42861;CON__Q3ZBD7	E9ANY1	tr|E9ANY1|E9ANY1_LEIMU Glucose-6-phosphate isomerase OS=Leishmania mexicana (strain MHOM/GT/2001/U1103) OX=929439 GN=LMXM_12_0530 PE=3 SV=1	67.065	8.8	8.8	8.8	5	5	5	5	18.7606	20.3535	20.1871	21.4658	19.339	20.3504	20.344	21.4097
2.06824	1.08462	E9ALZ2	E9ALZ2	tr|E9ALZ2|E9ALZ2_LEIMU High mobility group protein homolog tdp-1,putative OS=Leishmania mexicana (strain MHOM/GT/2001/U1103) OX=929439 GN=LMXM_08_29_0850 PE=4 SV=1	33.7	8.3	8.3	8.3	2	2	2	2	18.917	20.7879	20.7397	21.9955	19.3709	20.9833	20.9341	21.945
3.39842	1.08334	E9ALH7	E9ALH7	tr|E9ALH7|E9ALH7_LEIMU Putative 60S ribosomal protein L13 OS=Leishmania mexicana (strain MHOM/GT/2001/U1103) OX=929439 GN=LMXM_08_29_2460 PE=3 SV=1	24.745	49.5	49.5	49.5	16	11	11	11	22.0135	23.1424	23.1465	24.2503	22.3168	23.1853	23.0685	24.244
2.93279	1.08304	E9AVP7	E9AVP7	tr|E9AVP7|E9AVP7_LEIMU Uncharacterized protein OS=Leishmania mexicana (strain MHOM/GT/2001/U1103) OX=929439 GN=LMXM_22_0650 PE=4 SV=1	54.439	1.4	1.4	1.4	1	1	1	1	17.9346	20.017	19.9521	21.113	18.0617	20.0807	19.8718	21.1508
1.81266	1.08225	E9AXP1	E9AXP1	tr|E9AXP1|E9AXP1_LEIMU Uncharacterized protein OS=Leishmania mexicana (strain MHOM/GT/2001/U1103) OX=929439 GN=LMXM_25_1610 PE=4 SV=1	36.76	7.4	7.4	7.4	3	3	3	3	17.3663	19.3475	19.1764	20.5905	17.837	19.6134	19.2865	20.5349
1.6321	1.08177	E9AUR9	E9AUR9	tr|E9AUR9|E9AUR9_LEIMU Uncharacterized protein OS=Leishmania mexicana (strain MHOM/GT/2001/U1103) OX=929439 GN=LMXM_20_1290 PE=3 SV=1	31.357	3.2	3.2	3.2	1	1	1	1	16.3049	17.8914	17.9558	19.1705	16.5576	18.2215	17.887	19.1059
2.32246	1.08059	E9B5Z7;E9B5W3;E9B5Z8	E9B5Z7	tr|E9B5Z7|E9B5Z7_LEIMU Putative NADH-dependent fumarate reductase OS=Leishmania mexicana (strain MHOM/GT/2001/U1103) OX=929439 GN=LMXM_34_1180 PE=4 SV=1	123.03	9.3	9.3	9.3	13	10	10	10	20.4711	22.038	22.0615	23.1936	20.7908	22.1876	22.1655	23.1932
2.64103	1.07429	E9AMU9;E9B3Z0	E9AMU9	tr|E9AMU9|E9AMU9_LEIMU Elongation factor-1 gamma OS=Leishmania mexicana (strain MHOM/GT/2001/U1103) OX=929439 GN=LMXM_09_0970 PE=4 SV=1	46.201	32.2	32.2	32.2	27	12	12	12	21.6097	23.9009	23.8567	25.0204	22.1786	24.0032	23.9855	25.0323
2.0473	1.07339	E9AVE1	E9AVE1	tr|E9AVE1|E9AVE1_LEIMU Putative RNA helicase OS=Leishmania mexicana (strain MHOM/GT/2001/U1103) OX=929439 GN=LMXM_21_1552 PE=4 SV=1	49.469	19.5	19.5	19.5	15	7	7	7	20.8398	22.3408	22.4268	23.5326	21.2884	22.5424	22.4023	23.4974
1.75509	1.07279	E9ARK0	E9ARK0	tr|E9ARK0|E9ARK0_LEIMU Putative 60S ribosomal protein L10a OS=Leishmania mexicana (strain MHOM/GT/2001/U1103) OX=929439 GN=LMXM_18_0620 PE=4 SV=1	24.578	13.6	13.6	13.6	2	2	2	2	15.318	16.9359	16.755	18.2114	15.846	17.1605	16.9554	18.0307
2.94251	1.07276	E9AZ83;E9AZ81;E9AZ82	E9AZ83;E9AZ81;E9AZ82	tr|E9AZ83|E9AZ83_LEIMU Glycosomal phosphoenolpyruvate carboxykinase,putative OS=Leishmania mexicana (strain MHOM/GT/2001/U1103) OX=929439 GN=LMXM_27_1810 PE=3 SV=1;tr|E9AZ81|E9AZ81_LEIMU Glycosomal phosphoenolpyruvate carboxykinase,putative OS=Leishmania m	58.379	27.2	27.2	27.2	22	14	14	14	21.7978	23.5971	23.4511	24.7037	22.2117	23.6695	23.5548	24.7084
2.32073	1.07264	E9ANV2	E9ANV2	tr|E9ANV2|E9ANV2_LEIMU Putative cysteinyl-tRNA synthetase OS=Leishmania mexicana (strain MHOM/GT/2001/U1103) OX=929439 GN=LMXM_12_0250 PE=3 SV=1	88.469	10.3	10.3	10.3	9	7	7	7	20.1453	22.1606	21.8131	23.3184	20.6425	22.3076	21.9462	23.2952
2.36905	1.07231	E9AQE0	E9AQE0	tr|E9AQE0|E9AQE0_LEIMU Proliferating cell nuclear antigen OS=Leishmania mexicana (strain MHOM/GT/2001/U1103) OX=929439 GN=LMXM_15_1450 PE=3 SV=1	32.442	12.6	12.6	12.6	3	3	3	3	19.1878	19.62	19.8485	20.7712	18.2557	19.7594	19.7512	20.7528
1.60966	1.07123	E9AQU2	E9AQU2	tr|E9AQU2|E9AQU2_LEIMU Putative cytochrome c OS=Leishmania mexicana (strain MHOM/GT/2001/U1103) OX=929439 GN=LMXM_16_1310 PE=3 SV=1	12.223	9.7	9.7	9.7	1	1	1	1	16.8946	17.4283	17.6107	18.7132	17.4915	17.7555	17.583	18.6131
2.07971	1.0684	E9ARW7	E9ARW7	tr|E9ARW7|E9ARW7_LEIMU Putative aminopeptidase OS=Leishmania mexicana (strain MHOM/GT/2001/U1103) OX=929439 GN=LMXM_19_0160 PE=4 SV=1	42.47	34.2	34.2	34.2	17	11	11	11	20.8778	22.8221	22.8398	23.981	21.3491	23.0177	22.8705	23.9956
2.22724	1.06664	E9AZX7	E9AZX7	tr|E9AZX7|E9AZX7_LEIMU Putative hydrolase, alpha/beta fold family OS=Leishmania mexicana (strain MHOM/GT/2001/U1103) OX=929439 GN=LMXM_28_1570 PE=4 SV=1	38.142	11.3	11.3	11.3	6	4	4	4	18.2856	20.4246	20.2788	21.5822	18.9371	20.5886	20.3061	21.5642
2.34112	1.06575	E9AZL5	E9AZL5	tr|E9AZL5|E9AZL5_LEIMU 40S ribosomal protein S26 OS=Leishmania mexicana (strain MHOM/GT/2001/U1103) OX=929439 GN=LMXM_28_0540 PE=3 SV=1	12.779	31.2	31.2	31.2	7	3	3	3	19.8062	21.0469	20.9888	22.1812	20.2091	21.1911	21.1206	22.1882
2.71626	1.06414	E9B5S0	E9B5S0	tr|E9B5S0|E9B5S0_LEIMU Putative serine palmitoyltransferase OS=Leishmania mexicana (strain MHOM/GT/2001/U1103) OX=929439 GN=LMXM_34_0320 PE=3 SV=1	58.428	13.5	13.5	13.5	9	7	7	7	20.0223	22.2184	22.3006	23.3352	20.7519	22.3109	22.4612	23.3224
2.3406	1.05945	E9B5E5	E9B5E5	tr|E9B5E5|E9B5E5_LEIMU Uncharacterized protein OS=Leishmania mexicana (strain MHOM/GT/2001/U1103) OX=929439 GN=LMXM_33_3560 PE=4 SV=1	36.931	7.4	7.4	7.4	2	2	2	2	15.8406	16.9998	16.8514	18.0733	16.1601	17.1144	16.9763	18.1598
1.81566	1.0531	E9AYX6	E9AYX6	tr|E9AYX6|E9AYX6_LEIMU Uncharacterized protein OS=Leishmania mexicana (strain MHOM/GT/2001/U1103) OX=929439 GN=LMXM_27_0745 PE=4 SV=1	12.248	10.9	10.9	10.9	1	1	1	1	17.5244	17.3748	18.1415	18.5554	17.8193	17.6381	18.1658	18.5636
2.34134	1.05236	E9AQD9	E9AQD9	tr|E9AQD9|E9AQD9_LEIMU Putative glutaminyl-tRNA synthetase OS=Leishmania mexicana (strain MHOM/GT/2001/U1103) OX=929439 GN=LMXM_15_1440 PE=3 SV=1	65.872	15.4	15.4	15.4	10	9	9	9	21.0713	22.5027	22.4213	23.6146	21.3729	22.6436	22.5805	23.6364
2.18217	1.05114	Q8T381;E9AKK3	Q8T381;E9AKK3	tr|Q8T381|Q8T381_LEIME Mercaptopyruvate sulfurtransferase OS=Leishmania mexicana OX=5665 GN=MST PE=4 SV=1;tr|E9AKK3|E9AKK3_LEIMU Mercaptopyruvate sulfurtransferase OS=Leishmania mexicana (strain MHOM/GT/2001/U1103) OX=929439 GN=LMXM_05_0970 PE=4 SV=1	40.066	9.2	9.2	9.2	5	3	3	3	20.3105	22.0543	21.9457	23.1382	20.8212	22.2037	22.1156	23.2221
2.2788	1.04736	E9APG0	E9APG0	tr|E9APG0|E9APG0_LEIMU Uncharacterized protein OS=Leishmania mexicana (strain MHOM/GT/2001/U1103) OX=929439 GN=LMXM_13_1360 PE=4 SV=1	91	2.9	2.9	2.9	4	2	2	2	17.6308	19.2671	19.0807	20.4001	18.1242	19.4183	19.2288	20.38
2.71154	1.04541	E9AWI0	E9AWI0	tr|E9AWI0|E9AWI0_LEIMU Pyridoxal phosphate homeostasis protein OS=Leishmania mexicana (strain MHOM/GT/2001/U1103) OX=929439 GN=LMXM_23_1480 PE=3 SV=1	27.286	13.5	13.5	13.5	4	4	4	4	18.5547	20.3685	20.4748	21.4523	18.7159	20.4596	20.4317	21.4667
2.27505	1.0432	E9B1E3	E9B1E3	tr|E9B1E3|E9B1E3_LEIMU Uncharacterized protein OS=Leishmania mexicana (strain MHOM/GT/2001/U1103) OX=929439 GN=LMXM_29_3690 PE=4 SV=1	66.453	2.8	2.8	2.8	2	2	2	2	16.9798	19.5918	19.6603	20.7112	17.4789	19.7444	19.6667	20.7114
2.45497	1.03852	E9ALA4	E9ALA4	tr|E9ALA4|E9ALA4_LEIMU Splicing factor ptsr1-like protein OS=Leishmania mexicana (strain MHOM/GT/2001/U1103) OX=929439 GN=LMXM_07_0870 PE=4 SV=1	41.683	14.5	14.5	14.5	8	5	5	5	20.7807	21.8711	21.5702	22.9044	21.0629	21.9529	21.7523	22.9966
2.17047	1.03691	E9AN57;E9AN54	E9AN57;E9AN54	tr|E9AN57|E9AN57_LEIMU GP63, leishmanolysin OS=Leishmania mexicana (strain MHOM/GT/2001/U1103) OX=929439 GN=LMXM_10_0470 PE=4 SV=1;tr|E9AN54|E9AN54_LEIMU GP63, leishmanolysin OS=Leishmania mexicana (strain MHOM/GT/2001/U1103) OX=929439 GN=LMXM_10_0390 PE=4	63.658	9.5	9.5	3.7	7	5	5	2	20.0204	21.4238	21.2414	22.4653	20.2586	21.5494	21.2004	22.5818
2.45976	1.03592	E9AJQ5;F5A557	E9AJQ5;F5A557	tr|E9AJQ5|E9AJQ5_LEIMU Delta-1-pyrroline-5-carboxylate dehydrogenase,putative OS=Leishmania mexicana (strain MHOM/GT/2001/U1103) OX=929439 GN=LMXM_03_0200 PE=3 SV=1;tr|F5A557|F5A557_LEIAM Delta1-pyrroline-5-carboxylate dehydrogenase OS=Leishmania amazonens	59.466	15.6	15.6	15.6	10	9	9	9	21.1555	22.9226	23.0187	23.987	21.6308	23.0328	23.1003	24.0402
2.33955	1.03294	E9B376;A0A1Y0DDB3	E9B376;A0A1Y0DDB3	tr|E9B376|E9B376_LEIMU Nucleoside diphosphate kinase OS=Leishmania mexicana (strain MHOM/GT/2001/U1103) OX=929439 GN=LMXM_31_2950 PE=3 SV=1;tr|A0A1Y0DDB3|A0A1Y0DDB3_LEIAM Nucleoside diphosphate kinase OS=Leishmania amazonensis OX=5659 PE=1 SV=1	16.674	84.1	84.1	84.1	35	11	11	11	23.1231	25.1654	25.1201	26.272	23.5292	25.3055	25.296	26.2648
2.07162	1.03196	E9AZZ2	E9AZZ2	tr|E9AZZ2|E9AZZ2_LEIMU Proteasome regulatory non-ATP-ase subunit 2,putative OS=Leishmania mexicana (strain MHOM/GT/2001/U1103) OX=929439 GN=LMXM_28_1730 PE=3 SV=1	107.86	6.5	6.5	6.5	7	6	6	6	19.7356	21.662	21.7007	22.8132	20.1795	21.8451	21.7381	22.7578
2.60463	1.02118	E9B570	E9B570	tr|E9B570|E9B570_LEIMU Uncharacterized protein OS=Leishmania mexicana (strain MHOM/GT/2001/U1103) OX=929439 GN=LMXM_33_2790 PE=4 SV=1	66.945	5.3	5.3	5.3	2	2	2	2	13.1015	15.4898	14.826	16.4994	13.7638	15.407	15.089	16.4398
1.91984	1.01982	E9AP13	E9AP13	tr|E9AP13|E9AP13_LEIMU NADH:flavin oxidoreductase/NADH oxidase,putative OS=Leishmania mexicana (strain MHOM/GT/2001/U1103) OX=929439 GN=LMXM_12_1130 PE=4 SV=1	41.405	13.8	13.8	13.8	5	5	5	5	19.6181	21.4383	21.3981	22.5804	20.1088	21.6632	21.3691	22.5607
1.71567	1.01931	E9B6R7	E9B6R7	tr|E9B6R7|E9B6R7_LEIMU Calmodulin-like protein (Ef hand containing protein) OS=Leishmania mexicana (strain MHOM/GT/2001/U1103) OX=929439 GN=LMXM_34_3890 PE=4 SV=1	15.693	11.5	11.5	11.5	1	1	1	1	16.6063	18.2351	18.2084	19.3563	16.8729	18.5124	18.2414	19.4298
1.90213	1.01912	E9AZH2	E9AZH2	tr|E9AZH2|E9AZH2_LEIMU Proteasome subunit beta OS=Leishmania mexicana (strain MHOM/GT/2001/U1103) OX=929439 GN=LMXM_28_0110 PE=3 SV=1	22.522	25.9	25.9	25.9	9	4	4	4	18.2156	20.2306	20.2516	21.3407	18.8565	20.4566	20.3043	21.3847
1.93228	1.01869	E9ATF9	E9ATF9	tr|E9ATF9|E9ATF9_LEIMU Nascent polypeptide-associated complex subunit beta OS=Leishmania mexicana (strain MHOM/GT/2001/U1103) OX=929439 GN=LMXM_36_3770 PE=3 SV=1	11.65	43.7	43.7	43.7	15	5	5	5	20.7829	22.1632	22.2298	23.2643	21.3701	22.3794	22.2756	23.3158
2.89738	1.01818	E9ANK8;E9ANK7	E9ANK8	tr|E9ANK8|E9ANK8_LEIMU Putative aminopeptidase (Metallo-peptidase, clan mf, family m17) OS=Leishmania mexicana (strain MHOM/GT/2001/U1103) OX=929439 GN=LMXM_11_0630 PE=4 SV=1	56.931	18.7	18.7	18.7	15	10	10	10	20.5585	21.5054	21.5713	22.5746	20.7485	21.5513	21.7226	22.5185
2.32968	1.01633	E9ARD0;E9ARD5;I3V666;W6A238;A0A0K0TMW6;E9ARD3;E9ARD4;E9ARD6	E9ARD0;E9ARD5;I3V666;W6A238;A0A0K0TMW6;E9ARD3	tr|E9ARD0|E9ARD0_LEIMU Elongation factor 1-alpha OS=Leishmania mexicana (strain MHOM/GT/2001/U1103) OX=929439 GN=LMXM_17_0080 PE=3 SV=1;tr|E9ARD5|E9ARD5_LEIMU Elongation factor 1-alpha (Fragment) OS=Leishmania mexicana (strain MHOM/GT/2001/U1103) OX=929439	49.206	65.5	65.5	58.6	113	28	28	23	24.2215	26.0205	26.0651	27.1292	24.5925	26.1475	26.1953	27.0714
1.87005	1.01556	E9AVR2	E9AVR2	tr|E9AVR2|E9AVR2_LEIMU NADH-cytochrome b5 reductase OS=Leishmania mexicana (strain MHOM/GT/2001/U1103) OX=929439 GN=LMXM_22_0780 PE=3 SV=1	32.344	3.1	3.1	3.1	1	1	1	1	16.9899	18.9867	18.4484	20.1526	17.5428	19.2131	18.7017	20.0782
1.88203	1.01432	E9B5P1;E9B5P0;Q27686	E9B5P1;E9B5P0	tr|E9B5P1|E9B5P1_LEIMU Pyruvate kinase OS=Leishmania mexicana (strain MHOM/GT/2001/U1103) OX=929439 GN=LMXM_34_0030 PE=3 SV=1;tr|E9B5P0|E9B5P0_LEIMU Pyruvate kinase (Fragment) OS=Leishmania mexicana (strain MHOM/GT/2001/U1103) OX=929439 GN=LMXM_34_0020 PE=	54.02	13.9	13.9	13.9	8	6	6	6	20.9944	22.6634	22.6421	23.8299	21.2455	22.8819	22.7604	23.7441
2.30707	1.01429	E9B178	E9B178	tr|E9B178|E9B178_LEIMU Eukaryotic translation initiation factor 3 subunit 7-like protein OS=Leishmania mexicana (strain MHOM/GT/2001/U1103) OX=929439 GN=LMXM_29_3040 PE=3 SV=1	60.577	8.1	8.1	8.1	5	4	4	4	17.3948	18.9958	18.9947	20.1111	17.8446	19.1019	19.1386	20.0152
1.82553	1.014	E9B722	E9B722	tr|E9B722|E9B722_LEIMU Uncharacterized protein OS=Leishmania mexicana (strain MHOM/GT/2001/U1103) OX=929439 GN=LMXM_34_4950 PE=4 SV=1	107.28	1.6	1.6	1.6	1	1	1	1	15.6514	17.2501	16.9259	18.4334	16.136	17.472	17.1156	18.3167
1.72388	1.0135	E9AW29;A0A0R6YBG3;A0A0R6XTR4	E9AW29;A0A0R6YBG3;A0A0R6XTR4	tr|E9AW29|E9AW29_LEIMU Putative argininosuccinate synthase OS=Leishmania mexicana (strain MHOM/GT/2001/U1103) OX=929439 GN=LMXM_23_0260 PE=3 SV=1;tr|A0A0R6YBG3|A0A0R6YBG3_LEIAM Putative argininosuccinate synthase OS=Leishmania amazonensis OX=5659 PE=3 SV=1	46.534	3.6	3.6	3.6	2	2	2	2	17.5632	19.0793	19.2541	20.2705	17.716	19.3485	19.4568	20.1843
2.78086	1.00983	E9AM73	E9AM73	tr|E9AM73|E9AM73_LEIMU Putative tryptophanyl-tRNA synthetase OS=Leishmania mexicana (strain MHOM/GT/2001/U1103) OX=929439 GN=LMXM_08_29_0060 PE=3 SV=1	45.293	8.6	8.6	8.6	3	3	3	3	18.9705	20.6127	20.6465	21.6592	19.2916	20.6946	20.6586	21.6677
2.3112	1.00962	E9APD4	E9APD4	tr|E9APD4|E9APD4_LEIMU Putative leucyl-tRNA synthetase OS=Leishmania mexicana (strain MHOM/GT/2001/U1103) OX=929439 GN=LMXM_13_1100 PE=3 SV=1	122.02	5.5	5.5	5.5	7	5	5	5	20.3022	21.8931	22.0979	22.9947	20.7186	22.0247	22.2066	22.9423
2.35864	1.00824	E9AYD4	E9AYD4	tr|E9AYD4|E9AYD4_LEIMU Trifunctional enzyme alpha subunit, mitochondrial-like protein OS=Leishmania mexicana (strain MHOM/GT/2001/U1103) OX=929439 GN=LMXM_26_1550 PE=4 SV=1	79.581	12.5	12.5	12.5	9	8	8	8	20.2481	21.937	21.7509	23.0251	20.5099	22.0677	21.8946	22.9961
2.14461	1.00505	E9B146	E9B146	tr|E9B146|E9B146_LEIMU Conserved TPR domain protein OS=Leishmania mexicana (strain MHOM/GT/2001/U1103) OX=929439 GN=LMXM_29_2740 PE=4 SV=1	45.16	6.2	6.2	6.2	2	2	2	2	18.2257	19.9693	20.128	21.0659	18.7688	20.14	19.9197	21.0535
1.90239	1.00387	E9AT78	E9AT78	tr|E9AT78|E9AT78_LEIMU Putative ATP-dependent RNA helicase OS=Leishmania mexicana (strain MHOM/GT/2001/U1103) OX=929439 GN=LMXM_36_3000 PE=4 SV=1	106.66	2.7	2.7	2.7	2	2	2	2	16.8091	17.9879	18.0146	19.0979	16.8581	18.2142	18.0928	19.1119
2.4439	1.00371	E9B1F3	E9B1F3	tr|E9B1F3|E9B1F3_LEIMU Peptidyl-prolyl cis-trans isomerase OS=Leishmania mexicana (strain MHOM/GT/2001/U1103) OX=929439 GN=LMXM_30_0050 PE=3 SV=1	24.61	3.9	3.9	3.9	1	1	1	1	19.0981	20.8221	20.7917	21.855	19.1709	20.9315	20.7122	21.906
1.60696	0.999683	E9B078	E9B078	tr|E9B078|E9B078_LEIMU Putative 40S ribosomal protein S17 OS=Leishmania mexicana (strain MHOM/GT/2001/U1103) OX=929439 GN=LMXM_28_2555 PE=3 SV=1	16.408	37.1	37.1	37.1	12	8	8	8	22.1465	22.9137	22.8611	23.8306	22.5129	22.6201	23.0587	23.7025
3.91687	0.999271	E9AV37	E9AV37	tr|E9AV37|E9AV37_LEIMU Putative ribonuclease L inhibitor OS=Leishmania mexicana (strain MHOM/GT/2001/U1103) OX=929439 GN=LMXM_21_0710 PE=4 SV=1	74.223	1.5	1.5	1.5	1	1	1	1	17.1049	18.7102	18.6794	19.7251	17.5209	18.7258	18.7721	19.7095
2.17574	0.997844	E9AK58	E9AK58	tr|E9AK58|E9AK58_LEIMU Putative 60S ribosomal protein L10 OS=Leishmania mexicana (strain MHOM/GT/2001/U1103) OX=929439 GN=LMXM_04_0750 PE=4 SV=1	24.557	28.6	28.6	28.6	10	7	7	7	20.1605	21.4751	21.3936	22.5237	20.5689	21.63	21.471	22.577
2.07224	0.996162	E9AV10	E9AV10	tr|E9AV10|E9AV10_LEIMU Uncharacterized protein OS=Leishmania mexicana (strain MHOM/GT/2001/U1103) OX=929439 GN=LMXM_21_0430 PE=4 SV=1	47.492	16.9	16.9	16.9	7	6	6	6	19.976	21.4571	21.257	22.5438	20.2389	21.6416	21.4755	22.5473
2.82177	0.992944	E9APR2	E9APR2	tr|E9APR2|E9APR2_LEIMU Elongation of fatty acids protein OS=Leishmania mexicana (strain MHOM/GT/2001/U1103) OX=929439 GN=LMXM_14_0670 PE=3 SV=1	32.819	17.3	17.3	17.3	8	6	6	6	20.0506	22.8936	23.0523	23.9269	20.7952	22.8972	23.0831	23.8498
2.25006	0.99188	E9AWJ0	E9AWJ0	tr|E9AWJ0|E9AWJ0_LEIMU Uncharacterized protein OS=Leishmania mexicana (strain MHOM/GT/2001/U1103) OX=929439 GN=LMXM_23_1580 PE=1 SV=1	16.905	23.2	23.2	23.2	2	2	2	2	15.9083	18.4388	18.138	19.532	16.7203	18.5702	18.2573	19.4608
2.51751	0.989692	Q4TZP6;E9AKR5	Q4TZP6;E9AKR5	tr|Q4TZP6|Q4TZP6_LEIME Glutamine synthetase OS=Leishmania mexicana OX=5665 PE=3 SV=1;tr|E9AKR5|E9AKR5_LEIMU Putative glutamine synthetase OS=Leishmania mexicana (strain MHOM/GT/2001/U1103) OX=929439 GN=LMXM_06_0370 PE=3 SV=1	42.292	32.5	32.5	32.5	11	9	9	9	19.9686	21.4965	21.5685	22.5253	20.3432	21.6023	21.7201	22.5529
2.74922	0.988547	E9ARK7	E9ARK7	tr|E9ARK7|E9ARK7_LEIMU Citrate synthase OS=Leishmania mexicana (strain MHOM/GT/2001/U1103) OX=929439 GN=LMXM_18_0670 PE=3 SV=1	50.193	35.5	2	2	1	14	1	1	17.8557	19.7256	19.3275	20.7721	18.3643	19.7722	19.4498	20.7028
1.78991	0.988112	E9AKN1;Q6SJP6	E9AKN1;Q6SJP6	tr|E9AKN1|E9AKN1_LEIMU Uncharacterized protein OS=Leishmania mexicana (strain MHOM/GT/2001/U1103) OX=929439 GN=LMXM_06_0030 PE=4 SV=1;tr|Q6SJP6|Q6SJP6_LEIAM Antigenic WD protein OS=Leishmania amazonensis OX=5659 PE=2 SV=1	74.882	4.5	4.5	4.5	4	3	3	3	20.106	21.7306	21.7024	22.8552	20.4894	21.9847	21.8072	22.8363
1.78675	0.986781	E9AVC8	E9AVC8	tr|E9AVC8|E9AVC8_LEIMU Uncharacterized protein OS=Leishmania mexicana (strain MHOM/GT/2001/U1103) OX=929439 GN=LMXM_21_1440 PE=3 SV=1	25.548	4.1	4.1	4.1	1	1	1	1	15.2041	16.8371	16.6862	17.8432	15.6894	17.036	16.6962	18.0035
2.38962	0.986602	E9ALB7	E9ALB7	tr|E9ALB7|E9ALB7_LEIMU RNA binding protein-like protein OS=Leishmania mexicana (strain MHOM/GT/2001/U1103) OX=929439 GN=LMXM_07_1000 PE=4 SV=1	38.543	2.7	2.7	2.7	1	1	1	1	18.042	19.9357	20.0552	20.8701	18.5053	19.956	20.0254	20.9949
1.74998	0.983994	A0A0S1M295;A0A0S1M281;E9AK40	A0A0S1M295;A0A0S1M281;E9AK40	tr|A0A0S1M295|A0A0S1M295_LEIAM Putative spermidine synthase 1 (Fragment) OS=Leishmania amazonensis OX=5659 PE=3 SV=1;tr|A0A0S1M281|A0A0S1M281_LEIME Putative spermidine synthase 1 (Fragment) OS=Leishmania mexicana OX=5665 PE=3 SV=1;tr|E9AK40|E9AK40_LEIMU Pu	25.882	7.2	7.2	7.2	1	1	1	1	15.6617	16.5801	16.746	17.631	16.204	16.8228	17.0483	17.7398
1.61211	0.983109	E9AU90	E9AU90	tr|E9AU90|E9AU90_LEIMU Similarity to endo-1-like protein OS=Leishmania mexicana (strain MHOM/GT/2001/U1103) OX=929439 GN=LMXM_36_6540 PE=4 SV=1	26.386	11.7	11.7	11.7	2	2	2	2	18.3808	20.228	20.2867	21.3272	18.7954	20.5326	20.2849	21.3996
1.86438	0.982851	E9AS55	E9AS55	tr|E9AS55|E9AS55_LEIMU Putative phenylalanyl-tRNA synthetase OS=Leishmania mexicana (strain MHOM/GT/2001/U1103) OX=929439 GN=LMXM_19_1040 PE=4 SV=1	70.554	7.1	7.1	7.1	4	4	4	4	18.7404	20.3348	20.4743	21.4714	19.1288	20.5461	21.1935	21.3752
1.84567	0.982535	E9AVH9	E9AVH9	tr|E9AVH9|E9AVH9_LEIMU Proteasome subunit alpha type OS=Leishmania mexicana (strain MHOM/GT/2001/U1103) OX=929439 GN=LMXM_21_1830 PE=3 SV=1	26.857	9.8	9.8	9.8	2	2	2	2	17.5313	19.3165	19.2783	20.4203	18.0867	19.5537	19.3938	20.415
1.57705	0.980971	Q9GRU2;E9AN59	Q9GRU2;E9AN59	tr|Q9GRU2|Q9GRU2_LEIME Mitogen-activated protein kinase OS=Leishmania mexicana mexicana OX=44270 GN=MPK3 PE=3 SV=1;tr|E9AN59|E9AN59_LEIMU Mitogen-activated protein kinase OS=Leishmania mexicana (strain MHOM/GT/2001/U1103) OX=929439 GN=LMXM_10_0490 PE=3 SV=	43.706	20.1	20.1	20.1	7	6	6	6	18.4029	20.3646	20.0126	21.1923	19.0598	20.0394	19.9956	21.1737
1.71804	0.980472	E9AX53	E9AX53	tr|E9AX53|E9AX53_LEIMU 40S ribosomal protein S8 OS=Leishmania mexicana (strain MHOM/GT/2001/U1103) OX=929439 GN=LMXM_24_2070 PE=3 SV=1	24.686	28.9	28.9	28.9	13	6	6	6	21.6862	22.714	22.6307	23.8129	22.0086	22.9869	22.7369	23.8489
2.28575	0.979804	E9ASP5;E9AL81	E9ASP5;E9AL81	tr|E9ASP5|E9ASP5_LEIMU Putative 40S ribosomal protein S9 OS=Leishmania mexicana (strain MHOM/GT/2001/U1103) OX=929439 GN=LMXM_36_1250 PE=3 SV=1;tr|E9AL81|E9AL81_LEIMU Putative 40S ribosomal protein S9 OS=Leishmania mexicana (strain MHOM/GT/2001/U1103) OX=9	22.099	33.9	33.9	33.9	15	8	8	8	23.4991	24.0145	24.1532	25.0878	23.7533	24.1439	24.2666	25.0303
2.22023	0.97876	E9AV44	E9AV44	tr|E9AV44|E9AV44_LEIMU Proteasome regulatory non-ATP-ase subunit 5,putative OS=Leishmania mexicana (strain MHOM/GT/2001/U1103) OX=929439 GN=LMXM_21_0760 PE=4 SV=1	54.428	11.2	11.2	11.2	6	6	6	6	17.8004	19.4047	19.3822	20.4755	18.222	19.5531	19.5861	20.4398
2.41706	0.978168	E9ALK3	E9ALK3	tr|E9ALK3|E9ALK3_LEIMU Putative GTP-binding protein OS=Leishmania mexicana (strain MHOM/GT/2001/U1103) OX=929439 GN=LMXM_08_29_2200 PE=3 SV=1	76.898	1.2	1.2	1.2	1	1	1	1	15.7969	17.9294	17.8044	18.9398	16.1663	18.0412	17.7479	18.9872
2.16295	0.977726	E9AJU3	E9AJU3	tr|E9AJU3|E9AJU3_LEIMU Putative arginine N-methyltransferase OS=Leishmania mexicana (strain MHOM/GT/2001/U1103) OX=929439 GN=LMXM_03_0600 PE=4 SV=1	43.454	9	9	9	4	3	3	3	19.1855	21.0457	20.9927	22.1368	20.0953	21.1384	21.074	22.0028
2.70104	0.976398	E9AVH4	E9AVH4	tr|E9AVH4|E9AVH4_LEIMU 40S ribosomal protein S6 OS=Leishmania mexicana (strain MHOM/GT/2001/U1103) OX=929439 GN=LMXM_21_1780 PE=3 SV=1	28.262	40.2	40.2	40.2	13	10	10	10	22.3568	23.1898	23.3856	24.1985	22.7519	23.1696	23.4544	24.1136
1.96852	0.976348	E9B1E9	E9B1E9	tr|E9B1E9|E9B1E9_LEIMU Putative 5-methyltetrahydropteroyltriglutamate--homocyst ei nemethyltransferase OS=Leishmania mexicana (strain MHOM/GT/2001/U1103) OX=929439 GN=LMXM_30_0010 PE=3 SV=1	86.106	20.8	20.8	20.8	23	16	16	16	21.0362	22.6756	22.7105	23.7842	21.4929	22.8657	22.774	23.7098
2.71498	0.972757	E9APR0	E9APR0	tr|E9APR0|E9APR0_LEIMU Elongation of fatty acids protein OS=Leishmania mexicana (strain MHOM/GT/2001/U1103) OX=929439 GN=LMXM_14_0650 PE=3 SV=1	32.386	10.2	10.2	10.2	6	3	3	3	19.4999	22.3745	21.6099	23.3986	20.0577	22.4578	21.7254	23.3791
1.59848	0.970845	E9AMB1	E9AMB1	tr|E9AMB1|E9AMB1_LEIMU Putative mitochondrial associated ribonuclease OS=Leishmania mexicana (strain MHOM/GT/2001/U1103) OX=929439 GN=LMXM_08_0320 PE=4 SV=1	24.55	5.4	5.4	5.4	1	1	1	1	18.055	19.3965	19.3775	20.4971	18.2846	19.7066	19.4571	20.5477
2.34619	0.970802	E9B473	E9B473	tr|E9B473|E9B473_LEIMU Succinyl-CoA:3-ketoacid-coenzyme A transferase OS=Leishmania mexicana (strain MHOM/GT/2001/U1103) OX=929439 GN=LMXM_32_2340 PE=3 SV=1	52.533	8.2	8.2	8.2	5	4	4	4	19.7663	21.7745	21.728	22.8166	20.0704	21.9047	21.7625	22.8042
2.83197	0.968437	E9B6U3	E9B6U3	tr|E9B6U3|E9B6U3_LEIMU Polyadenylate-binding protein OS=Leishmania mexicana (strain MHOM/GT/2001/U1103) OX=929439 GN=LMXM_34_4130 PE=3 SV=1	65.219	14	14	14	9	9	9	9	20.0188	21.8839	21.8048	22.8945	20.3782	21.9575	21.7262	22.8838
1.82098	0.965676	E9AL37	E9AL37	tr|E9AL37|E9AL37_LEIMU Acetylornithine deacetylase-like protein OS=Leishmania mexicana (strain MHOM/GT/2001/U1103) OX=929439 GN=LMXM_07_0270 PE=4 SV=1	42.917	10.8	10.8	10.8	3	3	3	3	19.4649	21.2413	21.2169	22.3235	19.7766	21.4812	21.2621	22.3304
[truncated: 727 more rows]

## Sheet: Probe 2 vs Probe 1
Note: This spreadsheet shows pairwise differences between probes for all quantified targets. No significance filters have been applied: protein targets below the manuscript thresholds and naturally biotinylated proteins are included. Effect sizes are log₂ fold changes (log₂FC) relative to DMSO. Pairwise differences are defined as Δlog₂FC(Probe X, Probe Y) = log₂FC(Probe X vs DMSO) − log₂FC(Probe …
[truncated: 1,053 more rows]
